# Supplementary material for: Automated Image Sampling and Classification Can Be Used to Explore Perceived Naturalness of Urban Spaces
Source: PLoS One. 2017 Jan 4;12(1):e0169357. doi: 10.1371/journal.pone.0169357 (PMC5215492; doi:10.1371/journal.pone.0169357)
Supplement: S1 File — (CSV) [file pone.0169357.s001.csv]

image_id	image_path	L_1_residential_area	L_2_neighbourhood	L_3_estate	L_4_plaza	L_5_property	L_6_walkway	L_7_real_estate	L_8_town	L_9_courtyard	L_10_condominium	L_11_flooring	L_12_villa	L_13_shore	L_14_vehicle	L_15_flower	L_16_boat	L_17_sea	L_18_boating	L_19_watercraft	L_20_lake	L_21_house	L_22_mansion	L_23_garden	L_24_yard	L_25_lawn	L_26_memorial	L_27_backyard	L_28_grass	L_29_cottage	L_30_tree	L_31_shrub	L_32_landscaping	L_33_waterway	L_34_river	L_35_subway	L_36_farm	L_37_transport	L_38_green	L_39_park	L_40_forest	L_41_spring	L_42_wall	L_43_driveway	L_44_structure	L_45_pergola	L_46_outdoor_structure	L_47_color	L_48_yellow
001_MDS1	data/berman/MDS600X800/MDS1.jpg	1	1	1	1	1	1	1	1	1	1	1	1	0	0	0	0	0	0	0	0	0	0	0	0	0	0	0	0	0	0	0	0	0	0	0	0	0	0	0	0	0	0	0	0	0	0	0	0
002_MDS10	data/berman/MDS600X800/MDS10.jpg	0	0	0	0	0	0	0	0	0	0	0	0	1	1	1	1	1	1	1	1	0	0	0	0	0	0	0	0	0	0	0	0	0	0	0	0	0	0	0	0	0	0	0	0	0	0	0	0
003_MDS100	data/berman/MDS600X800/MDS100.jpg	1	1	1	0	1	0	0	0	1	0	0	0	0	0	0	0	0	0	0	0	1	1	1	1	0	0	0	0	0	0	0	0	0	0	0	0	0	0	0	0	0	0	0	0	0	0	0	0
004_MDS101	data/berman/MDS600X800/MDS101.jpg	1	0	1	0	1	0	0	0	0	0	0	0	0	0	0	0	0	0	0	0	0	0	1	0	1	1	0	0	0	0	0	0	0	0	0	0	0	0	0	0	0	0	0	0	0	0	0	0
005_MDS102	data/berman/MDS600X800/MDS102.jpg	0	0	0	0	0	1	0	0	0	0	0	1	0	0	1	0	0	0	0	0	1	0	1	1	1	0	1	1	1	1	0	0	0	0	0	0	0	0	0	0	0	0	0	0	0	0	0	0
006_MDS103	data/berman/MDS600X800/MDS103.jpg	0	0	0	0	1	1	0	0	0	0	1	0	0	0	0	0	0	0	0	0	0	0	1	1	1	0	1	0	0	0	1	1	0	0	0	0	0	0	0	0	0	0	0	0	0	0	0	0
007_MDS104	data/berman/MDS600X800/MDS104.jpg	0	0	0	0	0	0	0	0	0	0	0	0	0	0	0	0	1	0	0	0	0	0	0	0	0	0	0	0	0	0	0	0	1	1	0	0	0	0	0	0	0	0	0	0	0	0	0	0
008_MDS105	data/berman/MDS600X800/MDS105.jpg	0	0	0	0	0	0	0	0	0	0	0	0	0	0	0	0	0	0	0	0	0	0	0	1	0	0	1	0	0	0	0	0	0	0	1	0	0	0	0	0	0	0	0	0	0	0	0	0
009_MDS106	data/berman/MDS600X800/MDS106.jpg	0	0	0	0	0	0	0	0	0	0	0	0	0	0	0	0	0	0	0	0	0	0	1	1	1	0	1	0	1	0	0	1	0	0	0	1	0	0	0	0	0	0	0	0	0	0	0	0
010_MDS107	data/berman/MDS600X800/MDS107.jpg	1	0	0	0	0	0	0	0	0	0	0	0	0	0	0	0	0	0	0	0	0	0	1	1	0	0	1	0	0	0	0	0	0	0	0	0	1	0	0	0	0	0	0	0	0	0	0	0
011_MDS108	data/berman/MDS600X800/MDS108.jpg	0	0	0	0	0	0	0	0	0	0	0	0	0	0	0	0	0	0	0	0	0	0	0	0	0	0	0	0	0	1	0	0	0	0	0	0	0	1	1	1	1	0	0	0	0	0	0	0
012_MDS109	data/berman/MDS600X800/MDS109.jpg	1	0	0	0	0	1	0	0	1	0	1	0	0	0	0	0	0	0	0	0	0	0	1	1	0	0	1	0	0	0	0	0	1	0	0	0	0	0	0	0	0	1	1	0	0	0	0	0
013_MDS11	data/berman/MDS600X800/MDS11.jpg	0	0	0	0	0	1	0	0	0	0	0	0	0	0	0	0	0	0	0	0	0	0	1	1	1	0	1	0	0	0	0	0	0	0	0	0	0	0	0	0	0	0	0	0	0	0	0	0
014_MDS110	data/berman/MDS600X800/MDS110.jpg	1	0	0	1	0	1	0	0	1	0	0	0	0	0	1	0	0	0	0	0	0	0	0	0	0	0	0	0	0	0	0	0	0	0	0	0	0	0	0	0	0	0	0	1	0	0	0	0
015_MDS111	data/berman/MDS600X800/MDS111.jpg	0	0	0	0	0	1	0	0	1	0	1	0	0	0	0	0	0	0	0	0	0	0	1	1	0	0	1	0	0	0	0	0	0	0	0	0	0	0	0	0	0	0	0	0	1	1	0	0
016_MDS112	data/berman/MDS600X800/MDS112.jpg	0	0	0	0	0	0	0	0	0	0	0	0	0	0	1	0	0	0	0	0	1	0	1	1	0	0	0	0	0	1	0	0	0	0	0	0	1	0	0	0	0	1	0	0	0	0	1	1
017_MDS113	data/berman/MDS600X800/MDS113.jpg	0	0	0	0	0	0	0	0	0	0	0	0	0	0	0	0	0	0	0	0	0	0	0	0	0	0	0	0	0	0	0	0	0	0	0	0	0	0	0	0	0	0	0	0	0	0	0	0
018_MDS114	data/berman/MDS600X800/MDS114.jpg	1	0	0	1	0	0	0	0	0	0	0	0	0	0	1	0	0	0	0	0	0	0	0	1	0	0	0	0	0	0	0	0	0	0	0	0	0	0	0	0	0	0	0	0	0	0	0	0
019_MDS115	data/berman/MDS600X800/MDS115.jpg	0	0	0	0	0	0	0	0	0	0	0	0	0	0	1	0	0	0	0	0	0	0	1	1	0	0	1	0	0	0	0	1	0	0	0	0	0	0	0	0	0	0	0	0	0	0	0	0
020_MDS116	data/berman/MDS600X800/MDS116.jpg	0	0	0	0	0	0	0	0	0	0	0	0	0	0	1	0	0	0	0	0	0	0	0	1	0	0	0	0	0	1	1	0	0	0	0	0	0	0	0	0	0	0	0	0	0	0	0	0
021_MDS117	data/berman/MDS600X800/MDS117.jpg	0	0	0	0	0	0	0	0	0	0	1	0	0	0	0	0	0	0	0	0	0	0	0	0	0	0	1	0	0	0	0	0	0	0	0	0	0	0	0	0	0	1	0	0	0	0	0	0
022_MDS118	data/berman/MDS600X800/MDS118.jpg	0	0	0	1	0	0	0	0	0	1	0	0	0	0	0	0	0	0	0	0	0	0	0	0	0	0	0	0	0	1	0	0	1	0	0	0	1	0	0	0	0	0	0	0	0	0	0	0
023_MDS119	data/berman/MDS600X800/MDS119.jpg	1	0	1	1	0	1	0	0	1	0	0	0	0	0	0	0	0	0	0	0	0	0	1	1	0	0	1	0	0	0	0	0	0	0	0	0	0	0	0	0	0	0	0	0	0	0	0	0
024_MDS12	data/berman/MDS600X800/MDS12.jpg	0	0	0	0	1	0	0	0	0	0	0	1	1	0	0	0	0	0	0	1	0	0	0	0	0	0	0	0	1	0	0	0	1	1	0	0	0	0	0	0	0	0	0	0	0	0	0	0
025_MDS120	data/berman/MDS600X800/MDS120.jpg	0	0	0	1	0	0	0	0	0	0	0	0	0	0	0	0	1	0	0	0	0	0	0	0	0	0	0	0	0	0	0	0	0	0	0	0	1	0	1	0	0	0	0	0	0	0	0	0
026_MDS121	data/berman/MDS600X800/MDS121.jpg	1	1	0	0	0	0	0	1	0	0	1	0	0	0	0	0	0	0	0	0	1	0	0	1	0	0	0	0	0	0	0	0	0	0	0	0	0	0	0	0	0	0	0	0	0	0	0	0
027_MDS122	data/berman/MDS600X800/MDS122.jpg	1	0	1	0	0	0	0	0	0	1	0	0	0	0	0	0	0	0	0	0	0	1	0	0	0	0	0	0	0	0	0	0	0	0	0	0	0	0	0	0	0	0	0	0	0	0	0	0
028_MDS123	data/berman/MDS600X800/MDS123.jpg	0	0	0	0	0	0	0	0	0	0	0	0	0	0	0	0	0	0	0	0	0	0	1	1	1	0	1	0	0	0	0	0	0	0	0	0	0	0	0	0	0	0	0	0	0	0	0	0
029_MDS124	data/berman/MDS600X800/MDS124.jpg	0	0	0	0	0	0	0	0	0	0	0	0	0	0	0	0	0	0	0	0	0	0	0	0	0	0	0	1	0	0	0	0	0	0	0	0	0	1	0	0	0	0	0	0	0	0	0	0
030_MDS125	data/berman/MDS600X800/MDS125.jpg	0	0	0	0	0	0	0	0	0	0	0	0	0	0	0	0	0	0	0	0	0	0	0	0	0	0	0	1	0	0	0	0	0	0	0	0	0	0	0	0	0	0	0	0	0	0	0	0
031_MDS126	data/berman/MDS600X800/MDS126.jpg	0	0	0	0	0	1	0	0	0	0	1	0	0	0	0	0	0	0	0	0	0	0	0	0	0	1	0	0	0	0	0	0	0	0	0	0	0	0	0	0	0	0	0	0	0	0	0	0
032_MDS127	data/berman/MDS600X800/MDS127.jpg	0	0	1	0	1	0	0	0	0	0	0	0	0	0	1	0	0	0	0	0	0	0	0	1	0	0	1	0	1	0	0	0	0	0	0	0	0	0	0	0	0	0	0	0	0	1	0	0
033_MDS128	data/berman/MDS600X800/MDS128.jpg	1	0	1	0	1	0	1	0	1	0	0	0	0	0	0	0	0	0	0	0	0	0	0	1	0	0	1	0	0	0	0	1	0	0	0	0	0	0	0	0	0	0	0	0	0	0	0	0
034_MDS129	data/berman/MDS600X800/MDS129.jpg	0	1	0	0	0	0	0	0	1	0	0	0	0	0	0	0	0	0	0	0	0	0	0	0	0	0	0	0	0	1	0	0	0	0	0	0	0	0	0	0	0	0	0	0	0	0	0	0
035_MDS13	data/berman/MDS600X800/MDS13.jpg	0	0	0	0	0	1	0	0	0	0	1	0	0	0	0	0	0	0	0	0	0	0	1	1	0	0	1	0	1	0	0	1	0	0	0	0	0	0	0	0	0	0	0	0	0	0	0	0
036_MDS130	data/berman/MDS600X800/MDS130.jpg	0	0	1	0	1	0	1	0	0	0	0	1	0	0	0	0	0	0	0	0	0	0	0	0	0	0	0	0	0	0	0	0	0	0	0	0	0	0	1	0	0	0	0	0	0	0	0	0
037_MDS131	data/berman/MDS600X800/MDS131.jpg	1	0	1	0	1	0	1	0	0	0	0	1	0	0	0	0	0	0	0	0	0	1	0	0	0	0	0	0	0	0	0	0	0	0	0	0	0	0	0	0	0	0	0	0	0	0	0	0
038_MDS132	data/berman/MDS600X800/MDS132.jpg	0	0	0	0	0	0	0	0	0	0	0	0	0	0	0	0	0	0	0	0	0	0	1	0	0	0	0	0	0	0	0	0	0	0	0	0	0	0	0	0	0	0	0	0	0	1	0	0
039_MDS133	data/berman/MDS600X800/MDS133.jpg	0	0	0	0	0	1	0	0	0	0	1	0	0	0	0	0	0	0	0	0	0	0	1	1	1	0	1	0	0	0	0	1	0	0	0	0	0	0	0	0	0	0	0	0	0	0	0	0
040_MDS134	data/berman/MDS600X800/MDS134.jpg	0	0	0	0	0	1	0	0	0	0	0	0	0	0	0	0	0	0	0	0	0	0	1	1	1	0	1	0	0	0	0	1	0	0	0	0	0	0	0	0	0	0	0	0	0	0	0	0
041_MDS135	data/berman/MDS600X800/MDS135.jpg	0	0	0	0	0	0	0	0	0	0	0	0	0	0	0	0	0	0	0	0	0	0	1	1	0	0	1	0	0	0	0	0	0	0	0	0	0	0	0	0	0	0	0	0	0	0	0	0
042_MDS136	data/berman/MDS600X800/MDS136.jpg	0	0	0	0	0	0	0	0	0	0	0	0	0	0	1	0	0	0	0	0	0	0	1	1	1	0	0	0	0	0	1	0	1	0	0	0	0	0	0	0	0	0	0	0	0	0	0	0
043_MDS137	data/berman/MDS600X800/MDS137.jpg	0	0	0	0	0	0	0	0	0	0	0	0	0	0	0	0	0	0	0	0	0	0	0	0	0	0	0	0	0	0	0	0	0	0	0	0	0	0	0	0	0	0	0	1	0	0	0	0
044_MDS138	data/berman/MDS600X800/MDS138.jpg	0	0	0	0	0	0	0	0	0	0	0	0	0	0	0	0	0	0	0	0	0	0	0	0	0	0	0	0	0	0	0	0	0	0	0	0	0	0	0	0	0	0	0	0	0	0	0	0
045_MDS139	data/berman/MDS600X800/MDS139.jpg	0	0	0	0	0	0	0	0	0	0	0	0	0	0	1	0	0	0	0	0	0	0	0	0	0	0	0	0	0	0	0	0	0	0	0	0	0	0	0	0	0	0	0	0	0	0	0	0
046_MDS14	data/berman/MDS600X800/MDS14.jpg	0	0	1	0	0	1	0	0	1	0	0	1	0	0	1	0	0	0	0	0	0	0	1	1	0	0	1	0	1	0	0	0	0	0	0	0	0	0	0	0	0	0	0	0	0	0	0	0
047_MDS140	data/berman/MDS600X800/MDS140.jpg	0	0	1	0	0	0	0	0	0	0	0	0	0	0	0	0	0	0	0	0	0	0	1	1	0	0	1	0	0	0	1	0	0	0	0	0	0	0	0	0	0	0	0	0	1	1	0	0
048_MDS141	data/berman/MDS600X800/MDS141.jpg	0	0	0	0	0	0	0	0	0	0	0	0	0	0	0	0	0	0	0	0	0	0	1	1	0	0	0	0	1	0	0	0	0	0	0	0	0	0	0	0	0	0	0	0	0	1	0	0
049_MDS142	data/berman/MDS600X800/MDS142.jpg	0	0	0	0	0	0	0	0	0	0	0	0	0	0	0	0	0	0	0	0	0	0	0	0	0	0	0	0	0	1	0	0	0	0	0	0	0	0	0	1	0	0	0	0	0	0	0	1
050_MDS143	data/berman/MDS600X800/MDS143.jpg	0	0	0	0	0	0	0	0	0	0	0	0	0	0	0	0	0	0	0	0	0	0	0	0	0	0	0	0	0	1	0	0	0	0	0	0	0	0	0	1	0	0	0	0	0	0	0	0
051_MDS144	data/berman/MDS600X800/MDS144.jpg	0	0	0	0	0	1	0	0	0	0	1	0	0	0	0	0	0	0	0	0	0	0	0	0	0	0	0	0	0	1	0	0	0	0	0	0	0	0	0	1	0	0	0	0	0	0	0	1
052_MDS145	data/berman/MDS600X800/MDS145.jpg	0	0	1	0	1	0	0	0	0	0	0	1	0	0	0	0	0	0	0	0	0	0	1	1	0	0	1	1	0	0	0	0	0	0	0	0	0	0	0	0	0	0	0	0	0	0	0	0
053_MDS146	data/berman/MDS600X800/MDS146.jpg	0	0	0	0	0	1	0	0	0	0	0	0	0	0	0	0	0	0	0	0	0	0	0	0	0	0	0	0	0	0	0	0	1	0	0	0	0	0	0	0	0	0	0	0	0	0	0	0
054_MDS147	data/berman/MDS600X800/MDS147.jpg	0	0	0	0	0	1	0	0	0	0	0	0	0	0	0	0	0	0	0	0	0	0	0	1	0	0	0	0	1	0	0	0	0	0	0	0	1	0	0	0	0	0	0	0	0	1	0	0
055_MDS148	data/berman/MDS600X800/MDS148.jpg	0	0	0	0	0	0	0	0	0	0	0	0	0	0	0	0	0	0	0	0	0	0	1	1	0	0	1	0	0	0	0	0	0	0	0	0	0	0	0	0	0	0	0	0	0	0	0	0
056_MDS149	data/berman/MDS600X800/MDS149.jpg	0	0	0	0	0	0	0	0	0	0	0	0	0	0	0	0	0	0	0	0	0	0	1	1	0	0	1	0	0	0	0	0	0	0	0	0	0	0	0	0	0	1	0	0	0	0	0	0
057_MDS15	data/berman/MDS600X800/MDS15.jpg	0	0	0	0	0	0	0	0	0	0	0	1	0	0	0	0	0	0	0	0	1	0	0	0	0	0	0	0	0	0	0	0	1	1	0	0	0	0	0	0	0	0	0	0	0	0	0	0
058_MDS150	data/berman/MDS600X800/MDS150.jpg	1	0	0	0	0	0	0	0	0	0	0	0	0	0	0	0	0	0	0	0	0	0	0	0	0	0	0	0	0	0	0	0	0	0	0	0	0	0	0	0	0	0	0	0	0	0	0	0
059_MDS151	data/berman/MDS600X800/MDS151.jpg	0	0	0	1	0	0	0	0	0	0	0	0	0	0	0	0	0	0	0	0	0	0	0	0	0	0	0	0	0	0	0	0	0	0	0	0	0	0	1	0	0	0	0	0	0	0	0	0
060_MDS152	data/berman/MDS600X800/MDS152.jpg	0	0	0	0	0	0	0	0	0	0	0	0	0	0	0	0	0	0	0	0	0	0	1	0	0	0	0	1	0	1	0	0	0	0	0	0	0	0	1	0	0	0	0	0	0	0	0	0
061_MDS153	data/berman/MDS600X800/MDS153.jpg	0	0	0	0	0	0	0	0	0	0	0	1	0	0	0	0	0	0	0	0	0	0	0	0	0	0	0	1	0	0	0	0	0	0	0	0	0	0	0	0	0	0	0	0	0	0	0	0
062_MDS154	data/berman/MDS600X800/MDS154.jpg	0	0	0	0	0	0	0	0	0	0	0	0	0	0	1	0	0	0	0	0	0	0	1	1	0	0	1	0	1	0	0	0	0	0	0	0	0	0	0	0	0	0	0	0	1	0	0	0
063_MDS155	data/berman/MDS600X800/MDS155.jpg	0	0	1	0	0	1	0	0	0	0	1	1	0	0	1	0	0	0	0	0	0	0	1	1	0	0	1	0	0	0	0	0	1	0	0	0	0	0	0	0	0	0	0	0	0	0	0	0
064_MDS156	data/berman/MDS600X800/MDS156.jpg	0	0	1	0	1	0	1	0	0	0	0	1	0	0	0	0	0	0	0	0	0	0	0	1	1	0	1	0	1	0	0	0	0	0	0	1	0	0	0	0	0	0	0	0	0	0	0	0
065_MDS157	data/berman/MDS600X800/MDS157.jpg	0	0	1	0	1	1	0	0	0	0	0	1	0	0	0	0	0	0	0	0	0	0	1	1	0	0	1	0	1	0	0	0	0	0	0	0	0	0	0	0	0	0	0	0	0	0	0	0
066_MDS158	data/berman/MDS600X800/MDS158.jpg	0	0	0	0	0	0	0	0	0	0	0	0	0	0	0	0	0	0	0	0	0	0	0	0	0	0	0	0	0	0	0	0	0	0	0	0	0	0	0	0	0	0	0	0	0	0	0	0
067_MDS159	data/berman/MDS600X800/MDS159.jpg	0	0	0	0	0	0	0	1	0	0	0	0	0	0	0	0	0	0	0	0	1	0	0	0	0	0	0	0	1	0	0	0	0	0	0	0	0	0	0	0	0	0	0	1	0	0	0	0
068_MDS16	data/berman/MDS600X800/MDS16.jpg	0	0	1	1	0	1	0	0	1	0	1	0	0	0	0	0	0	0	0	0	0	0	0	1	0	0	1	0	0	0	0	0	0	0	0	0	0	0	0	0	0	0	0	0	0	0	0	0
069_MDS160	data/berman/MDS600X800/MDS160.jpg	0	0	0	0	0	0	0	0	0	0	0	0	0	0	0	0	0	0	0	0	0	0	0	0	0	0	0	0	0	0	0	0	1	0	0	0	0	0	0	0	0	0	0	0	0	0	0	0
070_MDS161	data/berman/MDS600X800/MDS161.jpg	0	1	0	1	0	0	0	0	0	0	0	0	0	0	0	0	0	0	0	0	0	0	0	1	0	0	1	0	0	1	0	0	0	0	0	0	0	0	1	0	0	0	0	0	0	0	0	0
071_MDS162	data/berman/MDS600X800/MDS162.jpg	0	0	1	0	0	0	0	0	0	0	0	1	0	0	0	0	0	0	0	0	0	0	0	0	0	0	1	0	0	0	0	0	0	0	0	0	0	0	0	0	0	0	0	0	0	0	0	0
072_MDS163	data/berman/MDS600X800/MDS163.jpg	1	0	0	0	1	0	0	0	0	0	0	0	0	0	1	0	0	0	0	0	1	0	1	1	0	0	1	0	1	0	0	0	0	0	0	0	0	0	0	0	0	0	0	0	0	0	0	0
073_MDS164	data/berman/MDS600X800/MDS164.jpg	0	0	1	0	1	0	1	0	1	0	1	1	0	0	0	0	0	0	0	0	0	0	1	1	0	0	1	0	1	0	0	0	0	0	0	0	0	0	0	0	0	0	0	0	0	0	0	0
074_MDS165	data/berman/MDS600X800/MDS165.jpg	0	0	0	0	0	0	0	0	0	0	0	0	0	0	1	0	0	0	0	0	0	0	1	0	0	0	0	0	0	0	0	0	0	0	0	0	0	0	0	1	0	0	0	0	0	0	0	0
075_MDS166	data/berman/MDS600X800/MDS166.jpg	0	0	0	0	0	0	0	0	0	0	0	0	0	0	1	0	0	0	0	0	0	0	1	1	0	0	0	0	0	0	0	0	0	0	0	0	0	0	0	0	0	0	0	0	0	0	0	0
076_MDS167	data/berman/MDS600X800/MDS167.jpg	0	0	0	0	0	0	0	0	0	0	0	0	0	0	0	0	0	0	0	0	0	0	0	0	0	0	0	0	0	0	0	0	0	0	0	0	0	0	0	0	0	0	0	0	0	0	0	0
077_MDS168	data/berman/MDS600X800/MDS168.jpg	0	0	1	0	0	0	0	0	0	0	0	0	0	0	1	0	0	0	0	0	0	0	1	1	1	0	1	1	0	0	1	0	0	0	0	0	0	0	0	0	0	0	0	0	0	0	0	0
078_MDS169	data/berman/MDS600X800/MDS169.jpg	0	0	1	0	0	0	0	0	0	0	0	1	0	0	1	0	0	0	0	0	0	0	1	0	1	0	0	0	0	0	0	0	0	0	0	0	0	0	0	0	0	0	0	0	0	0	0	0
079_MDS17	data/berman/MDS600X800/MDS17.jpg	0	0	0	1	0	0	0	0	1	0	0	0	0	0	0	0	0	0	0	0	0	0	0	0	0	0	0	0	0	0	0	0	0	0	0	0	0	0	0	0	0	0	0	0	0	0	0	0
080_MDS170	data/berman/MDS600X800/MDS170.jpg	0	0	1	0	1	0	0	0	0	0	0	0	0	0	1	0	0	0	0	0	0	0	1	1	1	0	1	1	0	1	1	1	0	0	0	0	0	0	0	0	0	0	0	0	0	0	0	0
081_MDS171	data/berman/MDS600X800/MDS171.jpg	0	0	0	0	0	1	0	0	0	0	0	0	0	0	0	0	0	0	0	0	0	0	1	0	0	0	0	0	0	0	0	0	0	0	0	0	0	0	0	0	0	0	0	0	0	0	0	0
082_MDS172	data/berman/MDS600X800/MDS172.jpg	0	0	0	0	0	0	0	0	0	0	0	0	0	0	0	0	0	0	0	0	0	0	0	0	0	0	0	0	0	0	0	0	0	0	0	0	0	0	0	0	0	0	0	0	0	1	0	0
083_MDS173	data/berman/MDS600X800/MDS173.jpg	0	0	1	0	0	1	0	0	0	0	1	0	0	0	0	0	0	0	0	0	0	0	0	0	1	0	0	0	0	0	0	0	0	0	0	0	0	0	0	0	0	0	1	0	0	0	0	0
084_MDS174	data/berman/MDS600X800/MDS174.jpg	1	1	0	0	0	1	1	0	0	1	0	0	0	0	0	0	0	0	0	0	1	0	0	0	0	0	0	0	0	0	0	0	0	0	0	0	0	0	0	0	0	0	0	0	0	0	0	0
085_MDS175	data/berman/MDS600X800/MDS175.jpg	0	1	0	1	0	0	0	0	0	0	0	0	0	0	0	0	0	0	0	0	0	0	0	0	0	0	0	0	0	1	0	0	0	0	0	0	0	0	1	0	0	0	0	0	0	0	0	0
086_MDS176	data/berman/MDS600X800/MDS176.jpg	0	0	0	0	0	1	0	0	0	0	0	0	0	1	0	0	0	0	0	0	0	0	0	0	0	0	1	0	0	0	0	0	0	0	0	0	0	0	0	0	0	0	0	0	0	0	0	0
087_MDS177	data/berman/MDS600X800/MDS177.jpg	0	0	0	0	0	0	0	0	0	0	0	0	0	0	0	0	0	0	0	0	0	0	0	0	0	0	0	0	0	1	0	0	0	0	0	0	0	0	0	0	0	0	0	0	0	0	0	0
088_MDS178	data/berman/MDS600X800/MDS178.jpg	0	0	1	0	0	0	0	0	0	0	0	0	0	0	0	0	0	0	0	0	0	0	0	0	0	0	0	1	0	1	0	0	0	0	0	0	0	1	1	0	0	0	0	0	0	0	0	0
089_MDS179	data/berman/MDS600X800/MDS179.jpg	0	0	0	0	0	0	0	0	0	0	0	0	0	0	0	0	0	0	0	0	0	0	0	0	0	0	0	1	0	1	0	0	0	0	0	0	0	1	1	0	0	0	0	0	0	0	0	0
090_MDS18	data/berman/MDS600X800/MDS18.jpg	0	0	0	1	0	0	0	0	0	0	1	0	0	0	0	0	0	0	0	0	0	0	0	0	0	0	0	0	0	0	0	0	0	0	0	0	0	0	0	0	0	0	0	0	0	1	0	0
091_MDS180	data/berman/MDS600X800/MDS180.jpg	0	0	0	0	0	0	0	0	0	0	0	0	0	0	0	0	0	0	0	0	0	0	1	1	0	0	1	0	0	1	0	0	0	0	0	0	0	0	1	0	0	0	0	0	0	0	0	0
092_MDS181	data/berman/MDS600X800/MDS181.jpg	0	0	0	0	0	1	0	0	0	0	1	0	0	0	0	0	0	0	0	0	0	0	1	1	1	0	1	0	0	1	0	0	0	0	0	0	0	0	0	0	0	0	0	0	0	0	0	0
093_MDS182	data/berman/MDS600X800/MDS182.jpg	0	0	1	0	0	0	0	0	0	0	0	0	0	0	0	0	0	0	0	0	0	0	1	1	0	0	1	0	0	0	0	0	0	0	0	0	0	0	1	0	0	0	0	0	0	0	0	0
094_MDS183	data/berman/MDS600X800/MDS183.jpg	0	0	0	0	0	0	0	0	0	0	0	0	0	0	1	0	0	0	0	0	0	0	1	0	0	0	0	0	0	0	1	0	0	0	0	0	0	0	0	0	0	0	0	0	0	0	0	0
095_MDS184	data/berman/MDS600X800/MDS184.jpg	0	0	0	0	0	0	0	0	0	0	0	0	0	0	0	0	0	0	0	0	0	0	1	1	0	0	1	0	0	1	0	0	0	0	0	0	0	0	0	1	0	0	0	0	0	0	0	0
096_MDS185	data/berman/MDS600X800/MDS185.jpg	0	0	1	0	0	0	0	0	0	0	0	0	0	0	1	0	0	0	0	0	0	0	1	1	0	0	1	0	0	1	0	0	0	0	0	0	0	0	0	0	0	0	0	0	0	0	0	0
097_MDS186	data/berman/MDS600X800/MDS186.jpg	0	0	0	0	0	0	0	0	0	0	0	0	0	0	0	0	0	0	0	0	0	0	0	0	0	0	0	0	0	0	0	0	0	0	0	0	1	0	0	0	0	0	0	1	0	0	0	0
098_MDS187	data/berman/MDS600X800/MDS187.jpg	0	0	1	0	1	0	1	0	0	0	0	1	0	0	0	0	0	0	0	0	1	0	0	1	0	0	1	0	1	0	0	0	0	0	0	0	0	0	0	0	0	0	0	0	0	0	0	0
099_MDS188	data/berman/MDS600X800/MDS188.jpg	0	0	1	0	1	0	0	0	0	0	0	0	0	0	0	0	0	0	0	0	0	0	0	0	0	0	0	0	0	0	0	0	0	0	0	0	0	0	0	0	0	0	0	0	0	0	0	0
100_MDS189	data/berman/MDS600X800/MDS189.jpg	1	1	1	0	1	1	0	0	1	0	1	0	0	0	0	0	0	0	0	0	0	0	0	1	0	0	0	0	0	0	0	0	0	0	0	0	0	0	0	0	0	0	1	0	0	0	0	0
101_MDS19	data/berman/MDS600X800/MDS19.jpg	0	0	0	0	0	0	0	0	0	0	0	0	0	0	0	0	0	0	0	0	0	0	0	0	0	0	0	0	0	0	0	0	0	0	0	0	0	0	0	0	0	0	0	0	0	0	0	0
102_MDS190	data/berman/MDS600X800/MDS190.jpg	0	0	1	0	1	1	1	0	0	0	0	0	0	0	0	0	0	0	0	0	0	0	1	1	1	0	1	0	1	1	1	1	0	0	0	0	0	0	0	0	0	0	0	0	0	0	0	0
103_MDS191	data/berman/MDS600X800/MDS191.jpg	0	0	1	0	0	1	0	0	1	0	1	0	0	0	0	0	0	0	0	0	0	0	1	1	0	0	1	0	1	0	0	0	0	0	0	0	0	0	0	0	0	0	0	0	0	0	0	0
104_MDS192	data/berman/MDS600X800/MDS192.jpg	0	0	0	0	0	0	0	0	1	0	0	0	0	0	0	0	0	0	0	0	0	0	1	1	0	0	1	0	1	0	0	0	0	0	0	0	0	0	0	0	0	0	0	0	0	0	0	0
105_MDS193	data/berman/MDS600X800/MDS193.jpg	0	0	1	0	1	0	0	0	0	0	0	0	0	0	0	0	0	0	0	0	0	0	1	1	1	0	0	0	1	1	0	0	0	0	0	1	0	1	0	0	0	0	0	0	0	0	0	0
106_MDS194	data/berman/MDS600X800/MDS194.jpg	0	0	0	0	0	0	0	0	0	0	0	0	0	0	0	0	0	0	0	0	0	0	1	1	0	0	1	0	0	1	1	0	1	0	0	0	0	0	0	0	0	0	0	0	0	0	0	0
107_MDS195	data/berman/MDS600X800/MDS195.jpg	0	0	0	0	0	1	0	0	0	0	0	0	0	0	0	0	0	0	0	0	0	0	1	0	0	0	0	0	0	1	0	0	0	0	0	0	0	1	0	1	0	0	0	0	0	0	0	0
108_MDS196	data/berman/MDS600X800/MDS196.jpg	0	0	0	0	0	0	0	1	0	0	0	1	0	0	0	0	0	0	0	0	0	1	0	0	0	0	0	0	0	0	0	0	0	0	0	0	0	0	0	0	0	0	0	0	0	0	0	0
109_MDS197	data/berman/MDS600X800/MDS197.jpg	1	0	0	1	1	1	0	0	0	1	1	0	0	0	0	0	0	0	0	0	1	0	0	1	0	0	0	0	0	0	0	0	0	0	0	0	0	0	0	0	0	0	1	0	0	0	0	0
110_MDS198	data/berman/MDS600X800/MDS198.jpg	0	0	0	0	0	0	0	0	0	0	0	0	0	0	0	0	0	0	0	0	0	0	1	1	1	0	1	0	0	0	0	0	0	0	0	0	0	0	0	0	0	0	0	0	0	0	0	0
111_MDS199	data/berman/MDS600X800/MDS199.jpg	0	0	1	0	0	0	0	0	0	0	0	0	0	0	0	0	0	0	0	0	0	0	0	0	0	0	0	0	0	1	0	0	0	0	0	0	0	0	0	0	0	0	0	0	0	0	0	0
112_MDS2	data/berman/MDS600X800/MDS2.jpg	1	0	0	0	0	1	1	0	0	0	0	1	0	0	0	0	0	0	0	0	0	0	1	1	0	0	1	0	0	0	0	0	0	0	0	0	0	0	0	0	0	0	0	0	0	0	0	0
113_MDS20	data/berman/MDS600X800/MDS20.jpg	0	0	0	0	0	0	0	0	0	0	0	0	0	0	1	0	0	0	0	0	0	0	1	1	1	0	1	0	0	0	1	1	0	0	0	0	0	0	0	0	0	0	0	0	0	0	0	0
114_MDS200	data/berman/MDS600X800/MDS200.jpg	0	0	0	0	0	0	0	0	0	0	0	0	0	0	0	0	0	0	0	0	0	0	0	0	0	0	0	0	0	1	0	0	0	0	0	0	0	0	0	1	0	0	0	0	0	0	0	0
115_MDS201	data/berman/MDS600X800/MDS201.jpg	0	0	0	0	0	1	0	0	0	0	0	0	0	0	0	0	0	0	0	0	0	0	0	0	0	0	0	0	0	1	0	0	0	0	0	0	0	1	1	1	0	0	0	0	0	0	0	0
116_MDS202	data/berman/MDS600X800/MDS202.jpg	1	0	1	0	1	0	1	0	0	0	0	1	0	0	0	0	0	0	0	0	0	0	1	1	0	0	1	0	0	0	0	0	0	0	0	0	0	0	0	0	0	0	0	0	0	0	0	0
117_MDS203	data/berman/MDS600X800/MDS203.jpg	0	0	0	0	0	0	0	0	0	0	0	0	0	0	0	0	0	0	0	0	1	0	0	0	0	0	0	0	0	0	0	0	1	0	0	0	0	0	0	0	0	0	0	0	0	0	0	0
118_MDS204	data/berman/MDS600X800/MDS204.jpg	0	0	0	0	0	0	0	0	1	0	0	0	0	0	0	0	0	0	0	0	0	0	1	0	0	0	1	0	0	0	0	0	0	0	0	0	0	0	0	0	0	0	0	0	0	0	0	0
119_MDS205	data/berman/MDS600X800/MDS205.jpg	0	0	0	0	0	0	0	0	0	0	0	0	0	0	1	0	0	0	0	0	0	0	1	1	0	0	1	0	0	0	0	0	0	0	0	0	0	0	0	0	0	0	0	0	0	0	0	0
120_MDS206	data/berman/MDS600X800/MDS206.jpg	0	0	1	0	0	1	0	0	0	0	1	0	0	0	0	0	0	0	0	0	0	0	1	1	0	0	1	0	0	0	0	0	0	0	0	0	0	0	0	0	0	0	0	0	0	0	0	0
121_MDS207	data/berman/MDS600X800/MDS207.jpg	0	0	1	0	0	1	0	0	0	0	1	0	0	0	0	0	0	0	0	0	0	0	0	0	0	0	0	0	1	1	0	0	0	0	0	0	0	0	0	1	0	0	0	0	0	0	0	0
122_MDS21	data/berman/MDS600X800/MDS21.jpg	0	0	0	0	0	0	0	0	0	0	0	0	0	0	0	0	0	0	0	0	0	0	0	0	0	0	1	0	0	0	0	0	0	0	0	0	0	0	0	0	0	0	0	0	0	0	0	0
123_MDS22	data/berman/MDS600X800/MDS22.jpg	0	0	1	0	0	0	0	0	0	0	0	0	0	0	0	0	0	0	0	0	0	0	1	1	0	0	0	0	0	0	0	0	0	0	0	0	0	0	0	0	0	0	0	0	0	0	0	0
124_MDS23	data/berman/MDS600X800/MDS23.jpg	0	0	0	0	0	1	0	0	0	0	0	0	0	0	1	0	0	0	0	0	0	0	1	1	1	0	1	1	0	0	0	0	0	0	0	0	0	0	0	0	0	0	0	0	0	0	0	0
125_MDS24	data/berman/MDS600X800/MDS24.jpg	0	0	1	0	0	0	0	0	0	0	0	0	0	0	0	0	0	0	0	0	0	0	1	1	0	0	0	0	1	0	0	0	0	0	0	0	0	0	0	0	0	0	0	0	0	0	0	0
126_MDS25	data/berman/MDS600X800/MDS25.jpg	0	0	0	0	0	1	0	0	0	0	1	0	0	0	0	0	0	0	0	0	0	0	1	1	1	0	1	0	0	0	0	1	0	0	0	0	0	0	0	0	0	0	0	0	0	0	0	0
127_MDS26	data/berman/MDS600X800/MDS26.jpg	0	0	0	0	0	0	0	0	0	0	0	0	0	0	0	0	0	0	0	0	0	0	1	1	1	0	1	1	0	0	0	1	0	0	0	0	0	0	0	0	0	0	0	0	0	0	0	0
128_MDS27	data/berman/MDS600X800/MDS27.jpg	1	1	0	0	1	0	0	1	0	1	0	0	0	0	0	0	0	0	0	0	1	0	0	1	0	0	1	0	0	0	0	0	0	0	0	0	0	0	0	0	0	0	0	0	0	0	0	0
129_MDS28	data/berman/MDS600X800/MDS28.jpg	0	0	0	0	0	0	0	0	0	0	0	0	0	0	1	0	0	0	0	0	0	0	1	0	0	0	0	0	1	1	0	0	0	0	0	0	0	0	0	0	0	0	0	0	0	0	0	0
130_MDS29	data/berman/MDS600X800/MDS29.jpg	0	0	0	0	0	0	0	0	0	0	0	0	0	0	0	0	0	0	0	0	0	0	0	0	0	0	0	0	0	0	0	0	0	0	0	0	0	0	0	0	0	0	0	0	0	0	0	0
131_MDS3	data/berman/MDS600X800/MDS3.jpg	0	0	1	0	0	1	1	0	0	0	0	0	0	0	0	0	0	0	0	0	0	0	1	1	0	0	1	0	0	0	0	0	0	0	0	0	0	0	0	0	0	0	0	0	1	1	0	0
132_MDS30	data/berman/MDS600X800/MDS30.jpg	0	0	0	0	0	0	0	0	0	0	0	0	0	0	1	0	0	0	0	0	0	0	1	1	0	0	1	0	1	0	0	0	0	0	0	0	0	0	0	0	0	1	0	0	0	0	0	0
133_MDS31	data/berman/MDS600X800/MDS31.jpg	0	0	0	0	0	0	0	0	0	0	0	0	0	0	1	0	0	0	0	0	0	0	1	1	0	0	1	1	0	0	0	0	0	0	0	1	0	1	0	0	0	0	0	0	0	0	0	0
134_MDS32	data/berman/MDS600X800/MDS32.jpg	0	0	0	0	0	0	0	0	0	0	0	0	0	0	1	0	0	0	0	0	1	0	1	1	0	0	1	1	0	0	0	0	0	0	0	0	0	0	0	0	0	0	0	0	0	0	0	0
135_MDS33	data/berman/MDS600X800/MDS33.jpg	0	0	0	0	0	1	0	0	0	0	1	0	0	0	1	0	0	0	0	0	0	0	1	1	1	0	1	0	1	0	1	1	0	0	0	0	0	0	0	0	0	0	0	0	0	0	0	0
136_MDS34	data/berman/MDS600X800/MDS34.jpg	0	0	0	0	0	0	0	0	0	0	0	0	0	0	0	0	0	0	0	0	0	0	0	0	0	0	0	0	0	0	0	0	0	0	0	0	0	0	0	0	0	0	0	0	0	0	0	0
137_MDS35	data/berman/MDS600X800/MDS35.jpg	1	1	0	0	0	0	0	0	0	1	0	0	0	0	1	0	0	0	0	0	0	0	1	1	0	0	0	0	0	0	0	0	0	0	0	0	0	0	0	0	0	0	0	0	0	0	0	0
138_MDS36	data/berman/MDS600X800/MDS36.jpg	0	0	0	0	1	0	0	0	0	0	0	0	0	0	0	0	0	0	0	0	0	0	1	1	1	0	1	1	0	0	0	1	0	0	0	0	0	0	0	0	0	0	0	0	0	0	0	0
139_MDS37	data/berman/MDS600X800/MDS37.jpg	0	0	0	0	0	0	0	0	0	0	0	0	0	0	0	0	0	0	0	0	0	0	1	1	0	0	1	0	0	0	0	0	0	0	0	0	0	0	0	0	0	0	0	0	1	0	0	0
140_MDS38	data/berman/MDS600X800/MDS38.jpg	0	0	1	0	1	0	0	0	0	0	0	1	0	0	0	0	0	0	0	0	1	0	0	0	0	0	0	0	1	0	0	0	0	0	0	1	0	0	0	0	0	0	0	0	0	0	0	0
141_MDS39	data/berman/MDS600X800/MDS39.jpg	0	0	0	0	0	0	0	0	0	0	0	0	0	0	0	0	0	0	0	0	0	0	1	1	0	0	1	0	0	0	0	0	0	0	0	0	0	0	0	0	0	0	0	0	0	0	0	0
142_MDS4	data/berman/MDS600X800/MDS4.jpg	1	1	0	1	0	0	0	0	0	0	0	0	0	0	0	0	0	0	0	0	0	0	0	0	0	0	0	0	0	0	0	0	0	0	0	0	0	0	0	0	0	0	0	0	0	0	0	0
143_MDS40	data/berman/MDS600X800/MDS40.jpg	0	0	0	0	0	0	0	0	0	0	0	0	0	0	1	0	0	0	0	0	0	0	0	0	0	0	0	0	0	0	0	0	0	0	0	0	0	0	0	0	0	0	0	0	0	0	0	0
144_MDS41	data/berman/MDS600X800/MDS41.jpg	0	0	0	0	0	0	0	0	0	0	0	0	0	0	1	0	0	0	0	0	0	0	1	1	0	0	1	0	0	1	0	0	0	0	0	0	0	0	0	0	0	0	0	0	0	0	0	0
145_MDS42	data/berman/MDS600X800/MDS42.jpg	0	0	1	0	0	0	0	0	0	0	0	0	0	0	0	0	0	0	0	0	0	0	0	0	0	0	0	0	0	1	0	0	0	0	0	0	0	0	0	0	0	0	0	0	0	0	0	0
146_MDS43	data/berman/MDS600X800/MDS43.jpg	1	0	1	0	1	1	1	0	0	0	1	0	0	0	0	0	0	0	0	0	0	0	1	1	1	0	1	1	0	0	0	1	0	0	0	0	0	0	0	0	0	0	1	0	0	0	0	0
147_MDS44	data/berman/MDS600X800/MDS44.jpg	0	0	1	0	1	1	1	0	0	0	0	1	0	0	0	0	0	0	0	0	0	0	1	1	1	0	1	0	0	0	0	0	0	0	0	0	0	0	0	0	0	0	0	0	0	0	0	0
148_MDS45	data/berman/MDS600X800/MDS45.jpg	0	0	0	0	0	1	0	0	1	0	0	0	0	0	0	0	0	0	0	0	0	0	1	1	0	0	1	0	0	0	0	0	0	0	0	0	0	0	0	0	0	0	0	0	0	0	0	0
149_MDS46	data/berman/MDS600X800/MDS46.jpg	0	0	1	0	1	1	0	0	1	0	1	1	0	0	0	0	0	0	0	0	0	0	1	1	0	0	1	0	1	0	0	0	0	0	0	0	0	0	0	0	0	0	0	0	0	0	0	0
150_MDS47	data/berman/MDS600X800/MDS47.jpg	0	0	0	1	0	0	0	0	1	0	0	0	0	0	0	0	0	0	0	0	0	0	0	0	0	0	0	0	0	0	0	0	0	0	0	0	0	0	0	0	0	0	0	0	0	0	0	0
151_MDS48	data/berman/MDS600X800/MDS48.jpg	1	0	0	1	0	0	0	0	0	0	0	0	0	0	0	0	0	0	0	0	0	0	0	0	0	0	0	0	0	0	0	0	0	0	0	0	0	0	0	0	0	0	0	0	0	0	0	0
152_MDS49	data/berman/MDS600X800/MDS49.jpg	1	0	1	0	1	0	0	0	1	0	0	0	0	0	0	0	0	0	0	0	0	0	0	0	0	0	0	0	0	0	0	0	0	0	0	0	0	0	0	0	0	0	0	0	0	0	0	0
153_MDS5	data/berman/MDS600X800/MDS5.jpg	0	0	0	0	0	0	0	0	0	0	0	0	0	0	0	0	0	0	0	0	0	0	0	0	0	0	0	0	0	0	0	0	0	0	0	0	0	0	1	0	0	0	0	0	0	0	0	0
154_MDS50	data/berman/MDS600X800/MDS50.jpg	0	0	0	0	0	1	0	0	0	0	1	0	0	0	0	0	0	0	0	0	0	0	0	0	0	0	0	0	0	0	0	0	0	0	0	0	0	0	0	0	0	0	1	0	0	0	0	0
155_MDS51	data/berman/MDS600X800/MDS51.jpg	0	0	0	0	0	0	0	0	0	0	1	0	0	0	0	0	0	0	0	0	0	0	0	0	0	0	0	0	0	0	0	0	0	0	0	0	0	0	0	0	0	0	0	0	0	1	0	0
156_MDS52	data/berman/MDS600X800/MDS52.jpg	0	0	1	0	1	0	0	0	0	0	0	0	0	0	0	0	0	0	0	0	0	0	0	0	0	0	0	0	1	1	0	0	0	0	0	0	0	0	0	1	0	0	0	0	0	0	0	0
157_MDS53	data/berman/MDS600X800/MDS53.jpg	0	0	0	0	0	0	0	0	0	0	0	0	0	0	0	0	0	0	0	0	0	0	0	0	0	0	0	0	0	1	0	0	0	0	0	0	0	0	0	1	0	0	0	0	0	0	0	0
158_MDS54	data/berman/MDS600X800/MDS54.jpg	0	0	0	0	0	1	0	0	0	0	1	0	0	0	0	0	0	0	0	0	0	0	0	1	0	0	1	0	0	1	0	0	0	0	0	0	0	0	0	0	0	0	0	0	0	0	0	0
159_MDS55	data/berman/MDS600X800/MDS55.jpg	0	0	1	0	0	1	0	0	0	0	1	0	0	0	0	0	0	0	0	0	0	0	0	0	0	0	1	0	0	0	0	0	0	0	0	0	0	0	0	0	0	1	1	0	0	0	0	0
160_MDS56	data/berman/MDS600X800/MDS56.jpg	0	0	0	0	0	1	0	0	0	0	1	0	0	0	0	0	0	0	0	0	0	0	1	1	1	0	1	0	1	0	1	0	0	0	0	0	0	0	0	0	0	0	0	0	0	0	0	0
161_MDS57	data/berman/MDS600X800/MDS57.jpg	0	0	0	0	0	0	0	0	0	0	0	0	0	0	0	0	0	0	0	0	1	0	1	0	0	0	0	1	0	1	0	0	1	0	0	0	0	0	0	0	0	0	0	0	0	0	0	0
162_MDS58	data/berman/MDS600X800/MDS58.jpg	1	0	1	0	1	1	1	0	1	0	0	1	0	0	0	0	0	0	0	0	1	0	0	1	0	0	1	0	1	0	0	0	0	0	0	0	0	0	0	0	0	0	0	0	1	1	0	0
163_MDS59	data/berman/MDS600X800/MDS59.jpg	0	0	0	0	0	1	1	0	0	0	0	0	0	0	0	0	0	0	0	0	1	0	1	1	0	0	1	0	0	0	0	0	0	0	0	0	0	0	0	0	0	0	0	0	0	0	0	0
164_MDS6	data/berman/MDS600X800/MDS6.jpg	0	0	0	0	0	1	0	0	0	0	1	0	0	0	0	0	0	0	0	0	0	0	0	1	0	0	0	0	0	0	0	0	0	0	0	0	0	0	0	0	0	0	0	0	0	0	0	0
165_MDS60	data/berman/MDS600X800/MDS60.jpg	0	0	1	0	0	1	0	0	1	0	0	1	0	0	0	0	0	0	0	0	0	0	1	1	0	0	1	0	1	0	0	0	0	0	0	0	0	0	0	0	0	0	0	0	1	1	0	0
166_MDS61	data/berman/MDS600X800/MDS61.jpg	0	0	0	0	0	0	0	0	0	0	0	0	0	0	0	0	0	0	0	0	0	0	0	0	0	1	0	0	0	0	0	0	0	0	0	0	0	0	0	0	0	0	0	0	0	0	0	0
167_MDS62	data/berman/MDS600X800/MDS62.jpg	0	0	0	0	0	0	0	0	0	0	0	0	0	0	1	0	0	0	0	0	0	0	1	1	0	0	0	0	0	1	1	0	0	0	0	0	0	0	0	0	0	0	0	0	0	0	0	0
168_MDS63	data/berman/MDS600X800/MDS63.jpg	1	1	1	0	1	0	0	0	0	0	0	1	0	0	0	0	0	0	0	0	1	0	1	1	0	0	0	0	1	0	0	0	0	0	0	0	0	0	0	0	0	0	0	0	0	0	0	0
169_MDS64	data/berman/MDS600X800/MDS64.jpg	0	0	1	0	0	0	0	0	0	0	0	0	0	0	0	0	0	0	0	0	0	0	1	0	0	0	0	0	0	1	0	0	0	1	0	0	0	0	0	0	0	0	0	0	0	0	0	0
170_MDS65	data/berman/MDS600X800/MDS65.jpg	0	0	0	0	0	0	0	0	0	0	0	0	1	0	0	0	0	0	0	1	0	0	0	0	0	0	0	0	0	1	0	0	1	1	0	0	0	0	1	0	0	0	0	0	0	0	0	0
171_MDS66	data/berman/MDS600X800/MDS66.jpg	0	0	0	0	0	1	0	0	0	0	0	0	0	0	0	0	0	0	0	0	1	0	1	1	0	0	1	0	0	1	0	0	0	0	0	0	1	0	0	0	0	0	0	0	0	0	0	0
172_MDS67	data/berman/MDS600X800/MDS67.jpg	1	0	0	0	0	0	0	0	0	0	0	0	0	1	0	0	0	0	0	0	0	0	0	0	0	0	0	0	0	0	0	0	0	0	0	0	1	0	0	0	0	0	0	0	0	0	0	0
173_MDS68	data/berman/MDS600X800/MDS68.jpg	0	0	0	0	0	0	0	0	0	0	0	0	0	0	1	0	0	0	0	0	0	0	1	1	1	0	1	0	0	1	1	0	0	0	0	0	0	0	0	0	0	0	0	0	0	0	0	0
174_MDS69	data/berman/MDS600X800/MDS69.jpg	0	0	1	0	1	1	1	0	1	0	1	0	0	0	0	0	0	0	0	0	0	0	1	1	1	0	1	0	0	1	0	1	0	0	0	0	0	0	0	0	0	0	0	0	0	0	0	0
175_MDS7	data/berman/MDS600X800/MDS7.jpg	0	0	0	0	0	0	0	0	0	0	0	0	0	0	0	0	0	0	0	0	0	0	0	0	0	0	0	1	0	1	0	0	0	0	0	0	0	1	0	1	0	0	0	0	0	0	0	0
176_MDS70	data/berman/MDS600X800/MDS70.jpg	0	0	0	0	0	1	0	0	0	0	1	0	0	0	1	0	0	0	0	0	0	0	1	1	1	0	1	0	0	0	1	1	0	0	0	0	0	0	0	0	0	0	0	0	0	0	0	1
177_MDS71	data/berman/MDS600X800/MDS71.jpg	1	0	1	0	1	1	1	0	0	0	0	0	0	0	0	0	0	0	0	0	0	0	0	1	0	0	0	0	1	0	0	0	0	0	0	0	0	0	0	0	0	0	0	0	0	0	0	0
178_MDS72	data/berman/MDS600X800/MDS72.jpg	0	0	1	0	1	0	0	0	0	0	0	1	0	0	0	0	0	0	0	0	0	0	0	0	0	0	0	0	0	0	0	0	0	0	0	0	0	0	0	0	0	0	0	0	1	0	0	0
179_MDS73	data/berman/MDS600X800/MDS73.jpg	0	0	0	0	0	0	0	0	0	0	0	0	0	0	0	0	0	0	0	0	0	0	0	0	0	0	0	0	0	1	0	0	0	0	0	0	0	0	0	0	0	0	0	0	0	0	0	0
180_MDS74	data/berman/MDS600X800/MDS74.jpg	0	0	0	0	0	0	0	0	0	0	0	0	0	0	1	0	0	0	0	0	0	0	1	0	0	0	0	0	0	0	0	0	0	0	0	0	0	0	1	0	0	0	0	0	0	0	0	0
181_MDS75	data/berman/MDS600X800/MDS75.jpg	0	0	1	0	1	1	0	0	0	0	1	0	0	0	0	0	0	0	0	0	0	0	1	1	1	0	1	1	0	0	0	1	0	0	0	0	0	0	0	0	0	0	1	0	0	0	0	0
182_MDS76	data/berman/MDS600X800/MDS76.jpg	0	0	0	0	0	1	0	0	0	0	0	0	0	0	1	0	0	0	0	0	0	0	1	0	0	0	0	0	0	0	1	0	0	0	0	0	0	0	0	0	0	0	0	0	0	0	0	0
183_MDS77	data/berman/MDS600X800/MDS77.jpg	1	0	1	0	1	0	0	0	0	0	0	1	0	0	0	0	0	0	0	0	1	1	1	1	0	0	0	0	1	0	0	0	0	0	0	0	0	0	0	0	0	0	0	0	0	0	0	0
184_MDS78	data/berman/MDS600X800/MDS78.jpg	0	0	0	0	0	1	0	0	0	0	1	0	0	0	0	0	0	0	0	0	0	0	0	0	0	0	0	0	0	0	0	0	1	1	0	0	0	0	0	0	0	0	0	0	0	0	0	0
185_MDS79	data/berman/MDS600X800/MDS79.jpg	1	0	1	0	1	0	0	0	0	0	0	1	0	0	0	0	0	0	0	0	1	0	1	1	0	0	1	0	1	0	0	0	0	0	0	1	0	0	0	0	0	0	0	0	0	0	0	0
186_MDS8	data/berman/MDS600X800/MDS8.jpg	0	0	0	0	0	0	0	0	0	0	0	0	0	0	1	0	0	0	0	0	0	0	0	0	0	0	0	0	0	1	0	0	0	0	0	0	0	1	0	1	1	0	0	0	0	0	0	0
187_MDS80	data/berman/MDS600X800/MDS80.jpg	0	0	0	0	1	0	0	0	0	0	0	0	0	0	0	0	0	0	0	0	0	0	1	1	1	0	0	0	0	0	1	0	0	0	0	0	0	0	0	0	0	1	0	0	0	0	0	0
188_MDS81	data/berman/MDS600X800/MDS81.jpg	0	0	0	0	0	0	0	0	0	0	1	0	0	0	0	0	0	0	0	0	0	0	0	0	1	0	0	1	0	0	0	0	0	0	0	0	0	0	0	0	0	0	0	0	0	0	0	0
189_MDS82	data/berman/MDS600X800/MDS82.jpg	1	0	0	1	0	1	0	0	0	0	1	0	0	0	0	0	0	0	0	0	0	0	0	0	1	0	0	1	0	0	0	0	0	0	0	0	0	0	0	0	0	0	1	0	0	0	0	0
190_MDS83	data/berman/MDS600X800/MDS83.jpg	0	0	0	0	0	1	0	0	0	0	1	0	0	0	0	0	0	0	0	0	0	0	0	1	1	0	0	1	0	0	0	0	0	0	0	0	0	0	0	0	0	0	1	0	0	0	0	0
191_MDS84	data/berman/MDS600X800/MDS84.jpg	0	0	1	0	0	0	0	0	0	0	0	0	0	0	1	0	0	0	0	0	0	0	1	1	1	0	1	1	0	1	1	0	0	0	0	0	0	0	0	0	0	0	0	0	0	0	0	0
192_MDS85	data/berman/MDS600X800/MDS85.jpg	0	0	1	0	1	0	0	0	0	0	0	0	0	0	0	0	0	0	0	0	0	0	0	0	0	0	0	0	1	0	0	0	0	0	0	0	0	0	0	0	0	0	0	0	0	0	0	0
193_MDS86	data/berman/MDS600X800/MDS86.jpg	0	0	0	0	0	0	0	0	0	0	0	0	0	0	1	0	0	0	0	0	0	0	1	1	1	0	0	0	1	0	0	0	0	0	0	0	0	0	0	0	0	0	0	0	0	0	0	0
194_MDS87	data/berman/MDS600X800/MDS87.jpg	0	0	0	0	0	0	0	0	0	0	0	0	0	0	0	0	0	0	0	0	0	0	0	0	0	0	0	0	0	1	0	0	0	0	0	0	0	0	0	0	0	0	0	0	0	0	0	0
195_MDS88	data/berman/MDS600X800/MDS88.jpg	0	0	0	0	0	0	0	0	0	0	0	0	0	0	0	0	0	0	0	0	0	0	0	1	0	0	0	0	0	0	0	0	0	0	0	0	1	0	0	0	0	0	0	0	0	0	0	0
196_MDS89	data/berman/MDS600X800/MDS89.jpg	0	0	0	0	0	0	0	0	0	0	0	0	0	0	0	0	0	0	0	0	0	0	0	0	0	0	0	0	0	0	0	0	0	0	0	0	0	0	0	0	0	0	0	0	0	1	0	0
197_MDS9	data/berman/MDS600X800/MDS9.jpg	0	0	0	0	0	1	0	0	0	0	0	0	0	0	1	0	0	0	0	0	0	0	0	0	0	0	0	1	0	1	0	0	0	0	0	0	0	0	0	1	0	0	0	0	0	0	0	0
198_MDS90	data/berman/MDS600X800/MDS90.jpg	0	0	1	0	0	1	0	0	0	0	0	0	0	0	0	0	0	0	0	0	0	0	0	0	0	0	0	0	0	1	0	0	0	0	0	0	0	0	0	0	0	0	0	0	0	1	0	0
199_MDS91	data/berman/MDS600X800/MDS91.jpg	0	0	1	0	0	0	0	0	0	0	0	0	0	0	0	0	0	0	0	0	0	0	0	0	0	0	0	0	0	1	0	0	0	0	0	0	0	0	0	0	0	0	0	0	0	0	0	0
200_MDS92	data/berman/MDS600X800/MDS92.jpg	0	0	1	0	0	0	0	0	0	0	0	0	0	0	0	0	0	0	0	0	0	0	1	1	0	0	1	0	0	0	0	0	0	0	0	0	0	0	0	0	0	0	0	0	0	0	0	0
201_MDS93	data/berman/MDS600X800/MDS93.jpg	0	0	0	0	0	0	0	0	0	0	0	0	0	0	1	0	0	0	0	0	0	0	1	1	0	0	1	0	0	0	0	0	0	0	0	0	0	0	0	0	0	0	0	0	0	0	0	0
202_MDS94	data/berman/MDS600X800/MDS94.jpg	0	0	0	0	0	0	0	0	0	0	0	0	0	0	1	0	0	0	0	0	0	0	1	1	0	0	0	0	0	0	0	0	0	0	0	0	0	0	0	0	0	0	0	0	0	0	0	0
203_MDS95	data/berman/MDS600X800/MDS95.jpg	0	0	0	0	1	1	0	0	0	0	0	1	0	0	1	0	0	0	0	0	0	0	1	1	0	0	0	0	0	0	1	0	0	0	0	0	0	0	0	0	0	1	0	0	0	0	0	0
204_MDS96	data/berman/MDS600X800/MDS96.jpg	0	0	1	0	0	1	0	0	0	0	1	0	0	0	1	0	0	0	0	0	0	0	1	0	0	0	0	0	0	0	0	0	0	0	0	0	0	0	0	0	0	0	0	0	1	1	0	0
205_MDS97	data/berman/MDS600X800/MDS97.jpg	0	0	0	0	0	1	0	0	0	0	0	0	0	0	0	0	0	0	0	0	0	0	1	0	0	0	0	0	0	0	0	0	0	0	0	0	0	0	1	0	0	0	0	1	1	1	0	0
206_MDS98	data/berman/MDS600X800/MDS98.jpg	1	0	0	1	0	1	0	0	0	0	1	0	0	0	0	0	0	0	0	0	0	0	0	0	0	0	0	0	0	0	0	0	0	0	0	0	0	0	0	0	0	0	1	0	0	0	0	0
207_MDS99	data/berman/MDS600X800/MDS99.jpg	1	1	0	1	0	0	0	1	0	1	0	0	0	0	0	0	0	0	0	0	0	0	0	0	0	0	0	0	0	0	0	0	0	0	0	0	0	0	0	0	0	0	0	0	0	0	0	0
208_Nature1	data/berman/Nature600X800/Nature1.jpg	0	0	0	0	0	0	0	0	0	0	0	0	0	0	0	0	0	0	0	1	0	0	0	0	0	0	0	0	0	0	0	0	0	0	0	0	0	0	0	0	0	0	0	0	0	0	0	0
209_Nature10	data/berman/Nature600X800/Nature10.jpg	0	0	0	0	0	0	0	0	0	0	0	0	0	0	0	0	0	0	0	0	0	0	0	0	0	0	0	1	0	0	0	0	0	0	0	0	0	0	0	0	0	0	0	0	0	0	0	0
210_Nature11	data/berman/Nature600X800/Nature11.jpg	0	0	0	0	0	0	0	0	0	0	0	0	1	0	0	0	1	0	0	0	0	0	0	0	0	0	0	0	0	0	0	0	0	0	0	0	0	0	0	0	0	0	0	0	0	0	0	0
211_Nature12	data/berman/Nature600X800/Nature12.jpg	0	0	0	0	0	0	0	0	0	0	0	0	0	0	1	0	1	0	0	0	0	0	0	0	0	0	0	0	0	1	0	0	0	0	0	0	0	0	0	0	0	0	0	0	0	0	0	0
212_Nature13	data/berman/Nature600X800/Nature13.jpg	0	0	0	0	0	0	0	0	0	0	0	0	0	0	1	0	0	0	0	0	0	0	1	0	0	0	0	0	0	0	0	0	0	0	0	0	0	0	0	0	0	0	0	0	0	0	0	0
213_Nature14	data/berman/Nature600X800/Nature14.jpg	0	0	0	0	0	0	0	0	0	0	0	0	0	0	0	0	0	0	0	0	0	0	0	0	0	0	0	0	0	1	1	0	0	0	0	0	0	0	0	1	0	0	0	0	0	0	0	0
214_Nature15	data/berman/Nature600X800/Nature15.jpg	0	0	0	0	0	0	0	0	0	0	0	0	0	0	1	0	0	0	0	0	0	0	0	0	0	0	0	0	0	0	0	0	0	0	0	0	0	0	0	0	0	0	0	0	0	0	0	0
215_Nature16	data/berman/Nature600X800/Nature16.jpg	0	0	0	0	0	0	0	0	0	0	0	0	1	0	0	0	1	0	0	1	0	0	0	0	0	0	0	0	0	0	0	0	0	0	0	0	0	0	0	0	0	0	0	0	0	0	0	0
216_Nature17	data/berman/Nature600X800/Nature17.jpg	0	0	0	0	0	0	0	0	0	0	0	0	0	0	0	0	0	0	0	0	0	0	0	0	0	0	0	0	0	0	0	0	1	0	0	0	0	0	0	0	0	0	0	0	0	0	0	0
217_Nature18	data/berman/Nature600X800/Nature18.jpg	0	0	0	0	0	1	0	0	0	0	0	0	1	0	0	0	0	0	0	0	0	0	0	0	0	0	0	0	0	1	1	0	0	0	0	0	0	0	0	0	0	0	0	0	0	0	0	0
218_Nature19	data/berman/Nature600X800/Nature19.jpg	0	0	0	0	0	0	0	0	0	0	0	0	0	0	0	0	0	0	0	0	0	0	0	0	0	0	0	0	0	1	0	0	0	0	0	0	0	1	0	1	0	0	0	0	0	0	0	0
219_Nature2	data/berman/Nature600X800/Nature2.jpg	0	0	0	0	0	0	0	0	0	0	0	0	0	0	0	0	0	0	0	1	0	0	0	0	0	0	0	0	0	1	0	0	0	0	0	0	0	0	0	1	0	0	0	0	0	0	0	0
220_Nature20	data/berman/Nature600X800/Nature20.jpg	0	0	0	0	0	0	0	0	0	0	0	0	0	0	1	0	0	0	0	0	0	0	0	0	0	0	0	0	0	1	0	0	0	0	0	0	0	0	0	0	0	0	0	0	0	0	0	0
221_Nature21	data/berman/Nature600X800/Nature21.jpg	0	0	0	0	0	0	0	0	0	0	0	0	0	0	1	0	0	0	0	0	0	0	0	0	0	0	0	0	0	1	1	0	0	0	0	0	0	0	0	1	0	0	0	0	0	0	0	0
222_Nature22	data/berman/Nature600X800/Nature22.jpg	0	0	0	0	0	0	0	0	0	0	0	0	0	0	1	0	0	0	0	0	0	0	1	0	0	0	0	0	0	1	1	0	0	0	0	0	0	0	0	1	0	0	0	0	0	0	0	0
223_Nature23	data/berman/Nature600X800/Nature23.jpg	0	0	0	0	0	0	0	0	0	0	0	0	1	0	0	0	0	0	0	1	0	0	0	0	0	0	0	0	0	0	0	0	0	1	0	0	0	0	0	0	0	0	0	0	0	0	0	0
224_Nature24	data/berman/Nature600X800/Nature24.jpg	0	0	0	0	0	0	0	0	0	0	0	0	1	0	0	0	1	0	0	1	0	0	0	0	0	0	0	0	0	0	0	0	1	1	0	0	0	0	0	0	0	0	0	0	0	0	0	0
225_Nature25	data/berman/Nature600X800/Nature25.jpg	0	0	0	0	0	0	0	0	0	0	0	0	1	0	0	0	1	0	0	1	0	0	0	0	0	0	0	0	0	0	0	0	0	1	0	0	0	0	0	0	0	0	0	0	0	0	0	0
226_Nature26	data/berman/Nature600X800/Nature26.jpg	0	0	0	0	0	0	0	0	0	0	0	0	0	0	0	0	0	0	0	0	0	0	0	0	0	0	0	0	0	1	0	0	0	0	0	0	0	0	0	1	1	0	0	0	0	0	0	0
227_Nature27	data/berman/Nature600X800/Nature27.jpg	0	0	0	0	0	0	0	0	0	0	0	0	1	0	0	0	0	0	0	1	0	0	0	0	0	0	0	0	0	0	0	0	0	1	0	0	0	0	0	1	0	0	0	0	0	0	0	0
228_Nature28	data/berman/Nature600X800/Nature28.jpg	0	0	0	0	0	0	0	0	0	0	0	0	0	0	0	0	0	0	0	0	0	0	0	0	0	0	0	0	0	0	0	0	0	0	0	0	0	0	0	1	0	0	0	0	0	0	0	0
229_Nature29	data/berman/Nature600X800/Nature29.jpg	0	0	0	0	0	0	0	0	0	0	0	0	0	0	0	0	1	0	0	0	0	0	0	0	0	0	0	1	0	0	0	0	1	0	0	0	0	0	0	0	0	0	0	0	0	0	0	0
230_Nature3	data/berman/Nature600X800/Nature3.jpg	0	0	0	0	0	0	0	0	0	0	0	0	0	0	0	0	0	0	0	0	0	0	0	0	0	0	0	0	0	1	0	0	0	0	0	0	0	0	0	1	0	0	0	0	0	0	0	0
231_Nature30	data/berman/Nature600X800/Nature30.jpg	0	0	0	0	0	0	0	0	0	0	0	0	0	0	0	0	1	0	0	1	0	0	0	0	0	0	0	0	0	0	0	0	0	1	0	0	0	0	0	0	0	0	0	0	0	0	0	0
232_Nature31	data/berman/Nature600X800/Nature31.jpg	0	0	0	0	0	0	0	0	0	0	0	0	1	0	0	0	1	0	0	1	0	0	0	0	0	0	0	0	0	0	0	0	1	1	0	0	0	0	0	0	0	0	0	0	0	0	0	0
233_Nature32	data/berman/Nature600X800/Nature32.jpg	0	0	0	0	0	0	0	0	0	0	0	0	0	0	0	0	0	0	0	1	0	0	0	0	0	0	0	0	0	0	0	0	0	1	0	0	0	0	0	1	0	0	0	0	0	0	0	0
234_Nature33	data/berman/Nature600X800/Nature33.jpg	0	0	0	0	0	0	0	0	0	0	0	0	1	0	0	0	1	1	0	1	0	0	0	0	0	0	0	0	0	1	0	0	1	1	0	0	0	0	0	0	0	0	0	0	0	0	0	0
235_Nature34	data/berman/Nature600X800/Nature34.jpg	0	0	0	0	0	0	0	0	0	0	0	0	0	0	0	0	0	0	0	1	0	0	0	0	0	0	0	0	0	1	0	0	0	1	0	0	0	0	0	0	0	0	0	0	0	0	0	0
236_Nature35	data/berman/Nature600X800/Nature35.jpg	0	0	0	0	0	0	0	0	0	0	0	0	1	0	0	0	1	0	0	0	0	0	0	0	0	0	0	0	0	0	0	0	0	0	0	0	0	0	0	0	0	0	0	0	0	0	0	0
237_Nature36	data/berman/Nature600X800/Nature36.jpg	0	0	0	0	0	0	0	0	0	0	0	0	0	0	0	0	0	0	0	0	0	0	0	0	0	0	0	0	0	1	0	0	0	1	0	0	0	0	0	1	1	0	0	0	0	0	0	0
238_Nature37	data/berman/Nature600X800/Nature37.jpg	0	0	0	0	0	0	0	0	0	0	0	0	0	0	0	0	0	0	0	0	0	0	0	0	0	0	0	0	0	1	0	0	0	0	0	0	0	0	0	1	0	0	0	0	0	0	0	0
239_Nature38	data/berman/Nature600X800/Nature38.jpg	0	0	0	0	0	1	0	0	0	0	0	0	0	0	0	0	0	0	0	0	0	0	0	0	0	0	0	0	0	1	0	0	1	1	0	0	0	0	0	1	0	0	0	0	0	0	0	0
240_Nature39	data/berman/Nature600X800/Nature39.jpg	0	0	0	0	0	0	0	0	0	0	0	0	1	0	0	0	1	0	0	1	0	0	0	0	0	0	0	0	0	1	0	0	0	1	0	0	0	0	0	0	0	0	0	0	0	0	0	0
241_Nature4	data/berman/Nature600X800/Nature4.jpg	0	0	0	0	0	0	0	0	0	0	0	0	0	0	0	0	0	0	0	0	0	0	0	0	0	0	0	0	0	1	0	0	0	1	0	0	0	0	0	1	0	0	0	0	0	0	0	0
242_Nature40	data/berman/Nature600X800/Nature40.jpg	0	0	0	0	0	0	0	0	0	0	0	0	0	0	0	0	0	0	0	0	0	0	0	0	0	0	0	0	0	0	0	0	1	1	0	0	0	0	0	0	0	0	0	0	0	0	0	0
243_Nature41	data/berman/Nature600X800/Nature41.jpg	0	0	0	0	0	0	0	0	0	0	0	0	0	0	0	0	0	0	0	0	0	0	0	0	0	0	0	0	0	1	0	0	1	0	0	0	0	0	0	1	0	0	0	0	0	0	0	0
244_Nature42	data/berman/Nature600X800/Nature42.jpg	0	0	0	0	0	0	0	0	0	0	0	0	0	0	0	0	0	0	0	1	0	0	0	0	0	0	0	0	0	0	0	0	1	1	0	0	0	0	0	1	1	0	0	0	0	0	0	0
245_Nature43	data/berman/Nature600X800/Nature43.jpg	0	0	0	0	0	0	0	0	0	0	0	0	0	0	0	0	0	0	0	0	0	0	0	0	0	0	0	0	0	0	0	0	1	1	0	0	0	0	0	0	1	0	0	0	0	0	0	0
246_Nature44	data/berman/Nature600X800/Nature44.jpg	0	0	0	0	0	0	0	0	0	0	0	0	0	0	0	0	0	0	0	1	0	0	0	0	0	0	0	0	0	1	0	0	1	1	0	0	0	0	1	0	0	0	0	0	0	0	0	0
247_Nature45	data/berman/Nature600X800/Nature45.jpg	0	0	0	0	0	0	0	0	0	0	0	0	1	0	0	0	1	0	0	1	0	0	0	0	0	0	0	0	0	1	0	0	0	1	0	0	0	0	0	0	0	0	0	0	0	0	0	0
248_Nature46	data/berman/Nature600X800/Nature46.jpg	0	0	0	0	0	0	0	0	0	0	0	0	1	0	0	0	1	0	0	0	0	0	0	0	0	0	0	0	0	0	0	0	0	0	0	0	0	0	0	0	0	0	0	0	0	0	0	0
249_Nature47	data/berman/Nature600X800/Nature47.jpg	0	0	0	0	0	0	0	0	0	0	0	0	1	0	0	0	1	0	0	0	0	0	0	0	0	0	0	0	0	0	0	0	0	0	0	0	0	0	0	0	0	0	0	0	0	0	0	0
250_Nature48	data/berman/Nature600X800/Nature48.jpg	0	0	0	0	1	0	0	0	0	0	0	0	1	0	0	0	1	0	0	0	0	0	0	0	0	0	0	0	1	0	0	0	0	0	0	0	0	0	0	0	0	0	0	0	0	0	0	0
251_Nature49	data/berman/Nature600X800/Nature49.jpg	0	0	0	0	0	0	0	0	0	0	0	0	1	0	0	0	1	0	0	0	0	0	0	0	0	0	0	0	0	0	0	0	0	0	0	0	0	0	0	0	0	0	0	0	0	0	0	0
252_Nature5	data/berman/Nature600X800/Nature5.jpg	0	0	0	0	0	0	0	0	0	0	0	0	0	0	0	0	0	0	0	0	0	0	0	0	0	0	0	0	0	1	0	0	0	0	0	0	0	0	0	1	0	0	0	0	0	0	0	0
253_Nature50	data/berman/Nature600X800/Nature50.jpg	0	0	0	0	0	0	0	0	0	0	0	0	1	0	0	0	1	0	0	0	0	0	0	0	0	0	0	0	0	0	0	0	0	0	0	0	0	0	0	0	0	0	0	0	0	0	0	0
254_Nature6	data/berman/Nature600X800/Nature6.jpg	0	0	0	0	0	0	0	1	0	0	0	0	0	0	0	0	0	0	0	0	0	0	0	0	0	0	0	0	0	0	0	0	0	0	0	0	0	0	0	0	0	0	0	0	0	0	0	0
255_Nature7	data/berman/Nature600X800/Nature7.jpg	0	0	0	0	0	0	0	0	0	0	0	0	0	0	0	0	0	0	0	1	0	0	0	0	0	0	0	0	0	0	0	0	0	0	0	0	0	0	0	0	0	0	0	0	0	0	0	0
256_Nature8	data/berman/Nature600X800/Nature8.jpg	0	0	0	0	0	0	0	0	0	0	0	0	0	0	0	0	0	0	0	0	0	0	0	0	0	0	0	0	0	1	0	0	0	0	0	0	0	0	0	1	0	0	0	0	0	0	0	0
257_Nature9	data/berman/Nature600X800/Nature9.jpg	0	0	0	0	0	0	0	0	0	0	0	0	0	0	0	0	0	0	0	0	0	0	0	0	0	0	0	0	0	1	0	0	0	0	0	0	0	0	0	0	0	0	0	0	0	0	0	0
258_Urban1	data/berman/urban600X800/Urban1.jpg	0	0	0	0	0	0	0	0	0	0	0	0	0	1	0	0	0	0	0	0	0	0	0	0	0	0	0	0	0	0	0	0	0	0	0	0	1	0	0	0	0	0	0	0	0	0	0	0
259_Urban10	data/berman/urban600X800/Urban10.jpg	1	1	1	0	1	0	0	1	0	1	0	0	0	0	0	0	0	0	0	0	1	0	0	0	0	0	0	0	0	0	0	0	0	0	0	0	0	0	0	0	0	0	0	0	0	0	0	0
260_Urban11	data/berman/urban600X800/Urban11.jpg	1	0	0	0	0	0	0	1	0	0	0	0	0	0	0	0	0	0	0	0	0	0	0	0	0	0	0	0	0	1	0	0	0	0	0	0	0	0	0	0	0	0	0	0	0	0	0	0
261_Urban12	data/berman/urban600X800/Urban12.jpg	1	1	0	0	1	0	0	1	0	1	0	0	0	0	0	0	0	0	0	0	1	0	0	0	0	0	0	0	0	0	0	0	0	0	0	0	0	0	0	0	0	0	0	0	0	0	0	0
262_Urban13	data/berman/urban600X800/Urban13.jpg	0	0	0	0	0	0	0	0	0	0	0	0	0	1	0	0	0	0	0	0	0	0	0	0	0	0	0	0	0	0	0	0	0	0	0	0	1	0	0	0	0	0	0	0	0	0	0	0
263_Urban14	data/berman/urban600X800/Urban14.jpg	1	0	0	0	0	0	0	1	0	0	0	0	0	0	0	0	0	0	0	0	0	0	0	0	0	0	0	0	0	0	0	0	0	0	0	0	0	0	0	0	0	0	0	0	0	0	0	0
264_Urban15	data/berman/urban600X800/Urban15.jpg	0	0	0	0	0	0	0	0	0	0	0	0	0	1	0	0	0	0	0	0	0	0	0	0	0	0	0	0	0	0	0	0	0	0	0	0	0	0	0	0	0	0	0	0	0	0	0	0
265_Urban16	data/berman/urban600X800/Urban16.jpg	0	0	0	1	0	0	0	0	0	0	0	0	0	0	0	0	0	0	0	0	0	0	0	0	0	0	0	0	0	0	0	0	0	0	0	0	0	0	0	0	0	0	0	0	0	0	0	0
266_Urban17	data/berman/urban600X800/Urban17.jpg	1	1	0	0	0	0	0	1	0	0	0	0	0	0	0	0	0	0	0	0	0	0	0	0	0	0	0	0	0	0	0	0	0	0	0	0	1	0	0	0	0	0	0	0	0	0	0	0
267_Urban18	data/berman/urban600X800/Urban18.jpg	0	0	0	0	0	0	0	0	0	0	0	0	0	0	0	0	0	0	0	0	0	0	0	0	0	0	0	1	0	0	0	0	0	0	0	0	0	0	0	0	0	0	0	0	0	0	0	0
268_Urban19	data/berman/urban600X800/Urban19.jpg	0	0	0	0	0	0	0	0	0	0	0	0	0	0	0	0	0	0	0	0	0	0	0	0	0	0	0	0	0	0	0	0	0	0	0	0	1	0	0	0	0	0	0	0	0	0	0	0
269_Urban2	data/berman/urban600X800/Urban2.jpg	0	0	0	0	0	0	0	0	0	0	0	0	0	1	0	0	0	0	0	0	0	0	0	0	0	0	0	0	0	0	0	0	0	0	0	0	0	0	0	0	0	0	0	0	0	0	0	0
270_Urban20	data/berman/urban600X800/Urban20.jpg	0	0	0	0	0	0	0	1	0	0	0	0	0	0	0	0	0	0	0	0	0	0	0	0	0	0	0	0	0	0	0	0	0	0	0	0	0	0	0	0	0	0	0	0	0	0	0	0
271_Urban21	data/berman/urban600X800/Urban21.jpg	1	0	0	1	1	0	1	0	0	1	0	0	0	0	0	0	0	0	0	0	0	0	0	0	0	0	0	0	0	0	0	0	0	0	0	0	0	0	0	0	0	0	0	0	0	0	0	0
272_Urban22	data/berman/urban600X800/Urban22.jpg	0	0	0	1	0	0	0	1	0	0	0	0	0	0	0	0	0	0	0	0	0	0	0	0	0	0	0	0	0	0	0	0	0	0	0	0	0	0	0	0	0	0	0	0	0	0	0	0
273_Urban23	data/berman/urban600X800/Urban23.jpg	0	0	0	1	0	0	0	1	0	1	0	0	0	0	0	0	0	0	0	0	0	0	0	0	0	0	0	0	0	0	0	0	0	0	0	0	0	0	0	0	0	0	0	0	0	0	0	0
274_Urban24	data/berman/urban600X800/Urban24.jpg	1	1	0	0	0	0	0	1	0	0	0	0	0	0	0	0	0	0	0	0	0	0	0	0	0	0	0	0	0	0	0	0	0	0	0	0	0	0	0	0	0	0	0	0	0	0	0	0
275_Urban25	data/berman/urban600X800/Urban25.jpg	1	0	0	0	0	0	0	1	0	0	0	0	0	0	0	0	0	0	0	0	1	0	0	0	0	0	0	0	0	1	0	0	0	0	0	0	0	0	0	0	0	0	0	0	0	0	0	0
276_Urban26	data/berman/urban600X800/Urban26.jpg	0	0	0	0	0	0	0	1	0	0	0	0	0	0	0	0	0	0	0	0	0	0	0	0	0	0	0	0	0	0	0	0	0	0	0	0	0	0	0	0	0	0	0	0	0	0	0	0
277_Urban27	data/berman/urban600X800/Urban27.jpg	1	0	1	0	0	0	0	0	0	0	0	0	0	0	0	0	0	0	0	0	0	0	0	0	0	0	0	0	0	0	0	0	0	0	0	0	0	0	0	0	0	0	0	0	0	0	0	0
278_Urban28	data/berman/urban600X800/Urban28.jpg	1	0	0	0	0	0	0	1	0	0	0	0	0	1	0	0	1	0	0	0	0	0	0	0	0	0	0	0	0	0	0	0	0	0	0	0	0	0	0	0	0	0	0	0	0	0	0	0
279_Urban29	data/berman/urban600X800/Urban29.jpg	1	0	0	0	0	0	0	1	0	0	0	0	0	0	0	0	0	0	0	0	0	0	0	0	0	0	0	0	0	0	0	0	0	0	0	0	1	0	0	0	0	0	0	0	0	0	0	0
280_Urban3	data/berman/urban600X800/Urban3.jpg	0	0	0	0	0	0	0	0	0	0	0	0	0	0	0	0	0	0	0	0	0	0	0	0	0	0	0	0	0	0	0	0	0	0	0	0	0	0	0	0	0	0	0	0	0	0	0	0
281_Urban30	data/berman/urban600X800/Urban30.jpg	0	0	0	0	0	0	0	0	0	0	0	0	0	1	0	0	0	0	0	0	0	0	0	0	0	0	0	0	0	0	0	0	0	0	0	0	1	0	0	0	0	0	0	0	0	0	0	0
282_Urban31	data/berman/urban600X800/Urban31.jpg	0	1	0	1	0	0	0	1	0	0	0	0	0	0	0	0	0	0	0	0	0	0	0	0	0	0	0	0	0	0	0	0	0	0	0	0	0	0	0	0	0	0	0	0	0	0	0	0
283_Urban32	data/berman/urban600X800/Urban32.jpg	1	0	0	1	0	0	0	0	0	0	0	0	0	0	0	0	0	0	0	0	0	0	0	0	0	0	0	0	0	0	0	0	0	0	0	0	0	0	0	0	0	0	0	0	0	0	0	0
284_Urban33	data/berman/urban600X800/Urban33.jpg	1	1	0	0	0	0	0	1	0	0	0	0	0	0	0	0	0	0	0	0	1	0	0	0	0	0	0	0	0	0	0	0	0	0	0	0	1	0	0	0	0	0	0	0	0	0	0	0
285_Urban34	data/berman/urban600X800/Urban34.jpg	1	0	0	0	0	0	0	1	0	0	0	0	0	1	0	0	0	0	0	0	0	0	0	0	0	0	0	0	0	0	0	0	0	0	0	0	0	0	0	0	0	0	0	0	0	0	0	0
286_Urban35	data/berman/urban600X800/Urban35.jpg	0	0	0	0	0	0	0	0	0	0	0	0	0	0	0	0	0	0	0	0	0	0	0	0	0	0	0	0	0	0	0	0	0	0	0	0	0	0	0	0	0	0	0	0	0	0	0	0
287_Urban36	data/berman/urban600X800/Urban36.jpg	0	0	0	0	0	0	0	1	0	0	0	0	0	0	0	0	0	0	0	0	0	0	0	0	0	0	0	0	0	0	0	0	0	0	0	0	0	0	0	0	0	0	0	0	0	0	0	0
288_Urban37	data/berman/urban600X800/Urban37.jpg	1	0	0	0	0	0	0	1	0	0	0	0	0	0	0	0	0	0	0	0	0	0	0	0	0	0	0	0	0	0	0	0	0	0	0	0	0	0	0	0	0	0	0	0	0	0	0	0
289_Urban38	data/berman/urban600X800/Urban38.jpg	0	0	0	0	0	0	0	1	0	0	0	0	0	0	0	0	0	0	0	0	0	0	0	0	0	0	0	0	0	0	0	0	0	0	0	0	0	0	0	0	0	0	0	0	0	0	0	0
290_Urban39	data/berman/urban600X800/Urban39.jpg	1	0	1	0	1	0	0	1	0	0	0	0	0	0	0	0	0	0	0	0	0	0	0	0	0	0	0	0	0	0	0	0	0	0	0	0	0	0	0	0	0	0	0	0	0	0	0	0
291_Urban4	data/berman/urban600X800/Urban4.jpg	0	0	0	0	0	0	0	0	0	1	0	0	0	0	0	0	0	0	0	0	0	0	0	0	0	0	0	0	0	0	0	0	0	0	0	0	0	0	0	0	0	0	0	0	0	0	0	0
292_Urban40	data/berman/urban600X800/Urban40.jpg	0	0	0	0	0	0	0	0	0	0	0	0	0	0	0	0	0	0	0	0	0	0	0	0	0	0	0	0	0	0	0	0	0	0	0	0	1	0	0	0	0	0	0	0	0	0	0	0
293_Urban41	data/berman/urban600X800/Urban41.jpg	1	0	0	0	0	0	0	0	0	1	0	0	0	0	0	0	0	0	0	0	0	0	0	0	0	0	0	0	0	0	0	0	0	0	0	0	0	0	0	0	0	0	0	0	0	0	0	0
294_Urban42	data/berman/urban600X800/Urban42.jpg	0	0	0	0	0	0	0	0	0	0	0	0	0	1	0	0	0	0	0	0	0	0	0	0	0	0	0	0	0	0	0	0	0	0	0	0	0	0	0	0	0	0	0	0	0	0	0	0
295_Urban43	data/berman/urban600X800/Urban43.jpg	0	0	0	0	0	0	0	1	0	0	0	0	0	1	0	0	0	0	0	0	0	0	0	0	0	0	0	0	0	0	0	0	0	0	0	0	0	0	0	0	0	0	0	0	0	0	0	0
296_Urban44	data/berman/urban600X800/Urban44.jpg	1	0	0	0	0	0	0	0	0	0	0	0	0	0	0	0	0	0	0	0	0	0	0	0	0	0	0	0	0	0	0	0	0	0	0	0	0	0	0	0	0	0	0	0	0	0	0	0
297_Urban45	data/berman/urban600X800/Urban45.jpg	1	0	0	0	0	0	0	0	0	0	0	0	0	0	0	0	0	0	0	0	0	0	0	0	0	0	0	0	0	0	0	0	0	0	0	0	0	0	0	0	0	0	0	0	0	0	0	0
298_Urban46	data/berman/urban600X800/Urban46.jpg	1	0	0	0	0	0	0	0	0	0	1	0	0	0	0	0	0	0	0	0	0	0	0	0	0	0	0	0	0	1	0	0	0	0	0	0	0	0	0	0	0	0	0	0	0	0	0	0
299_Urban47	data/berman/urban600X800/Urban47.jpg	0	1	0	0	0	0	0	1	0	0	0	0	0	1	0	0	0	0	0	0	0	0	0	0	0	0	0	0	0	0	0	0	0	0	0	0	0	0	0	0	0	0	0	0	0	0	0	0
300_Urban48	data/berman/urban600X800/Urban48.jpg	0	0	0	0	0	0	0	0	0	0	0	0	0	0	0	0	0	0	0	0	0	0	0	0	0	0	0	0	0	0	0	0	0	0	0	0	0	0	0	0	0	0	0	0	0	0	0	0
301_Urban49	data/berman/urban600X800/Urban49.jpg	0	0	0	1	0	1	0	1	0	0	0	0	0	1	0	0	0	0	0	0	0	0	0	0	0	0	0	0	0	0	0	0	0	0	0	0	0	0	0	0	0	0	0	0	0	0	0	0
302_Urban5	data/berman/urban600X800/Urban5.jpg	0	0	0	0	0	0	0	0	0	1	0	0	0	0	0	0	0	0	0	0	0	0	0	0	0	0	0	0	0	0	0	0	0	0	0	0	0	0	0	0	0	0	0	0	0	0	0	0
303_Urban50	data/berman/urban600X800/Urban50.jpg	0	0	0	1	0	0	0	0	0	0	0	0	0	0	0	0	0	0	0	0	0	0	0	0	0	0	0	0	0	0	0	0	0	0	0	0	0	0	0	0	0	0	0	0	0	0	0	0
304_Urban6	data/berman/urban600X800/Urban6.jpg	0	0	0	0	0	0	0	0	0	1	0	0	0	0	0	0	0	0	0	0	0	0	0	0	0	0	0	0	0	0	0	0	0	0	0	0	0	0	0	0	0	0	0	0	0	0	0	0
305_Urban7	data/berman/urban600X800/Urban7.jpg	0	0	0	0	0	0	0	0	0	0	0	0	0	0	0	0	0	0	0	0	0	0	0	0	0	0	0	0	0	0	0	0	0	0	0	0	0	0	0	0	0	0	0	0	0	0	0	0
306_Urban8	data/berman/urban600X800/Urban8.jpg	1	1	0	1	0	0	0	1	0	1	0	0	0	0	0	0	0	0	0	0	0	0	0	0	0	0	0	0	0	0	0	0	0	0	0	0	0	0	0	0	0	0	0	0	0	0	0	0
307_Urban9	data/berman/urban600X800/Urban9.jpg	1	1	0	0	0	0	0	1	0	1	0	0	0	0	0	0	0	0	0	0	0	0	0	0	0	0	0	0	0	0	0	0	0	0	0	0	0	0	0	0	0	0	0	0	0	0	0	0
308_SV_28_KN1yNWZoRWPQQzTRwtj3aA	data/streetview/SV_28_KN1yNWZoRWPQQzTRwtj3aA.jpg	0	0	0	0	0	0	0	0	0	0	0	0	0	1	0	0	0	0	0	0	0	0	0	0	0	0	0	0	0	0	0	0	0	0	0	0	0	0	0	0	0	0	0	0	0	0	0	0
309_SV_74_GLDwiKv5_XNdVwYOvZu7Zg	data/streetview/SV_74_GLDwiKv5_XNdVwYOvZu7Zg.jpg	0	0	0	0	0	0	0	0	0	0	0	0	0	0	0	0	0	0	0	0	0	0	0	0	0	0	0	0	0	0	0	0	0	0	0	0	1	0	0	0	0	0	0	0	0	0	0	0
310_SV_75_o0aH3jP0vRIhE-GWAK27sw	data/streetview/SV_75_o0aH3jP0vRIhE-GWAK27sw.jpg	1	0	0	0	0	0	0	0	0	0	0	0	0	1	0	0	0	0	0	0	0	0	0	0	0	0	0	0	0	0	0	0	0	0	0	0	0	0	0	0	0	0	0	0	0	0	0	0
311_SV_82_1_fMbBwExzrN91N-Dfqs-w	data/streetview/SV_82_1_fMbBwExzrN91N-Dfqs-w.jpg	0	0	0	0	0	0	0	0	0	0	0	0	0	1	0	0	0	0	0	0	0	0	0	0	0	0	0	0	0	0	0	0	0	0	0	0	0	0	0	0	0	0	0	0	0	0	0	0
312_SV_83_8Z5rC_Yqinm02Y-H3L3cbQ	data/streetview/SV_83_8Z5rC_Yqinm02Y-H3L3cbQ.jpg	0	0	0	0	0	0	0	0	0	0	0	0	0	1	0	0	0	0	0	0	0	0	0	0	0	0	0	0	0	0	0	0	0	0	0	0	0	0	0	0	0	0	0	0	0	0	0	0
313_SV_84_s5uZ83Mni4uha1iPAbdQ_w	data/streetview/SV_84_s5uZ83Mni4uha1iPAbdQ_w.jpg	0	0	0	0	0	0	0	0	0	0	1	0	0	0	0	0	0	0	0	0	0	0	0	0	0	0	0	0	0	0	0	0	0	0	0	0	0	0	0	0	0	0	0	0	0	0	0	0
314_SV_85_Zrwhy_IfudGCGxRz6MbXUg	data/streetview/SV_85_Zrwhy_IfudGCGxRz6MbXUg.jpg	0	0	0	0	0	0	0	0	0	0	0	0	0	1	0	0	0	0	0	0	0	0	0	0	0	0	0	0	0	0	0	0	0	0	0	0	0	0	0	0	0	0	0	0	0	0	0	0
315_SV_115_89VBOm8gmL0nQEdXt5GpKg	data/streetview/SV_115_89VBOm8gmL0nQEdXt5GpKg.jpg	0	0	0	0	0	0	0	0	0	0	0	0	1	0	0	0	1	0	0	0	0	0	0	0	0	0	0	0	0	0	0	0	0	0	0	0	0	0	0	0	0	0	0	0	0	0	0	0
316_SV_116_0nzveQ77lvmAe7s7a91tzg	data/streetview/SV_116_0nzveQ77lvmAe7s7a91tzg.jpg	0	0	0	0	0	0	0	0	0	0	0	0	1	0	0	0	1	0	0	0	0	0	0	0	0	0	0	0	0	0	0	0	0	0	0	0	0	0	0	0	0	0	0	0	0	0	0	0
317_SV_119_orD3q1xSzmgyveqIg23dKg	data/streetview/SV_119_orD3q1xSzmgyveqIg23dKg.jpg	0	0	0	0	0	0	0	0	0	0	0	0	1	0	0	0	1	0	0	0	0	0	0	0	0	0	0	0	0	0	0	0	0	0	0	0	0	0	0	0	0	0	0	0	0	0	0	0
318_SV_121_DbDAkr1rXQxr9ppzuWXyhw	data/streetview/SV_121_DbDAkr1rXQxr9ppzuWXyhw.jpg	0	0	0	0	0	0	0	0	0	0	0	0	1	0	0	0	1	0	0	0	0	0	0	0	0	0	0	0	0	0	0	0	0	0	0	0	0	0	0	0	0	0	0	0	0	0	0	0
319_SV_124_8EKjtW5t47RvCIc85cn6tw	data/streetview/SV_124_8EKjtW5t47RvCIc85cn6tw.jpg	0	0	0	0	0	0	0	0	0	0	0	0	0	1	0	0	0	0	0	0	0	0	0	0	0	0	0	0	0	0	0	0	0	0	0	0	0	0	0	0	0	0	0	0	0	0	0	0
320_SV_125_LIDK-mXeVlGowxErk5mn7A	data/streetview/SV_125_LIDK-mXeVlGowxErk5mn7A.jpg	1	0	0	0	1	0	0	0	0	1	0	0	0	0	0	0	0	0	0	0	0	0	0	0	0	0	0	0	0	0	0	0	0	0	0	0	0	0	0	0	0	0	0	0	0	0	0	0
321_SV_127_xjYnIikMKJ_Aj5F_mUZDZQ	data/streetview/SV_127_xjYnIikMKJ_Aj5F_mUZDZQ.jpg	1	0	0	0	1	0	0	0	0	0	0	0	0	0	0	0	0	0	0	0	0	0	0	0	0	0	0	0	0	0	0	0	0	0	0	0	0	0	0	0	0	0	0	0	0	0	0	0
322_SV_128_hM60gpVaHsFUQpK68CoxkA	data/streetview/SV_128_hM60gpVaHsFUQpK68CoxkA.jpg	0	0	0	0	0	0	0	0	0	0	0	0	0	0	0	0	0	0	0	0	0	0	0	0	0	0	0	0	0	0	0	0	0	0	0	0	0	0	0	0	0	0	0	0	0	0	0	0
323_SV_129_vX--RtAcLS4AiULxxK3AMw	data/streetview/SV_129_vX--RtAcLS4AiULxxK3AMw.jpg	0	0	0	0	0	0	0	0	0	0	0	0	0	0	0	0	0	0	0	0	0	0	0	0	0	0	0	0	0	0	0	0	0	0	0	0	1	0	0	0	0	0	0	0	0	0	0	0
324_SV_130_Y7snJcYSz0iDuaRPSL5NaA	data/streetview/SV_130_Y7snJcYSz0iDuaRPSL5NaA.jpg	1	0	0	0	1	0	0	0	0	0	0	0	0	0	0	0	0	0	0	0	0	0	0	0	0	0	0	0	0	0	0	0	0	0	0	0	0	0	0	0	0	0	0	0	0	0	0	0
325_SV_131_o0aH3jP0vRIhE-GWAK27sw	data/streetview/SV_131_o0aH3jP0vRIhE-GWAK27sw.jpg	0	0	0	0	0	0	0	0	0	0	0	0	0	1	0	0	1	0	0	0	0	0	0	0	0	0	0	0	0	0	0	0	0	0	0	0	0	0	0	0	0	0	0	0	0	0	0	0
326_SV_135_zYczwDeg3ACBJ3XcldPFTQ	data/streetview/SV_135_zYczwDeg3ACBJ3XcldPFTQ.jpg	0	0	0	0	0	0	0	0	0	0	0	0	0	0	0	0	0	0	0	0	0	0	0	0	0	0	0	0	0	0	0	0	0	0	0	0	0	0	0	0	0	0	0	0	0	0	0	0
327_SV_136_wrNDJFg6yq5Up2S5_SMu6w	data/streetview/SV_136_wrNDJFg6yq5Up2S5_SMu6w.jpg	1	0	0	1	0	1	0	0	0	0	0	0	0	0	0	0	0	0	0	0	0	0	0	0	0	0	0	0	0	0	0	0	0	0	0	0	0	0	0	0	0	0	0	0	0	0	0	0
328_SV_137_Hf8E0lB4PrB_Crvjy206tQ	data/streetview/SV_137_Hf8E0lB4PrB_Crvjy206tQ.jpg	0	0	0	0	0	0	0	0	0	0	0	0	0	1	0	0	0	0	0	0	0	0	0	0	0	0	0	0	0	0	0	0	0	0	0	0	0	0	0	0	0	0	0	0	0	0	0	0
329_SV_138_I4yO0A6Ql6INCpNeLWrt1Q	data/streetview/SV_138_I4yO0A6Ql6INCpNeLWrt1Q.jpg	0	0	0	0	0	0	0	0	0	0	0	0	0	0	0	0	0	0	0	0	0	0	0	0	0	0	0	0	0	0	0	0	0	0	0	0	1	0	0	0	0	0	0	0	0	0	0	0
330_SV_139_Zrwhy_IfudGCGxRz6MbXUg	data/streetview/SV_139_Zrwhy_IfudGCGxRz6MbXUg.jpg	0	0	0	0	0	0	0	0	0	0	0	0	0	1	0	0	0	0	0	0	0	0	0	0	0	0	0	0	0	0	0	0	0	0	1	0	0	0	0	0	0	0	0	0	0	0	0	0
331_SV_140_Zrwhy_IfudGCGxRz6MbXUg	data/streetview/SV_140_Zrwhy_IfudGCGxRz6MbXUg.jpg	0	0	0	0	0	0	0	0	0	0	0	0	0	0	0	0	0	0	0	0	0	0	0	0	0	0	0	0	0	0	0	0	0	0	0	0	0	0	0	0	0	0	0	0	0	0	0	0
332_SV_141_29qgiv29jlHp7_nQD3QOsw	data/streetview/SV_141_29qgiv29jlHp7_nQD3QOsw.jpg	0	0	0	0	0	0	0	0	0	0	0	0	0	0	0	0	0	0	0	0	0	0	0	0	0	0	0	0	0	0	0	0	0	0	0	0	0	0	0	0	0	0	0	0	0	0	0	0
333_SV_142_29qgiv29jlHp7_nQD3QOsw	data/streetview/SV_142_29qgiv29jlHp7_nQD3QOsw.jpg	0	0	0	0	0	0	0	0	0	0	0	0	0	0	0	0	1	0	0	0	0	0	0	0	0	0	0	0	0	0	0	0	0	0	0	0	0	0	0	0	0	0	0	0	0	0	0	0
334_SV_144_K0HxvcrAxyjTJ1BswwtJSg	data/streetview/SV_144_K0HxvcrAxyjTJ1BswwtJSg.jpg	0	0	0	0	0	0	0	0	0	0	0	0	0	0	0	0	1	0	0	0	0	0	0	0	0	0	0	0	0	0	0	0	0	0	0	0	0	0	0	0	0	0	0	0	0	0	0	0
335_SV_170_jYaQ6XWuOtRNgsOt3TpYhw	data/streetview/SV_170_jYaQ6XWuOtRNgsOt3TpYhw.jpg	0	0	0	0	0	0	0	0	0	0	0	0	0	0	0	0	0	0	0	0	0	0	0	0	0	0	0	0	0	1	0	0	0	0	0	0	0	0	0	0	0	0	0	0	0	0	0	0
336_SV_171_StEedrz0wBTMXUXcviuE-w	data/streetview/SV_171_StEedrz0wBTMXUXcviuE-w.jpg	0	0	0	0	0	0	0	0	0	0	0	0	0	0	0	0	0	0	0	0	0	0	0	0	1	0	0	1	0	1	0	0	0	0	0	0	0	1	0	0	0	0	0	0	0	0	0	0
337_SV_172_n4K1i_60uhyLJ4jKPb14wQ	data/streetview/SV_172_n4K1i_60uhyLJ4jKPb14wQ.jpg	0	0	0	0	0	0	0	0	0	0	0	0	0	0	0	0	0	0	0	0	0	0	0	0	0	0	0	0	0	1	1	0	0	0	0	0	0	0	0	0	0	0	0	0	0	0	0	0
338_SV_173_-h-uQbQSy32OyBAu6xG81g	data/streetview/SV_173_-h-uQbQSy32OyBAu6xG81g.jpg	0	0	0	0	0	0	0	0	0	0	0	0	0	0	0	0	0	0	0	0	0	0	0	0	0	0	0	0	0	0	0	0	0	0	0	0	0	0	0	0	0	0	0	0	0	0	0	0
339_SV_174_0ojZJvrXb_VhxPU9DS_Fcg	data/streetview/SV_174_0ojZJvrXb_VhxPU9DS_Fcg.jpg	0	0	0	0	0	0	0	0	0	0	0	0	1	0	0	0	1	0	0	0	0	0	0	0	0	0	0	0	0	0	0	0	0	0	0	0	0	0	0	0	0	0	0	0	0	0	0	0
340_SV_175_4uKJoSFgHp6gwAYpoo_j2w	data/streetview/SV_175_4uKJoSFgHp6gwAYpoo_j2w.jpg	0	0	0	0	0	0	0	0	0	0	0	0	0	0	0	0	0	0	0	0	0	0	0	0	0	0	0	1	0	0	0	0	0	0	0	0	0	0	0	0	0	0	0	0	0	0	0	0
341_SV_176_JMk08ziVLjPIpYF86vVYeA	data/streetview/SV_176_JMk08ziVLjPIpYF86vVYeA.jpg	1	0	0	0	0	0	0	0	0	0	0	0	0	0	1	0	0	0	0	0	0	0	0	0	0	0	0	0	0	1	1	0	1	0	0	0	0	0	0	0	0	0	0	0	0	0	0	0
342_SV_177_OYn_Xoi8Z8x-JhDihMLIPA	data/streetview/SV_177_OYn_Xoi8Z8x-JhDihMLIPA.jpg	0	0	0	0	0	0	0	0	0	0	0	0	0	0	1	0	0	0	0	0	0	0	0	0	0	0	0	0	0	0	0	0	0	0	0	0	0	0	0	0	0	0	0	0	0	0	0	0
343_SV_178_OpeB2oOIQ-roNwZdxG9NCg	data/streetview/SV_178_OpeB2oOIQ-roNwZdxG9NCg.jpg	0	0	0	0	0	0	0	0	0	0	0	0	0	0	1	0	0	0	0	0	0	0	0	0	0	0	0	0	0	1	1	0	0	0	0	0	0	0	0	0	0	0	0	0	0	0	0	0
344_SV_179_GUZ0MY7IVvDvMOJuhNcjIg	data/streetview/SV_179_GUZ0MY7IVvDvMOJuhNcjIg.jpg	0	0	0	0	0	0	0	0	0	0	0	0	0	1	0	0	0	0	0	0	0	0	0	0	0	0	0	0	0	0	0	0	0	0	0	0	0	0	0	0	0	0	0	0	0	0	0	0
345_SV_180_xzfnbm9e50_vVKCMqguCcg	data/streetview/SV_180_xzfnbm9e50_vVKCMqguCcg.jpg	1	0	0	0	0	0	0	0	0	0	0	0	0	0	0	0	0	0	0	0	0	0	0	0	0	0	0	0	0	0	0	0	0	0	0	0	0	0	0	0	0	0	0	0	0	0	0	0
346_SV_181_DKV2V11peS0BhCUgwotNoQ	data/streetview/SV_181_DKV2V11peS0BhCUgwotNoQ.jpg	0	0	0	0	0	0	0	0	0	0	0	0	0	0	0	0	0	0	0	0	0	0	0	0	0	0	0	1	0	1	0	0	0	0	0	0	0	0	0	0	0	0	0	0	0	0	0	0
347_SV_182_nSaXOHDaADckksAoMKwSAQ	data/streetview/SV_182_nSaXOHDaADckksAoMKwSAQ.jpg	1	0	0	0	1	0	0	0	0	0	0	0	0	1	0	0	0	0	0	0	1	0	0	0	0	0	0	0	0	0	0	0	1	0	0	0	0	0	0	0	0	0	0	0	0	0	0	0
348_SV_183_totwUJCD85L71b0A24RUSg	data/streetview/SV_183_totwUJCD85L71b0A24RUSg.jpg	0	0	0	0	0	0	0	0	0	0	0	0	0	0	0	0	0	0	0	0	0	0	0	0	0	0	0	0	0	0	0	0	0	0	0	0	0	0	0	0	0	0	0	0	0	0	0	0
349_SV_184_N5OdnLD_-I5Rn2YG8bWMfw	data/streetview/SV_184_N5OdnLD_-I5Rn2YG8bWMfw.jpg	1	1	0	1	1	0	0	1	0	1	0	0	0	0	0	0	0	0	0	0	0	0	0	0	0	0	0	0	0	0	0	0	0	0	0	0	0	0	0	0	0	0	0	0	0	0	0	0
350_SV_185_PxzcYEEjEkSuAujaobh6lQ	data/streetview/SV_185_PxzcYEEjEkSuAujaobh6lQ.jpg	1	0	1	0	1	0	0	0	0	1	0	0	0	0	0	0	0	0	0	0	0	0	0	0	0	0	0	0	0	0	0	0	0	0	0	0	0	0	0	0	0	0	0	0	0	0	0	0
351_SV_186_EEP9ILSPiTU2U12bayp3IA	data/streetview/SV_186_EEP9ILSPiTU2U12bayp3IA.jpg	1	0	0	0	1	0	0	0	0	0	0	0	0	0	0	0	0	0	0	0	0	0	0	0	0	0	0	0	0	0	0	0	0	0	0	0	0	0	0	0	0	1	1	0	0	0	0	0
352_SV_187_Ct748zuiQIAS5g6SJK503Q	data/streetview/SV_187_Ct748zuiQIAS5g6SJK503Q.jpg	0	0	0	0	0	0	0	0	0	0	0	0	0	1	0	0	0	0	0	0	0	0	0	0	0	0	0	0	0	0	0	0	0	0	0	0	0	0	0	0	0	0	0	0	0	0	0	0
353_SV_188_hVfZzIM22Gz1t7NnNvru3w	data/streetview/SV_188_hVfZzIM22Gz1t7NnNvru3w.jpg	0	0	0	0	0	0	0	0	0	0	0	0	0	0	0	0	0	0	0	0	0	0	0	0	0	0	0	0	0	1	0	0	0	0	0	0	0	0	0	0	0	0	0	0	0	0	0	0
354_SV_189_UazLINh8621KE1I20huKRA	data/streetview/SV_189_UazLINh8621KE1I20huKRA.jpg	1	0	0	0	0	0	0	1	0	0	0	0	0	0	0	0	0	0	0	0	0	0	0	0	0	0	0	0	0	0	0	0	0	0	0	0	0	0	0	0	0	0	0	0	0	0	0	0
355_SV_190_mj7CHJeKKQG3Udlka4GiVA	data/streetview/SV_190_mj7CHJeKKQG3Udlka4GiVA.jpg	0	0	0	0	0	0	0	1	0	0	0	0	0	0	0	0	0	0	0	0	1	0	0	0	0	0	0	0	0	0	0	0	1	0	0	0	0	0	0	0	0	0	0	0	0	0	0	0
356_SV_191_hN2yEMpGnbvmenJl-WO7QQ	data/streetview/SV_191_hN2yEMpGnbvmenJl-WO7QQ.jpg	1	0	0	0	1	0	0	0	0	1	0	0	0	1	0	0	0	0	0	0	0	0	0	0	0	0	0	0	0	0	0	0	0	0	0	0	0	0	0	0	0	0	0	0	0	0	0	0
357_SV_192_YE7JuYDSPZ6wIqy1Dgxrxw	data/streetview/SV_192_YE7JuYDSPZ6wIqy1Dgxrxw.jpg	1	0	1	0	1	0	1	0	0	1	0	0	0	0	0	0	0	0	0	0	1	0	0	0	0	0	0	0	0	0	0	0	0	0	0	0	0	0	0	0	0	0	0	0	0	0	0	0
358_SV_193_D9MBfXb4f_O5qiOjke6Z2w	data/streetview/SV_193_D9MBfXb4f_O5qiOjke6Z2w.jpg	0	0	0	0	0	0	0	0	0	0	0	0	0	1	0	0	0	0	0	0	0	0	0	0	0	0	0	0	0	0	0	0	0	0	0	0	0	0	0	0	0	0	0	0	0	0	0	0
359_SV_194_g1FqpibgsK8Cxy9gQ_GmOQ	data/streetview/SV_194_g1FqpibgsK8Cxy9gQ_GmOQ.jpg	0	0	0	0	0	0	0	0	0	0	0	0	0	1	0	0	0	0	0	0	0	0	0	0	0	0	0	0	0	0	0	0	0	0	0	0	0	0	0	0	0	0	0	0	0	0	0	0
360_SV_195_EQTbfVHZgkzVKDPthjOqpA	data/streetview/SV_195_EQTbfVHZgkzVKDPthjOqpA.jpg	0	0	0	0	0	0	0	0	0	0	0	0	0	1	0	0	0	0	0	0	0	0	0	0	0	0	0	0	0	0	0	0	0	0	0	0	0	0	0	0	0	0	0	0	0	0	0	0
361_SV_196_3GUahlm-N_XXQSwIVV2grA	data/streetview/SV_196_3GUahlm-N_XXQSwIVV2grA.jpg	0	0	0	0	0	0	0	0	0	0	0	0	1	0	0	0	1	0	0	0	0	0	0	0	0	0	0	0	0	0	0	0	0	0	0	0	0	0	0	0	0	0	0	0	0	0	0	0
362_SV_197_TdVkhlouYP7oqp03-VLL6g	data/streetview/SV_197_TdVkhlouYP7oqp03-VLL6g.jpg	0	0	0	0	0	0	0	0	0	0	0	0	0	0	0	0	0	0	0	0	0	0	0	0	0	0	0	0	0	0	0	0	0	0	0	0	0	0	0	0	0	1	0	0	0	0	0	0
363_SV_198_BdUNmAxbyAsglq8vWEgY1Q	data/streetview/SV_198_BdUNmAxbyAsglq8vWEgY1Q.jpg	0	0	0	0	0	0	0	0	0	0	0	0	0	0	0	0	0	0	0	0	0	0	0	0	0	0	0	0	0	0	0	0	0	0	0	0	0	0	0	0	0	0	0	0	0	0	0	0
364_SV_199_K0HxvcrAxyjTJ1BswwtJSg	data/streetview/SV_199_K0HxvcrAxyjTJ1BswwtJSg.jpg	0	0	0	0	0	0	0	0	0	0	0	0	0	0	0	0	1	0	0	0	0	0	0	0	0	0	0	0	0	0	0	0	0	0	0	0	0	0	0	0	0	0	0	0	0	0	0	0
365_SV_224_Foq0Q1uzWvJAE4eoE5bS1w	data/streetview/SV_224_Foq0Q1uzWvJAE4eoE5bS1w.jpg	1	0	0	0	1	0	0	0	0	0	0	0	0	1	0	0	0	0	0	0	0	0	0	0	0	0	0	0	0	0	0	0	0	0	0	0	0	0	0	0	0	0	0	0	0	0	0	0
366_SV_225_RquTlPtatDlCMfCA1msJHg	data/streetview/SV_225_RquTlPtatDlCMfCA1msJHg.jpg	1	0	0	0	1	0	0	0	0	0	0	0	0	0	0	0	0	0	0	0	0	0	0	0	0	0	0	0	0	0	0	0	0	0	0	0	0	0	0	0	0	1	1	1	0	0	0	0
367_SV_226_OLlTvPvC9Ap0DpC5Pa-axw	data/streetview/SV_226_OLlTvPvC9Ap0DpC5Pa-axw.jpg	0	0	0	0	1	0	0	0	0	0	0	0	0	0	0	0	0	0	0	0	0	0	0	0	0	0	0	0	0	1	0	0	0	0	0	0	0	0	0	0	0	0	0	0	0	0	0	0
368_SV_227_R3k1Esz9Zq0PJ63u7-Tb0Q	data/streetview/SV_227_R3k1Esz9Zq0PJ63u7-Tb0Q.jpg	0	0	0	0	0	0	0	0	0	0	0	0	0	0	0	0	0	0	0	0	0	0	0	0	0	0	0	1	0	0	0	0	0	0	0	0	0	0	0	0	0	0	0	0	0	0	0	0
369_SV_228_2XXIMB-DGxWwD3Dci3VGIg	data/streetview/SV_228_2XXIMB-DGxWwD3Dci3VGIg.jpg	0	0	0	0	0	0	0	0	0	0	0	0	0	0	0	0	0	0	0	0	0	0	0	0	0	0	0	0	0	1	0	0	0	0	0	0	0	0	0	0	0	0	0	0	0	0	0	0
370_SV_229_Q7Y8yxqaPPij5vkKS-VtJg	data/streetview/SV_229_Q7Y8yxqaPPij5vkKS-VtJg.jpg	0	0	0	0	0	0	0	0	0	0	0	0	0	1	0	0	0	0	0	0	0	0	0	0	0	0	0	0	0	0	0	0	0	0	0	0	0	0	0	0	0	0	0	0	0	0	0	0
371_SV_230_1-AUeaQS8yEqm8EIAK9jew	data/streetview/SV_230_1-AUeaQS8yEqm8EIAK9jew.jpg	1	1	0	0	1	0	0	1	0	1	0	0	0	0	0	0	0	0	0	0	1	0	0	0	0	0	0	0	0	0	0	0	0	0	0	0	0	0	0	0	0	0	0	0	0	0	0	0
372_SV_231_YBFEQKzzMU6P2qiSOPUlPA	data/streetview/SV_231_YBFEQKzzMU6P2qiSOPUlPA.jpg	0	0	0	0	0	0	0	0	0	0	0	0	0	1	0	0	0	0	0	0	0	0	0	0	0	0	0	0	0	0	0	0	0	0	0	0	0	0	0	0	0	0	0	0	0	0	0	0
373_SV_232_Rt17Ema5iPUzYHw7EuiuYA	data/streetview/SV_232_Rt17Ema5iPUzYHw7EuiuYA.jpg	1	0	0	0	1	0	0	0	0	0	0	0	0	0	0	0	0	0	0	0	0	0	0	0	0	0	0	0	0	0	0	0	0	0	0	0	0	0	0	0	0	0	0	0	0	0	0	0
374_SV_233_pmMTDM1ZZzVCV1J8q8B4Tw	data/streetview/SV_233_pmMTDM1ZZzVCV1J8q8B4Tw.jpg	0	0	1	0	0	0	0	0	0	0	0	0	0	0	0	0	0	0	0	0	0	0	0	0	0	0	0	0	0	0	0	0	0	0	0	0	1	0	0	0	0	0	0	0	0	0	0	0
375_SV_234_uyBVYhaCNsSrsQCzXHksGA	data/streetview/SV_234_uyBVYhaCNsSrsQCzXHksGA.jpg	0	0	0	0	0	0	0	0	0	0	0	0	0	1	0	0	0	0	0	0	0	0	0	0	0	0	0	0	0	0	0	0	0	0	0	0	0	0	0	0	0	0	0	0	0	0	0	0
376_SV_235_xtBR8bGVFMo-oOqepLoTVA	data/streetview/SV_235_xtBR8bGVFMo-oOqepLoTVA.jpg	1	0	0	0	1	0	0	0	0	1	0	0	0	0	0	0	0	0	0	0	1	0	0	0	0	0	0	0	0	0	0	0	0	0	0	0	0	0	0	0	0	0	0	0	0	0	0	0
377_SV_236_quYZqfGSxHdI1Za6tpQa0g	data/streetview/SV_236_quYZqfGSxHdI1Za6tpQa0g.jpg	1	0	0	0	0	0	0	0	0	0	0	0	0	0	0	0	0	0	0	0	0	0	0	0	0	0	0	0	0	0	0	0	0	0	0	0	1	0	0	0	0	0	0	0	0	0	0	0
378_SV_237_FdDhkMqIxcu99lsjoF_Lvg	data/streetview/SV_237_FdDhkMqIxcu99lsjoF_Lvg.jpg	1	0	1	0	1	0	0	1	0	0	0	0	0	0	0	0	0	0	0	0	1	0	0	0	0	0	0	0	0	0	0	0	0	0	0	0	0	0	0	0	0	0	0	0	0	0	0	0
379_SV_238_2UvwtPlSMjjCsqdMFupbSw	data/streetview/SV_238_2UvwtPlSMjjCsqdMFupbSw.jpg	1	0	0	0	0	0	1	0	0	1	0	0	0	0	0	0	0	0	0	0	0	0	0	0	0	0	0	0	0	0	0	0	0	0	0	0	0	0	0	0	0	0	0	0	0	0	0	0
380_SV_239_-Z5E0tvN08CIrNmf9g_XZw	data/streetview/SV_239_-Z5E0tvN08CIrNmf9g_XZw.jpg	1	0	1	0	1	0	0	0	0	1	0	0	0	0	0	0	0	0	0	0	0	0	0	0	0	0	0	0	0	0	0	0	0	0	0	0	0	0	0	0	0	0	0	0	0	0	0	0
381_SV_240__CG5lqI9lcWldwe81raDsw	data/streetview/SV_240__CG5lqI9lcWldwe81raDsw.jpg	0	0	0	0	0	0	0	0	0	0	0	0	0	0	1	0	0	0	0	0	0	0	1	0	0	0	0	0	0	1	1	0	0	0	0	0	0	0	0	0	0	0	0	0	0	0	0	0
382_SV_241_olRLAnWdA9SeVCzI_IDLag	data/streetview/SV_241_olRLAnWdA9SeVCzI_IDLag.jpg	1	0	1	0	1	0	0	1	0	0	0	0	0	0	0	0	0	0	0	0	1	0	0	0	0	0	0	0	0	0	0	0	0	0	0	0	0	0	0	0	0	0	0	0	0	0	0	0
383_SV_242_iT_HECB9Zs667LNyDCHiBA	data/streetview/SV_242_iT_HECB9Zs667LNyDCHiBA.jpg	1	0	0	0	1	0	0	0	0	1	0	0	0	0	0	0	0	0	0	0	0	0	0	0	0	0	0	0	0	0	0	0	0	0	0	0	0	0	0	0	0	0	0	0	0	0	0	0
384_SV_243_VH4YhL5Y1pzG3nSmVaz8JQ	data/streetview/SV_243_VH4YhL5Y1pzG3nSmVaz8JQ.jpg	0	0	0	0	0	0	0	0	0	0	0	0	0	1	0	0	0	0	0	0	0	0	0	0	0	0	0	0	0	0	0	0	0	0	0	0	0	0	0	0	0	0	0	0	0	0	0	0
385_SV_244_moQLDF41pojPENZAUO72SQ	data/streetview/SV_244_moQLDF41pojPENZAUO72SQ.jpg	0	0	0	0	0	0	0	0	0	0	0	0	0	0	0	0	0	0	0	0	0	0	0	0	0	0	0	0	0	0	0	0	0	0	0	0	0	0	0	0	0	0	0	0	0	0	0	0
386_SV_245_9X9KkxSjdrH4kt0YAh1QOw	data/streetview/SV_245_9X9KkxSjdrH4kt0YAh1QOw.jpg	1	1	0	0	0	0	0	0	0	1	0	0	0	0	0	0	0	0	0	0	0	0	0	0	0	0	0	0	0	0	0	0	0	0	0	0	0	0	0	0	0	0	0	0	0	0	0	0
387_SV_246_gEKFUwXh8dVA_U7zCDDF6g	data/streetview/SV_246_gEKFUwXh8dVA_U7zCDDF6g.jpg	1	0	0	0	1	0	0	1	0	0	0	0	0	0	0	0	0	0	0	0	0	0	0	0	0	0	0	0	0	0	0	0	1	0	0	0	0	0	0	0	0	0	0	0	0	0	0	0
388_SV_247_3ZnCSVBAXxO_sUSksNhOKw	data/streetview/SV_247_3ZnCSVBAXxO_sUSksNhOKw.jpg	1	0	0	0	0	0	0	0	0	1	0	0	0	1	0	0	0	0	0	0	1	0	0	0	0	0	0	0	0	0	0	0	0	0	0	0	0	0	0	0	0	0	0	0	0	0	0	0
389_SV_248_m4bL1lx2DcgYEIiAQaLkbA	data/streetview/SV_248_m4bL1lx2DcgYEIiAQaLkbA.jpg	0	0	0	0	0	0	0	0	0	0	0	0	0	1	0	0	0	0	0	0	0	0	0	0	0	0	0	0	0	0	0	0	0	0	0	0	0	0	0	0	0	0	0	0	0	0	0	0
390_SV_249_twAOURjO9xgGA4PgGjNrqA	data/streetview/SV_249_twAOURjO9xgGA4PgGjNrqA.jpg	0	0	0	0	0	0	0	0	0	0	0	0	0	0	0	0	0	0	0	0	0	0	0	0	0	0	0	0	0	0	0	0	0	0	0	0	0	0	0	0	0	0	0	0	0	0	0	0
391_SV_250_CyHtid1IUgFxbp1g5QPS4g	data/streetview/SV_250_CyHtid1IUgFxbp1g5QPS4g.jpg	0	0	0	1	0	0	0	1	0	1	0	0	0	0	0	0	0	0	0	0	0	0	0	0	0	0	0	0	0	0	0	0	0	0	0	0	0	0	0	0	0	0	0	0	0	0	0	0
392_SV_251_ggvSuh2DYBqWFqYU4xqcVg	data/streetview/SV_251_ggvSuh2DYBqWFqYU4xqcVg.jpg	0	0	0	0	0	0	0	0	0	0	0	0	0	0	0	0	0	0	0	0	1	0	0	0	0	0	0	0	0	0	0	0	0	0	1	0	0	0	0	0	0	1	0	1	0	0	0	0
393_SV_252_w62MCZpwfqUZpb_NqzG26Q	data/streetview/SV_252_w62MCZpwfqUZpb_NqzG26Q.jpg	0	0	0	0	0	0	0	0	0	0	0	0	0	1	0	0	0	0	0	0	0	0	0	0	0	0	0	0	0	0	0	0	0	0	0	0	0	0	0	0	0	0	0	0	0	0	0	0
394_SV_253_9pDRjHg-EAyYsPlrIGz6oA	data/streetview/SV_253_9pDRjHg-EAyYsPlrIGz6oA.jpg	0	0	0	0	0	0	0	0	0	0	0	0	0	1	0	0	0	0	0	0	0	0	0	0	0	0	0	0	0	0	0	0	0	0	0	0	0	0	0	0	0	0	0	0	0	0	0	0
395_SV_254_aPi1LERtHVxL4LydJZcQuA	data/streetview/SV_254_aPi1LERtHVxL4LydJZcQuA.jpg	0	0	0	0	0	0	0	0	0	0	0	0	0	1	0	0	0	0	0	0	0	0	0	0	0	0	0	0	0	0	0	0	0	0	0	0	0	0	0	0	0	0	0	0	0	0	0	0
396_SV_255_vKKqSwiho1AJ1hYQVgcaWA	data/streetview/SV_255_vKKqSwiho1AJ1hYQVgcaWA.jpg	0	0	0	0	0	0	0	0	0	0	0	0	0	1	0	0	0	0	0	0	0	0	0	0	0	0	0	0	0	0	0	0	0	0	0	0	0	0	0	0	0	0	0	0	0	0	0	0
397_SV_256_McQauAhWURa8JI6fxnMx9g	data/streetview/SV_256_McQauAhWURa8JI6fxnMx9g.jpg	0	0	0	0	0	0	0	0	0	0	0	0	0	0	0	0	0	0	0	0	0	0	0	0	0	0	0	0	0	0	0	0	0	0	0	0	0	0	0	0	0	0	0	0	0	0	0	0
398_SV_278_nJmxX0kh5qHTZAeaJmyBng	data/streetview/SV_278_nJmxX0kh5qHTZAeaJmyBng.jpg	1	0	0	0	1	0	0	0	0	0	0	0	0	0	0	0	0	0	0	0	0	0	0	0	0	0	0	0	0	1	0	0	0	0	0	0	0	0	0	0	0	0	0	0	0	0	0	0
399_SV_279_KbR72Z70rpLQyn54iu9s4Q	data/streetview/SV_279_KbR72Z70rpLQyn54iu9s4Q.jpg	0	0	0	0	0	0	0	0	0	0	0	0	0	1	0	0	0	0	0	0	0	0	0	0	0	0	0	0	0	0	0	0	0	0	0	0	0	0	0	0	0	0	0	0	0	0	0	0
400_SV_280_C_1gXunmj0USQ6r_CWhnfA	data/streetview/SV_280_C_1gXunmj0USQ6r_CWhnfA.jpg	1	0	1	0	1	0	0	0	0	0	0	1	0	0	0	0	0	0	0	0	0	0	0	0	0	0	0	0	0	0	0	0	0	0	0	0	0	0	0	0	0	0	1	0	0	0	0	0
401_SV_281_SfjRG4cr-em_WcBELP3uNQ	data/streetview/SV_281_SfjRG4cr-em_WcBELP3uNQ.jpg	0	0	0	0	0	0	0	0	0	0	0	0	0	0	1	0	0	0	0	0	0	0	0	0	0	0	0	0	0	1	1	0	0	0	0	0	0	0	0	0	0	0	0	0	0	0	0	0
402_SV_282_lg2uCFTgzWgjygrEF9L_Kg	data/streetview/SV_282_lg2uCFTgzWgjygrEF9L_Kg.jpg	0	0	0	0	0	0	0	0	0	0	0	0	0	0	1	0	0	0	0	0	0	0	0	0	0	0	0	0	0	1	1	0	0	0	0	0	0	0	0	0	0	0	0	0	0	0	0	0
403_SV_283_t0rsxy4jxpoW6P30AwTRdw	data/streetview/SV_283_t0rsxy4jxpoW6P30AwTRdw.jpg	0	0	1	0	1	0	0	0	0	0	0	0	0	0	0	0	0	0	0	0	0	0	0	0	0	0	0	0	0	1	0	0	0	0	0	0	0	0	0	0	0	0	0	0	0	0	0	0
404_SV_284_s8hAfTmo3pLoH3z1jR5wxg	data/streetview/SV_284_s8hAfTmo3pLoH3z1jR5wxg.jpg	0	0	0	0	0	0	0	0	0	0	0	0	0	0	0	0	0	0	0	0	0	0	0	0	0	0	0	0	0	1	0	0	0	0	0	0	0	0	0	1	0	0	0	0	0	0	0	0
405_SV_285_SsxeaHe45-qd2Tx6jnt6vQ	data/streetview/SV_285_SsxeaHe45-qd2Tx6jnt6vQ.jpg	1	0	1	0	1	0	0	0	0	1	0	0	0	0	0	0	0	0	0	0	1	0	0	0	0	0	0	0	0	0	0	0	0	0	0	0	0	0	0	0	0	0	0	0	0	0	0	0
406_SV_286_dJF8Z4b3GvMUXLtG4SJp5A	data/streetview/SV_286_dJF8Z4b3GvMUXLtG4SJp5A.jpg	1	0	0	0	1	0	0	1	0	0	0	0	0	0	0	0	0	0	0	0	1	0	0	0	0	0	0	0	0	0	0	0	0	0	0	0	0	0	0	0	0	0	0	0	0	0	0	0
407_SV_287_6PSrQWJDGabehZmqD5sSnQ	data/streetview/SV_287_6PSrQWJDGabehZmqD5sSnQ.jpg	1	0	1	0	0	0	0	0	0	0	0	0	0	0	0	0	0	0	0	0	0	0	0	0	0	0	0	0	0	0	0	0	0	0	0	0	0	0	0	0	0	0	0	0	0	0	0	0
408_SV_288_0JYvS8wEaFSnosMi8s5Iaw	data/streetview/SV_288_0JYvS8wEaFSnosMi8s5Iaw.jpg	1	0	0	0	1	0	0	0	0	1	0	0	0	0	0	0	0	0	0	0	0	0	0	0	0	0	0	0	0	0	0	0	0	0	0	0	0	0	0	0	0	0	0	0	0	0	0	0
409_SV_289_kWrywlmDqwf25Y4Rl0O3lw	data/streetview/SV_289_kWrywlmDqwf25Y4Rl0O3lw.jpg	0	0	0	0	0	0	0	0	0	0	0	0	0	1	0	0	0	0	0	0	0	0	0	0	0	0	0	0	0	0	0	0	0	0	0	0	0	0	0	0	0	0	0	0	0	0	0	0
410_SV_290_z2Dejn3HhESvTrFZvkdhYA	data/streetview/SV_290_z2Dejn3HhESvTrFZvkdhYA.jpg	0	0	0	0	0	0	0	0	0	0	0	0	0	0	0	0	0	0	0	0	0	0	0	0	0	0	0	0	0	0	0	0	0	0	0	0	0	0	0	0	0	0	0	1	0	0	0	0
411_SV_291_kBQ3L8p7L5DtGKI9jRac5A	data/streetview/SV_291_kBQ3L8p7L5DtGKI9jRac5A.jpg	1	0	1	0	1	0	0	0	0	0	0	0	0	1	0	0	0	0	0	0	0	0	0	0	0	0	0	0	0	0	0	0	0	0	0	0	0	0	0	0	0	0	0	0	0	0	0	0
412_SV_292_FAcNfoqkKTx2Xn7MJenZhA	data/streetview/SV_292_FAcNfoqkKTx2Xn7MJenZhA.jpg	1	1	1	0	1	0	1	0	0	1	0	0	0	0	0	0	0	0	0	0	0	1	0	0	0	0	0	0	0	0	0	0	0	0	0	0	0	0	0	0	0	0	0	0	0	0	0	0
413_SV_293_FAcNfoqkKTx2Xn7MJenZhA	data/streetview/SV_293_FAcNfoqkKTx2Xn7MJenZhA.jpg	1	0	1	0	1	0	0	0	0	1	0	0	0	0	0	0	0	0	0	0	0	1	0	0	0	0	0	0	0	0	0	0	0	0	0	0	0	0	0	0	0	0	0	0	0	0	0	0
414_SV_294_py9Ft5CxAULILz1Ccvab4w	data/streetview/SV_294_py9Ft5CxAULILz1Ccvab4w.jpg	0	0	0	0	0	0	0	0	0	0	0	0	0	0	1	0	0	0	0	0	0	0	0	0	0	0	0	0	0	1	1	0	0	0	0	0	0	1	0	0	0	0	0	0	0	0	0	0
415_SV_295_6M5o4f47aPiAuPITbIKxMA	data/streetview/SV_295_6M5o4f47aPiAuPITbIKxMA.jpg	0	0	0	0	0	0	0	0	0	0	0	0	0	1	0	0	0	0	0	0	0	0	0	0	0	0	0	0	0	0	0	0	0	0	0	0	0	0	0	0	0	0	0	0	0	0	0	0
416_SV_296_tGMFbWAibrzo8yrZrY084w	data/streetview/SV_296_tGMFbWAibrzo8yrZrY084w.jpg	1	0	1	1	1	0	0	1	0	0	0	0	0	0	0	0	0	0	0	0	1	1	0	0	0	0	0	0	0	0	0	0	0	0	0	0	0	0	0	0	0	0	1	0	0	0	0	0
417_SV_297_KJV7Au7RU1n07kANkkfcXQ	data/streetview/SV_297_KJV7Au7RU1n07kANkkfcXQ.jpg	1	0	0	0	0	0	0	1	0	0	0	0	0	0	0	0	0	0	0	0	1	0	0	0	0	0	0	0	0	0	0	0	1	0	0	0	0	0	0	0	0	0	0	0	0	0	0	0
418_SV_298_XDI-wHgHhvRnkFIvh7USsQ	data/streetview/SV_298_XDI-wHgHhvRnkFIvh7USsQ.jpg	0	0	0	0	0	0	0	0	0	0	0	0	0	0	0	0	0	0	0	0	0	0	0	0	0	0	0	0	0	0	0	0	0	0	0	0	0	0	0	0	0	1	0	0	0	0	0	0
419_SV_299_s3PbdbIXRqxBdGkDhTDKzg	data/streetview/SV_299_s3PbdbIXRqxBdGkDhTDKzg.jpg	1	1	0	1	1	0	0	1	0	1	0	0	0	0	0	0	0	0	0	0	0	0	0	0	0	0	0	0	0	0	0	0	0	0	0	0	0	0	0	0	0	0	0	0	0	0	0	0
420_SV_300_Sozb4kppa1MxSMkpIGFAcw	data/streetview/SV_300_Sozb4kppa1MxSMkpIGFAcw.jpg	0	0	0	0	0	0	0	0	0	0	0	0	0	1	0	0	0	0	0	0	0	0	0	0	0	0	0	0	0	0	0	0	0	0	0	0	0	0	0	0	0	0	0	0	0	0	0	0
421_SV_301_1YQrrkgvx3aVQTViNjKOCQ	data/streetview/SV_301_1YQrrkgvx3aVQTViNjKOCQ.jpg	1	0	0	0	1	0	0	0	0	0	0	0	0	0	0	0	0	0	0	0	1	0	0	0	0	0	0	0	0	0	0	0	0	0	0	0	0	0	0	0	0	0	0	0	0	0	0	0
422_SV_302_PjbIqdgb8gG-HD3F2ybJCA	data/streetview/SV_302_PjbIqdgb8gG-HD3F2ybJCA.jpg	0	0	0	0	0	0	0	0	0	0	0	0	0	1	0	0	0	0	0	0	0	0	0	0	0	0	0	0	0	0	0	0	0	0	0	0	0	0	0	0	0	0	0	0	0	0	0	0
423_SV_303_GtVfd5PYyMw_buNPXrTlQA	data/streetview/SV_303_GtVfd5PYyMw_buNPXrTlQA.jpg	1	0	0	0	1	0	0	0	0	1	0	0	0	1	0	0	0	0	0	0	0	0	0	0	0	0	0	0	0	0	0	0	0	0	0	0	0	0	0	0	0	0	0	0	0	0	0	0
424_SV_304_WS7rZYLB1DRcbJv7W5EPAA	data/streetview/SV_304_WS7rZYLB1DRcbJv7W5EPAA.jpg	0	0	0	0	0	0	0	0	0	0	0	0	0	1	0	0	0	0	0	0	0	0	0	0	0	0	0	0	0	0	0	0	0	0	0	0	0	0	0	0	0	0	0	0	0	0	0	0
425_SV_305_e2C2TvmQGiPy5ZojSd1oGw	data/streetview/SV_305_e2C2TvmQGiPy5ZojSd1oGw.jpg	0	0	0	0	0	0	0	0	0	0	0	0	0	1	0	0	0	0	0	0	0	0	0	0	0	0	0	0	0	0	0	0	0	0	0	0	0	0	0	0	0	0	0	0	0	0	0	0
426_SV_306_ne6e1aa6A8Hb3LPCqLtPhA	data/streetview/SV_306_ne6e1aa6A8Hb3LPCqLtPhA.jpg	0	0	0	0	0	0	0	0	0	0	0	0	0	1	0	0	0	0	0	0	0	0	0	0	0	0	0	0	0	0	0	0	0	0	0	0	1	0	0	0	0	0	0	0	0	0	0	0
427_SV_307_zw49bjq9S8liOz3dCiULeQ	data/streetview/SV_307_zw49bjq9S8liOz3dCiULeQ.jpg	0	0	0	0	0	0	0	0	0	0	0	0	0	1	0	0	0	0	0	0	0	0	0	0	0	0	0	0	0	0	0	0	0	0	0	0	0	0	0	0	0	0	0	0	0	0	0	0
428_SV_308_9rmV-ZfHI1dHLeSbPojgxQ	data/streetview/SV_308_9rmV-ZfHI1dHLeSbPojgxQ.jpg	1	0	0	0	0	0	0	1	0	0	0	0	0	0	0	0	0	0	0	0	0	0	0	0	0	0	0	0	0	0	0	0	0	0	0	0	0	0	0	0	0	0	0	0	0	0	0	0
429_SV_309_BaUzeEM4ObPn2G_njl0fZw	data/streetview/SV_309_BaUzeEM4ObPn2G_njl0fZw.jpg	0	0	0	0	0	0	0	0	0	0	0	0	0	1	0	0	0	0	0	0	1	0	0	0	0	0	0	0	0	0	0	0	0	0	0	0	0	0	0	0	0	0	0	0	0	0	1	0
430_SV_310_1gf5TtVYy1eMAmrK6QF0_A	data/streetview/SV_310_1gf5TtVYy1eMAmrK6QF0_A.jpg	0	0	0	0	0	0	0	0	0	0	0	0	0	1	0	0	0	0	0	0	0	0	0	0	0	0	0	0	0	0	0	0	0	0	0	0	0	0	0	0	0	0	0	0	0	0	0	0
431_SV_311_QaNji0tH4EKN1tQBRKGdYQ	data/streetview/SV_311_QaNji0tH4EKN1tQBRKGdYQ.jpg	0	0	0	0	0	0	0	0	0	0	0	0	0	1	0	0	0	0	0	0	0	0	0	0	0	0	0	0	0	0	0	0	0	0	0	0	0	0	0	0	0	0	0	0	0	0	0	0
432_SV_312_dm8iVanlB3O6yd69PZoXAw	data/streetview/SV_312_dm8iVanlB3O6yd69PZoXAw.jpg	0	0	0	0	0	0	0	0	0	0	1	0	0	0	0	0	0	0	0	0	0	0	0	0	0	0	0	0	0	0	0	0	0	0	0	0	0	0	0	0	0	0	0	0	0	0	0	0
433_SV_313_fiXqmj-zVUgXXISO2NOYRw	data/streetview/SV_313_fiXqmj-zVUgXXISO2NOYRw.jpg	0	0	0	0	0	0	0	0	0	0	0	0	0	1	0	0	1	0	0	0	0	0	0	0	0	0	0	0	0	0	0	0	0	0	0	0	0	0	0	0	0	0	0	0	0	0	0	0
434_SV_314_5-tPJAN95KZ4GHHoQYWLMA	data/streetview/SV_314_5-tPJAN95KZ4GHHoQYWLMA.jpg	0	0	0	0	0	0	0	0	0	0	0	0	0	0	0	0	1	0	0	0	0	0	0	0	0	0	0	0	0	0	0	0	0	0	0	0	0	0	0	0	0	0	0	0	0	0	0	0
435_SV_331_ij9EORhm4mC5OAO5zf9VDQ	data/streetview/SV_331_ij9EORhm4mC5OAO5zf9VDQ.jpg	0	0	0	0	0	0	0	0	0	0	0	0	0	1	0	0	0	0	0	0	0	0	0	0	0	0	0	0	0	0	0	0	0	0	0	0	0	0	0	0	0	0	0	0	0	0	0	0
436_SV_332_lIVpfxSl6rT3VhvMkHi5Hg	data/streetview/SV_332_lIVpfxSl6rT3VhvMkHi5Hg.jpg	0	0	0	0	0	0	0	0	0	0	0	0	0	0	1	0	0	0	0	0	0	0	0	0	0	0	0	0	0	1	1	0	0	0	0	0	0	0	0	0	0	0	0	0	0	0	0	0
437_SV_333_ouK0raCe4k3yFrvSMW3TfQ	data/streetview/SV_333_ouK0raCe4k3yFrvSMW3TfQ.jpg	1	0	1	0	1	0	0	0	0	0	0	0	0	0	0	0	0	0	0	0	1	0	0	0	0	0	0	0	1	0	0	0	0	0	0	0	0	0	0	0	0	0	0	0	0	0	0	0
438_SV_334_WVVkm_UEN2cCCbNKad1Drg	data/streetview/SV_334_WVVkm_UEN2cCCbNKad1Drg.jpg	1	0	0	0	1	0	0	0	0	0	0	0	0	0	0	0	0	0	0	0	1	0	0	0	0	0	0	0	0	0	0	0	0	0	0	0	0	0	0	0	0	0	0	0	0	0	0	0
439_SV_335_pLa47dMjpRvKc2sdxAs_yQ	data/streetview/SV_335_pLa47dMjpRvKc2sdxAs_yQ.jpg	1	0	0	0	0	0	0	0	0	0	0	0	0	0	1	0	0	0	0	0	0	0	0	0	0	0	0	0	0	1	1	0	0	0	0	0	0	1	0	0	0	0	0	0	0	0	0	0
440_SV_336_FHVvvWcrgcB_54S8PRLGvA	data/streetview/SV_336_FHVvvWcrgcB_54S8PRLGvA.jpg	1	0	1	0	1	0	0	0	0	0	0	1	0	0	0	0	0	0	0	0	0	0	0	0	0	0	0	0	0	0	0	0	0	0	0	0	0	0	0	0	0	0	0	0	0	0	0	0
441_SV_337_zH7ROgD6dvtxOfNJRIGIHQ	data/streetview/SV_337_zH7ROgD6dvtxOfNJRIGIHQ.jpg	1	0	0	0	1	0	0	0	0	0	0	0	0	0	0	0	0	0	0	0	0	0	0	0	0	0	0	0	0	0	0	0	0	0	0	0	0	0	0	0	0	0	0	0	0	0	0	0
442_SV_338_TUD459TQbSjNYuJchZZi_A	data/streetview/SV_338_TUD459TQbSjNYuJchZZi_A.jpg	1	1	0	0	1	0	0	1	0	0	0	0	0	0	0	0	0	0	0	0	1	0	0	0	0	0	0	0	0	0	0	0	0	0	0	0	0	0	0	0	0	0	0	0	0	0	0	0
443_SV_339_xFxNCaKaGTB62L1DhmdZRA	data/streetview/SV_339_xFxNCaKaGTB62L1DhmdZRA.jpg	0	0	0	0	0	0	0	0	0	0	0	0	0	0	0	0	0	0	0	0	1	0	0	0	0	0	0	0	0	0	1	0	0	0	0	0	0	0	0	0	0	1	0	0	0	0	0	0
444_SV_340_jGyNidE9DMnqquYUz5_UkQ	data/streetview/SV_340_jGyNidE9DMnqquYUz5_UkQ.jpg	1	0	0	0	1	0	0	0	0	0	0	0	0	0	0	0	0	0	0	0	0	0	0	0	0	0	0	0	0	0	0	0	0	0	0	0	0	0	0	0	0	0	0	0	0	0	0	0
445_SV_341_wmZ4EWPvDcEexQ8l-BqRug	data/streetview/SV_341_wmZ4EWPvDcEexQ8l-BqRug.jpg	1	0	0	0	0	0	0	0	0	0	0	0	0	1	0	0	0	0	0	0	0	0	0	0	0	0	0	0	0	0	0	0	0	0	0	0	0	0	0	0	0	0	0	0	0	0	0	0
446_SV_342_YC7wlXcW_7W_EUFZHN03zw	data/streetview/SV_342_YC7wlXcW_7W_EUFZHN03zw.jpg	1	1	1	0	1	0	0	1	0	1	0	0	0	0	0	0	0	0	0	0	1	0	0	0	0	0	0	0	0	0	0	0	0	0	0	0	0	0	0	0	0	0	1	0	0	0	0	0
447_SV_343_xSkXt3XQCekSZq1ov-lDIQ	data/streetview/SV_343_xSkXt3XQCekSZq1ov-lDIQ.jpg	1	0	1	0	1	0	1	0	0	0	0	1	0	0	0	0	0	0	0	0	0	0	0	0	0	0	0	0	1	0	0	0	0	0	0	0	0	0	0	0	0	0	0	0	0	0	0	0
448_SV_344_hsT2QeHjPqt8JEIk-QrikA	data/streetview/SV_344_hsT2QeHjPqt8JEIk-QrikA.jpg	1	1	1	0	1	0	0	1	0	0	0	0	0	0	0	0	0	0	0	0	1	0	0	0	0	0	0	0	0	0	0	0	0	0	0	0	0	0	0	0	0	0	0	0	0	0	0	0
449_SV_345_Bt4GWPleD6vjSEzquXcHwg	data/streetview/SV_345_Bt4GWPleD6vjSEzquXcHwg.jpg	1	0	1	0	0	0	0	0	0	0	0	1	0	0	0	0	0	0	0	0	0	0	0	0	0	0	0	0	0	0	0	0	0	0	0	0	0	0	0	0	0	0	0	0	0	0	0	0
450_SV_346_5_dqofDdRcC-o2Zl17NgYg	data/streetview/SV_346_5_dqofDdRcC-o2Zl17NgYg.jpg	0	0	0	0	1	0	0	0	0	1	0	0	0	0	0	0	0	0	0	0	1	0	0	0	0	0	0	0	0	0	0	0	0	0	0	0	0	0	0	0	0	0	0	0	0	0	0	0
451_SV_347_edVNaGN7FN8rwwBmrsPgQw	data/streetview/SV_347_edVNaGN7FN8rwwBmrsPgQw.jpg	1	0	1	0	1	0	0	0	0	1	0	0	0	1	0	0	0	0	0	0	1	1	0	0	0	0	0	0	0	0	0	0	0	0	0	0	0	0	0	0	0	0	0	0	0	0	0	0
452_SV_348_t5Za-_UMc_lqhaxyPL8YDQ	data/streetview/SV_348_t5Za-_UMc_lqhaxyPL8YDQ.jpg	0	0	0	0	0	0	0	0	0	0	0	0	0	0	0	0	0	0	0	0	0	0	0	0	0	0	0	0	0	0	0	0	0	0	0	0	0	0	0	0	0	0	0	0	0	0	0	0
453_SV_349_Xdi53MCWfQcZTI837l2WYA	data/streetview/SV_349_Xdi53MCWfQcZTI837l2WYA.jpg	0	0	0	0	0	0	0	0	0	0	0	0	0	0	1	0	0	0	0	0	0	0	0	0	0	0	0	0	0	1	1	0	0	0	0	0	0	1	0	1	0	0	0	0	0	0	0	0
454_SV_350_5Nq2zQpcqLq2NiuEEQ1K9Q	data/streetview/SV_350_5Nq2zQpcqLq2NiuEEQ1K9Q.jpg	0	0	0	0	0	0	0	0	0	0	0	0	0	0	0	0	0	0	0	0	0	0	0	0	0	0	0	1	0	1	0	0	0	0	0	0	0	0	0	0	0	0	0	0	0	0	0	0
455_SV_351_MPjVod1DE4Jizg-777OF9g	data/streetview/SV_351_MPjVod1DE4Jizg-777OF9g.jpg	0	0	0	0	0	0	0	0	0	0	0	0	0	0	0	0	0	0	0	0	0	0	0	0	0	0	0	0	0	0	0	0	0	0	0	0	0	0	0	0	0	0	0	0	0	0	0	0
456_SV_352_PxwkFT0j5HbdsRSSDNYS8g	data/streetview/SV_352_PxwkFT0j5HbdsRSSDNYS8g.jpg	0	0	0	1	0	0	0	0	0	1	0	0	0	1	0	0	0	0	0	0	0	0	0	0	0	0	0	0	0	0	0	0	0	0	0	0	0	0	0	0	0	0	0	0	0	0	0	0
457_SV_353_L4VRMXfIxA9uXZndpVxF4w	data/streetview/SV_353_L4VRMXfIxA9uXZndpVxF4w.jpg	0	0	0	0	0	0	0	0	0	0	0	0	0	0	0	0	0	0	0	0	0	0	0	0	0	0	0	0	0	0	0	0	1	0	0	0	0	0	0	1	0	0	0	0	0	0	0	0
458_SV_354_3JqinxJsCn1uKKyqIfq3JA	data/streetview/SV_354_3JqinxJsCn1uKKyqIfq3JA.jpg	1	0	0	1	0	0	0	0	1	1	0	0	0	0	0	0	0	0	0	0	0	0	0	0	0	0	0	0	0	0	0	0	0	0	0	0	0	0	0	0	0	0	0	0	0	0	0	0
459_SV_355_aeIIBcf_iet9VLNa08goNA	data/streetview/SV_355_aeIIBcf_iet9VLNa08goNA.jpg	0	0	1	0	0	0	0	0	0	0	0	0	0	0	0	0	0	0	0	0	0	0	0	0	0	0	0	0	0	1	0	0	1	0	0	0	0	0	0	0	0	1	0	0	0	0	0	0
460_SV_356_5YofmSPj4x2PFuEspY3sUg	data/streetview/SV_356_5YofmSPj4x2PFuEspY3sUg.jpg	0	0	0	0	0	0	0	1	0	0	0	0	0	0	0	0	0	0	0	0	1	0	0	0	0	0	0	0	0	0	0	0	0	0	0	0	0	0	0	0	0	0	0	0	0	0	0	0
461_SV_357_mL8gDL615DDBE84m8lfkBQ	data/streetview/SV_357_mL8gDL615DDBE84m8lfkBQ.jpg	0	0	0	0	0	0	0	0	0	0	0	0	0	1	0	0	0	0	0	0	0	0	0	0	0	0	0	0	0	0	0	0	0	0	0	0	0	0	0	0	0	0	0	0	0	0	0	0
462_SV_358_FvW4sMMMXVwKIQ7GkdWpDg	data/streetview/SV_358_FvW4sMMMXVwKIQ7GkdWpDg.jpg	0	0	0	0	0	0	0	0	0	0	0	0	0	1	0	0	0	0	0	0	0	0	0	0	0	0	0	0	0	0	0	0	0	0	0	0	0	0	0	0	0	0	0	0	0	0	0	0
463_SV_359_562FLWFOP5I1-sdf5S6lvg	data/streetview/SV_359_562FLWFOP5I1-sdf5S6lvg.jpg	0	0	0	0	0	0	0	0	0	0	0	0	0	1	0	0	0	0	0	0	0	0	0	0	0	0	0	0	0	0	0	0	0	0	0	0	0	0	0	0	0	0	0	0	0	0	0	0
464_SV_360_vlgLziXHNhUofAI-yy1CIA	data/streetview/SV_360_vlgLziXHNhUofAI-yy1CIA.jpg	0	0	0	0	0	0	0	0	0	0	0	0	0	1	0	0	0	0	0	0	0	0	0	0	0	0	0	0	0	0	0	0	0	0	0	0	0	0	0	0	0	0	0	0	0	0	0	0
465_SV_361_RrqDoyD64wVF7BQClJUotg	data/streetview/SV_361_RrqDoyD64wVF7BQClJUotg.jpg	1	0	0	0	1	0	0	0	0	1	0	0	0	0	0	0	0	0	0	0	0	0	0	0	0	0	0	0	0	0	0	0	0	0	0	0	0	0	0	0	0	0	0	0	0	0	0	0
466_SV_362_04u9fVTNNzNe1UCZuoOXKg	data/streetview/SV_362_04u9fVTNNzNe1UCZuoOXKg.jpg	1	0	1	0	0	0	0	0	0	0	0	0	0	0	0	0	0	0	0	0	0	0	0	0	0	0	0	0	0	0	0	0	1	0	0	0	0	0	0	0	0	0	1	0	0	0	0	0
467_SV_363_ZAfe4UeUcEixpuGBfl0fNQ	data/streetview/SV_363_ZAfe4UeUcEixpuGBfl0fNQ.jpg	0	0	0	0	0	0	0	0	0	0	0	0	0	0	0	0	0	0	0	0	0	0	0	0	0	0	0	0	0	1	1	0	0	0	0	0	0	0	0	0	0	0	0	0	0	0	0	0
468_SV_364_V0X747KGoSs6bizEclfERQ	data/streetview/SV_364_V0X747KGoSs6bizEclfERQ.jpg	1	0	1	0	1	0	0	1	0	0	0	0	0	0	0	0	0	0	0	0	1	0	0	0	0	0	0	0	0	0	0	0	0	0	0	0	0	0	0	0	0	0	0	0	0	0	0	0
469_SV_365_qthTFmEn0VUvQeJ3BcpVBQ	data/streetview/SV_365_qthTFmEn0VUvQeJ3BcpVBQ.jpg	1	0	0	0	1	0	1	0	1	1	0	0	0	0	0	0	0	0	0	0	0	0	0	0	0	0	0	0	0	0	0	0	0	0	0	0	0	0	0	0	0	0	0	0	0	0	0	0
470_SV_366_XnpEQ62dnEaUQf7noin9pw	data/streetview/SV_366_XnpEQ62dnEaUQf7noin9pw.jpg	0	0	0	0	0	0	0	0	0	0	0	0	0	1	0	0	0	0	0	0	0	0	0	0	0	0	0	0	0	0	0	0	0	0	0	0	0	0	0	0	0	0	0	0	0	0	0	0
471_SV_367_EGIg_IrM4nGnXuFeeUcbQw	data/streetview/SV_367_EGIg_IrM4nGnXuFeeUcbQw.jpg	1	0	0	0	0	0	0	1	0	0	0	0	0	0	0	0	0	0	0	0	1	0	0	0	0	0	0	0	0	0	0	0	0	0	0	0	0	0	0	0	0	0	0	0	0	0	0	0
472_SV_368_CD1LxLktgiFdjHsLpP6kJg	data/streetview/SV_368_CD1LxLktgiFdjHsLpP6kJg.jpg	0	0	0	0	0	0	0	0	0	0	0	0	0	0	0	0	0	0	0	0	0	0	0	0	0	0	0	0	0	0	0	0	0	0	0	0	0	0	0	0	0	0	0	0	0	0	0	0
473_SV_369_ycCMLMdid5eryVX4CKAuJQ	data/streetview/SV_369_ycCMLMdid5eryVX4CKAuJQ.jpg	0	0	0	1	0	0	0	0	0	0	0	0	0	1	0	0	0	0	0	0	0	0	0	0	0	0	0	0	0	0	0	0	0	0	0	0	0	0	0	0	0	0	0	0	0	0	0	0
474_SV_370_y0CbUUkaYLo8QHplkWr9bA	data/streetview/SV_370_y0CbUUkaYLo8QHplkWr9bA.jpg	0	0	0	0	0	0	0	0	0	0	0	0	0	1	0	0	0	0	0	0	0	0	0	0	0	0	0	0	0	0	0	0	0	0	0	0	0	0	0	0	0	0	0	0	0	0	0	0
475_SV_388_F6zb91XpVlCYA4brDgsMhw	data/streetview/SV_388_F6zb91XpVlCYA4brDgsMhw.jpg	0	0	0	0	0	0	0	0	0	0	0	0	0	1	0	0	0	0	0	0	0	0	0	0	0	0	0	0	0	0	0	0	0	0	0	0	0	0	0	0	0	0	0	0	0	0	0	0
476_SV_389_wpMQiVAwDdvHawXViTprfg	data/streetview/SV_389_wpMQiVAwDdvHawXViTprfg.jpg	1	0	0	0	1	0	0	1	0	1	0	0	0	0	0	0	0	0	0	0	0	0	0	0	0	0	0	0	0	0	0	0	0	0	0	0	0	0	0	0	0	0	0	0	0	0	0	0
477_SV_390_mnsxI7afuKHQEDXud-o0AA	data/streetview/SV_390_mnsxI7afuKHQEDXud-o0AA.jpg	1	0	0	0	1	0	0	0	0	0	0	0	0	0	0	0	0	0	0	0	1	0	0	0	0	0	0	0	0	0	0	0	0	0	0	0	0	0	0	0	0	0	0	0	0	0	0	0
478_SV_391_Rg37QjtWk1ucqbA800IrOg	data/streetview/SV_391_Rg37QjtWk1ucqbA800IrOg.jpg	1	1	1	0	1	0	1	1	0	0	0	1	0	0	0	0	0	0	0	0	0	0	0	0	0	0	0	0	1	0	0	0	0	0	0	1	0	0	0	0	0	0	1	0	0	0	0	0
479_SV_392_cJCW-DhZcNVA7V9kk_kvJA	data/streetview/SV_392_cJCW-DhZcNVA7V9kk_kvJA.jpg	0	0	0	0	0	0	0	0	0	0	0	0	0	0	0	0	0	0	0	0	0	0	0	0	1	0	0	1	0	0	0	0	0	0	0	0	0	0	0	0	0	0	0	0	0	0	0	0
480_SV_393_8VUBGF1Soxaw0Lgg7n8LIA	data/streetview/SV_393_8VUBGF1Soxaw0Lgg7n8LIA.jpg	1	0	1	0	1	0	0	0	0	0	0	0	0	0	0	0	0	0	0	0	1	0	0	0	0	0	0	0	1	0	0	0	0	0	0	0	0	0	0	0	0	0	0	0	0	0	0	0
481_SV_394_kt6KHAB5ly_KyA1RW58ZDA	data/streetview/SV_394_kt6KHAB5ly_KyA1RW58ZDA.jpg	0	0	0	0	0	0	0	0	0	0	0	0	0	0	0	0	0	0	0	0	0	0	0	0	0	0	0	0	0	0	0	0	1	0	0	0	1	0	0	0	0	0	0	0	0	0	0	0
482_SV_395_vjxYSBJXKfkCcRVmsrsHiQ	data/streetview/SV_395_vjxYSBJXKfkCcRVmsrsHiQ.jpg	1	0	0	0	1	0	0	0	0	0	0	0	0	0	0	0	0	0	0	0	0	0	0	0	0	0	0	0	0	0	0	0	0	0	0	0	0	0	0	0	0	0	0	0	0	0	0	0
483_SV_396_fK9PlDLPVddwiALJzVXcfQ	data/streetview/SV_396_fK9PlDLPVddwiALJzVXcfQ.jpg	1	0	0	0	1	0	0	1	0	0	0	0	0	0	0	0	0	0	0	0	1	0	0	0	0	0	0	0	0	0	0	0	0	0	0	0	0	0	0	0	0	0	0	0	0	0	0	0
484_SV_397_HE7QqO7Rnezkb6vRiT-RzQ	data/streetview/SV_397_HE7QqO7Rnezkb6vRiT-RzQ.jpg	1	0	1	0	1	0	0	1	0	0	0	0	0	0	0	0	0	0	0	0	1	0	0	0	0	0	0	0	0	0	0	0	0	0	0	0	1	0	0	0	0	0	0	0	0	0	0	0
485_SV_398_HJ0afQOXS7mQaAGWyPMrQA	data/streetview/SV_398_HJ0afQOXS7mQaAGWyPMrQA.jpg	1	0	0	0	1	0	0	1	0	0	0	0	0	0	0	0	0	0	0	0	0	0	0	0	0	0	0	0	0	0	0	0	0	0	0	0	0	0	0	0	0	0	0	0	0	0	0	0
486_SV_399_E3aK-rWrCy02Gig4eqE9bA	data/streetview/SV_399_E3aK-rWrCy02Gig4eqE9bA.jpg	0	0	0	0	0	0	0	0	0	0	0	0	0	1	0	0	0	0	0	0	0	0	0	0	0	0	0	0	0	0	0	0	0	0	0	0	0	0	0	0	0	0	0	0	0	0	0	0
487_SV_400_H1AzOf68aKx8osANaMngYw	data/streetview/SV_400_H1AzOf68aKx8osANaMngYw.jpg	1	0	0	0	1	1	0	1	0	0	0	0	0	0	0	0	0	0	0	0	0	0	0	0	0	0	0	0	0	0	0	0	0	0	0	0	0	0	0	0	0	0	0	0	0	0	0	0
488_SV_401_lAh6_zvt7-Dt7FoGdLc_iA	data/streetview/SV_401_lAh6_zvt7-Dt7FoGdLc_iA.jpg	1	1	0	0	1	0	0	1	0	1	0	0	0	0	0	0	0	0	0	0	1	0	0	0	0	0	0	0	0	0	0	0	0	0	0	0	0	0	0	0	0	0	0	0	0	0	0	0
489_SV_402_BvTzYQ2F74B4RtMo9bNdNg	data/streetview/SV_402_BvTzYQ2F74B4RtMo9bNdNg.jpg	1	0	1	0	1	0	0	0	0	0	0	0	0	1	0	0	0	0	0	0	1	0	0	0	0	0	0	0	0	0	0	0	0	0	0	0	0	0	0	0	0	0	0	0	0	0	0	0
490_SV_403_zrMcpwnB9KTPWwTv0KN-uA	data/streetview/SV_403_zrMcpwnB9KTPWwTv0KN-uA.jpg	1	0	0	0	1	0	0	1	0	1	0	0	0	1	0	0	0	0	0	0	0	0	0	0	0	0	0	0	0	0	0	0	0	0	0	0	0	0	0	0	0	0	0	0	0	0	0	0
491_SV_404_J_eNjMOJTp83sfkesm0i9Q	data/streetview/SV_404_J_eNjMOJTp83sfkesm0i9Q.jpg	1	0	0	0	1	0	0	0	0	0	0	0	0	0	0	0	0	0	0	0	1	0	0	0	0	0	0	0	0	0	0	0	0	0	0	0	0	0	0	0	0	0	0	0	0	0	0	0
492_SV_405_W7IluXMLX4Qv-jvZwcPVdQ	data/streetview/SV_405_W7IluXMLX4Qv-jvZwcPVdQ.jpg	0	0	1	0	1	0	0	0	0	0	0	1	0	0	1	0	0	0	0	0	0	0	0	0	0	0	0	0	0	1	1	0	0	0	0	0	0	0	0	0	0	0	0	0	0	0	0	0
493_SV_406_lGnUpxjOgTptxVherRa39w	data/streetview/SV_406_lGnUpxjOgTptxVherRa39w.jpg	1	0	0	0	0	0	0	1	0	0	0	0	0	0	0	0	0	0	0	0	0	0	0	0	0	0	0	0	0	0	0	0	1	0	0	0	0	0	0	0	0	0	0	0	0	0	0	0
494_SV_407_LFiC96uI-L4aGBJSb_-exQ	data/streetview/SV_407_LFiC96uI-L4aGBJSb_-exQ.jpg	1	0	1	0	1	0	0	0	0	0	0	0	0	0	0	0	0	0	0	0	1	0	0	0	0	0	0	0	0	0	0	0	1	0	0	0	0	0	0	0	0	0	0	0	0	0	0	0
495_SV_408_75q_CooDODAhtQmxbWVukw	data/streetview/SV_408_75q_CooDODAhtQmxbWVukw.jpg	0	0	0	0	0	0	0	0	0	0	0	0	0	1	0	0	0	0	0	0	0	0	0	0	0	0	0	0	0	0	0	0	0	0	0	0	0	0	0	0	0	0	0	0	0	0	0	0
496_SV_409_-47SyflxRXYmirG7Q4egrw	data/streetview/SV_409_-47SyflxRXYmirG7Q4egrw.jpg	0	0	0	0	0	0	0	1	0	0	0	0	0	0	0	0	0	0	0	0	1	0	0	0	0	0	0	0	0	0	0	0	1	0	0	0	0	0	0	0	0	0	0	0	0	0	0	0
497_SV_410_ZXLe4kt1_Zd1eZ2lIPZd_g	data/streetview/SV_410_ZXLe4kt1_Zd1eZ2lIPZd_g.jpg	0	0	0	0	0	0	0	0	0	0	0	0	0	0	0	0	0	0	0	0	0	0	0	0	0	0	0	0	0	0	0	0	0	0	0	0	0	0	0	0	0	1	0	0	0	0	0	0
498_SV_411_2dLU_cwJWhOZx2jXhuI7cw	data/streetview/SV_411_2dLU_cwJWhOZx2jXhuI7cw.jpg	0	0	0	0	0	0	0	0	0	0	0	0	0	1	0	0	0	0	0	0	0	0	0	0	0	0	0	0	0	0	0	0	0	0	0	0	0	0	0	0	0	0	0	0	0	0	0	0
499_SV_412_aHmlQbiiM5645QtdbugfLA	data/streetview/SV_412_aHmlQbiiM5645QtdbugfLA.jpg	0	0	0	0	0	0	0	0	0	0	0	0	0	1	0	0	0	0	0	0	0	0	0	0	0	0	0	0	0	0	0	0	0	0	0	0	0	0	0	0	0	0	0	0	0	0	0	0
500_SV_413_6vKZvglHHSa8mtfootq6cQ	data/streetview/SV_413_6vKZvglHHSa8mtfootq6cQ.jpg	0	0	0	0	1	0	0	0	0	0	0	0	0	1	0	0	0	0	0	0	0	0	0	0	0	0	0	0	0	0	0	0	0	0	0	0	0	0	0	0	0	0	0	0	0	0	0	0
501_SV_414_YKEAqJUzY7nqg978K4-oRA	data/streetview/SV_414_YKEAqJUzY7nqg978K4-oRA.jpg	0	0	0	0	0	0	0	0	0	0	0	0	0	0	1	0	0	0	0	0	0	0	0	0	0	0	0	0	0	1	1	0	0	0	0	0	0	0	0	0	0	0	0	0	0	0	0	0
502_SV_415_z7fICRfeum7uq7kGXVT1lw	data/streetview/SV_415_z7fICRfeum7uq7kGXVT1lw.jpg	0	0	0	0	0	0	0	0	0	0	0	0	0	1	0	0	0	0	0	0	0	0	0	0	0	0	0	0	0	0	0	0	0	0	0	0	0	0	0	0	0	0	0	0	0	0	0	0
503_SV_416_axa4RYdU0E8MT6WVJhP6ug	data/streetview/SV_416_axa4RYdU0E8MT6WVJhP6ug.jpg	1	0	0	0	1	0	1	0	0	0	0	1	0	0	0	0	0	0	0	0	0	0	0	1	0	0	0	0	0	0	0	0	0	0	0	0	0	0	0	0	0	1	0	0	0	0	0	0
504_SV_417_bBe9jIDhOdb8vYT0uBp8Yw	data/streetview/SV_417_bBe9jIDhOdb8vYT0uBp8Yw.jpg	1	0	0	0	0	0	0	0	0	0	0	0	0	0	0	0	0	0	0	0	1	0	0	0	0	0	0	0	0	0	0	0	0	0	0	0	0	0	0	0	0	0	0	1	0	0	0	0
505_SV_418_Po6LjuLky9B_bKNCckSaaw	data/streetview/SV_418_Po6LjuLky9B_bKNCckSaaw.jpg	1	0	1	0	1	0	1	0	0	1	0	0	0	0	0	0	0	0	0	0	1	0	0	0	0	0	0	0	0	0	0	0	0	0	0	0	0	0	0	0	0	0	1	0	0	0	0	0
506_SV_419_I6JfZ5kGAWH6k3sTc6vZpQ	data/streetview/SV_419_I6JfZ5kGAWH6k3sTc6vZpQ.jpg	1	0	0	0	1	0	0	1	0	0	0	0	0	0	0	0	1	0	0	0	0	0	0	0	0	0	0	0	0	0	0	0	0	0	0	0	0	0	0	0	0	0	0	0	0	0	0	0
507_SV_420_MLuyEwVx1hFLv_jN6EH1PQ	data/streetview/SV_420_MLuyEwVx1hFLv_jN6EH1PQ.jpg	0	0	0	0	0	0	0	0	0	0	0	0	0	1	0	0	0	0	0	0	0	0	0	0	0	0	0	0	0	0	0	0	0	0	0	0	0	0	0	0	0	0	0	0	0	0	0	0
508_SV_421_fb4ModkbMWZWeAho2HqBcA	data/streetview/SV_421_fb4ModkbMWZWeAho2HqBcA.jpg	1	0	0	0	1	0	0	0	0	0	0	0	0	0	0	0	0	0	0	0	1	0	0	0	0	0	0	0	0	0	0	0	0	0	0	0	0	0	0	0	0	0	0	0	0	0	0	0
509_SV_422_xhW_mhhznQoaaqjJHXXogw	data/streetview/SV_422_xhW_mhhznQoaaqjJHXXogw.jpg	0	0	1	0	0	0	0	0	0	0	0	0	0	0	0	0	0	0	0	0	1	0	0	0	0	0	0	0	0	0	0	0	1	0	0	0	0	0	0	0	0	0	0	0	0	0	0	0
510_SV_423_s-fBd5uX2YOqfMldRD0_Og	data/streetview/SV_423_s-fBd5uX2YOqfMldRD0_Og.jpg	0	0	1	0	1	0	0	0	0	0	0	0	0	0	0	0	0	0	0	0	1	0	0	0	0	0	0	0	0	0	0	0	0	0	0	0	0	0	0	0	0	0	0	0	0	0	0	0
511_SV_424_jUZQEmvkQV5NFSQ0ONCSRw	data/streetview/SV_424_jUZQEmvkQV5NFSQ0ONCSRw.jpg	1	0	1	0	1	0	0	1	0	0	0	0	0	0	0	0	0	0	0	0	1	0	0	0	0	0	0	0	0	0	0	0	0	0	0	0	0	0	0	0	0	0	1	0	0	0	0	0
512_SV_425_vPPsdk8-DJ0JSGns9Ri6Ig	data/streetview/SV_425_vPPsdk8-DJ0JSGns9Ri6Ig.jpg	0	0	0	0	0	0	0	0	0	0	0	0	0	1	0	0	0	0	0	0	0	0	0	0	0	0	0	0	0	0	0	0	0	0	0	0	0	0	0	0	0	0	0	0	0	0	0	0
513_SV_426__yeP5DZnLCSlzagFyGss7g	data/streetview/SV_426__yeP5DZnLCSlzagFyGss7g.jpg	0	0	0	0	0	1	0	0	0	0	1	0	0	1	0	0	1	0	0	0	0	0	0	0	0	0	0	0	0	0	0	0	0	0	0	0	0	0	0	0	0	0	0	0	0	0	0	0
514_SV_443_9H5fLLXa_C_LM6UjH7Gbug	data/streetview/SV_443_9H5fLLXa_C_LM6UjH7Gbug.jpg	1	0	1	0	1	0	1	1	0	0	0	0	0	0	0	0	0	0	0	0	0	0	0	0	0	0	0	0	0	0	0	0	0	0	0	0	0	0	0	0	0	0	1	0	0	0	0	0
515_SV_444_WqH6MapzNtclteYp9V5cJw	data/streetview/SV_444_WqH6MapzNtclteYp9V5cJw.jpg	0	0	0	0	0	0	0	0	0	0	0	0	0	0	0	0	0	0	0	0	0	0	0	0	0	0	0	0	0	0	0	0	1	1	0	0	0	0	0	0	0	0	0	0	0	0	0	0
516_SV_445_pUFebEnNpsiOPD0nsvbXkQ	data/streetview/SV_445_pUFebEnNpsiOPD0nsvbXkQ.jpg	1	0	0	0	1	0	0	0	0	0	0	1	0	0	1	0	0	0	0	0	1	0	0	0	0	0	0	0	1	0	0	0	0	0	0	0	0	0	0	0	0	0	0	0	0	0	0	0
517_SV_446_qym0ouHsKtwEXTqtUz7qNw	data/streetview/SV_446_qym0ouHsKtwEXTqtUz7qNw.jpg	1	0	1	0	1	0	0	0	0	0	0	0	0	0	0	0	0	0	0	0	0	1	0	0	0	0	0	0	0	0	0	0	0	0	0	0	0	0	0	0	0	0	0	0	0	0	0	0
518_SV_447_Fitaqf-d7T5NfU3QUY0nFg	data/streetview/SV_447_Fitaqf-d7T5NfU3QUY0nFg.jpg	1	1	1	0	1	0	1	0	0	0	0	1	0	0	0	0	0	0	0	0	0	0	0	0	1	0	0	0	0	0	0	0	0	0	0	0	0	0	0	0	0	0	0	0	0	0	0	0
519_SV_448_YY37rrsCIXaKNyB2A_NHSw	data/streetview/SV_448_YY37rrsCIXaKNyB2A_NHSw.jpg	1	0	1	0	1	0	0	0	0	0	0	0	0	0	0	0	0	0	0	0	1	0	0	0	0	0	0	0	1	0	0	0	0	0	0	0	0	0	0	0	0	0	0	0	0	0	0	0
520_SV_449_LPj3sQD2um9dYWMndIZG1g	data/streetview/SV_449_LPj3sQD2um9dYWMndIZG1g.jpg	0	0	0	0	0	0	0	0	0	0	0	0	0	1	0	0	0	0	0	0	0	0	0	0	0	0	0	0	0	0	0	0	0	0	0	0	0	0	0	0	0	0	0	0	0	0	0	0
521_SV_450_VJ2wrIC83gz_0vD_ctq3yA	data/streetview/SV_450_VJ2wrIC83gz_0vD_ctq3yA.jpg	1	0	1	0	1	0	1	0	0	1	0	0	0	0	0	0	0	0	0	0	1	1	0	0	0	0	0	0	0	0	0	0	0	0	0	0	0	0	0	0	0	0	1	1	0	0	0	0
522_SV_451_xqg8v2rzI9JwA50-2VBWeQ	data/streetview/SV_451_xqg8v2rzI9JwA50-2VBWeQ.jpg	1	0	1	0	1	0	0	1	0	1	0	0	0	0	0	0	0	0	0	0	1	1	0	0	0	0	0	0	0	0	0	0	0	0	0	0	0	0	0	0	0	0	0	0	0	0	0	0
523_SV_452_p2maMbmtacsx-Q8YIpv5dg	data/streetview/SV_452_p2maMbmtacsx-Q8YIpv5dg.jpg	1	0	0	1	0	0	0	0	0	0	0	0	0	0	0	0	0	0	0	0	0	0	0	0	0	0	0	0	0	0	0	0	0	0	0	0	0	0	0	0	0	0	0	0	0	0	0	0
524_SV_453_PokrhQVao3C0GaxAtNFcuQ	data/streetview/SV_453_PokrhQVao3C0GaxAtNFcuQ.jpg	0	0	0	0	0	0	0	0	0	0	0	0	0	0	0	0	0	0	0	0	1	0	0	0	0	0	0	0	0	1	0	0	0	0	0	0	1	1	0	0	0	0	0	0	0	0	0	0
525_SV_454_jQIaIZIUqQQv1UWAKWcApg	data/streetview/SV_454_jQIaIZIUqQQv1UWAKWcApg.jpg	0	0	0	0	1	0	0	0	0	1	0	0	0	0	0	0	0	0	0	0	0	0	0	0	0	0	0	0	0	0	0	0	0	0	0	0	0	0	0	0	0	0	0	0	0	0	0	0
526_SV_455_fU4NQDi0vRRwDguCkWZO5g	data/streetview/SV_455_fU4NQDi0vRRwDguCkWZO5g.jpg	1	0	0	0	1	0	0	0	0	0	0	0	0	0	0	0	0	0	0	0	1	0	0	0	0	0	0	0	0	0	1	0	0	0	0	0	0	0	0	0	0	1	0	0	0	0	0	0
527_SV_456_uz1Fv-OrCLffTXOe2tM3Kg	data/streetview/SV_456_uz1Fv-OrCLffTXOe2tM3Kg.jpg	1	0	0	0	0	0	0	1	0	0	0	0	0	0	0	0	0	0	0	0	0	0	0	0	0	0	0	0	0	0	0	0	0	0	0	0	1	0	0	0	0	0	0	0	0	0	0	0
528_SV_457_qRqiThfMXOm5bz-3T3JH7A	data/streetview/SV_457_qRqiThfMXOm5bz-3T3JH7A.jpg	1	0	1	0	1	0	0	0	0	0	0	0	0	0	0	0	0	0	0	0	1	1	0	0	0	0	0	0	0	0	0	0	0	0	0	0	0	0	0	0	0	0	0	0	0	0	0	0
529_SV_458_8isACX3096tfjwsRjibbrg	data/streetview/SV_458_8isACX3096tfjwsRjibbrg.jpg	1	0	0	0	0	0	0	0	0	0	0	0	0	0	0	0	0	0	0	0	0	0	0	0	0	0	0	0	0	0	0	0	0	0	0	0	0	0	0	0	0	0	0	0	0	0	0	0
530_SV_459_rlEV3AaB7Fe3WGuWHD6FvQ	data/streetview/SV_459_rlEV3AaB7Fe3WGuWHD6FvQ.jpg	1	0	0	1	0	0	0	0	0	0	0	0	0	0	0	0	0	0	0	0	0	0	0	0	0	0	0	0	0	1	0	0	0	0	0	0	0	0	0	0	0	0	0	0	0	0	0	0
531_SV_460_8X75alkqdq-uGhU7zcHHpA	data/streetview/SV_460_8X75alkqdq-uGhU7zcHHpA.jpg	0	0	0	0	0	0	0	0	0	0	0	0	0	1	0	0	0	0	0	0	0	0	0	0	0	0	0	0	0	0	0	0	0	0	0	0	0	0	0	0	0	0	0	0	0	0	0	0
532_SV_461_btWRiuS5t7UA9o6sD-rlmw	data/streetview/SV_461_btWRiuS5t7UA9o6sD-rlmw.jpg	0	0	0	0	0	0	0	1	0	0	0	0	0	0	0	0	0	0	0	0	0	0	0	0	0	0	0	0	0	0	0	0	0	0	0	0	0	0	0	0	0	0	0	0	0	0	0	0
533_SV_462_GAXV0MocMn-CJMcW1v7I-Q	data/streetview/SV_462_GAXV0MocMn-CJMcW1v7I-Q.jpg	1	0	0	0	0	0	0	0	0	0	0	0	0	0	0	0	0	0	0	0	1	0	0	0	0	0	0	0	0	0	0	0	0	0	0	0	0	0	0	0	0	1	0	1	0	0	0	0
534_SV_463_Yr6To5x_C42S554l79b6rA	data/streetview/SV_463_Yr6To5x_C42S554l79b6rA.jpg	0	0	0	0	0	0	0	1	0	0	0	0	0	1	0	0	0	0	0	0	0	0	0	0	0	0	0	0	0	0	0	0	1	0	0	0	0	0	0	0	0	0	0	0	0	0	0	0
535_SV_464_VCeZqsyzSygz6y03EWQO_Q	data/streetview/SV_464_VCeZqsyzSygz6y03EWQO_Q.jpg	0	0	0	0	0	0	0	0	0	0	0	0	0	0	0	0	0	0	0	0	0	0	0	0	0	0	0	0	0	0	0	0	0	0	0	0	0	0	0	0	0	0	0	1	0	0	0	0
536_SV_465_4UhzSEyP0dxyv2eHP-hN6w	data/streetview/SV_465_4UhzSEyP0dxyv2eHP-hN6w.jpg	1	0	0	0	1	0	1	0	0	0	0	0	0	0	0	0	0	0	0	0	0	0	0	0	0	0	0	0	0	0	0	0	0	0	0	0	0	0	0	0	0	0	0	1	0	0	0	0
537_SV_466_K8r3NG9VhpwU0enn1w6Cfg	data/streetview/SV_466_K8r3NG9VhpwU0enn1w6Cfg.jpg	0	0	0	0	0	1	0	0	0	0	0	0	0	0	0	0	0	0	0	0	0	0	0	0	0	0	0	0	0	0	0	0	0	0	0	0	0	0	0	0	0	0	0	0	0	0	0	0
538_SV_467_2iK_vo9vMRbyWRwJQpE4vw	data/streetview/SV_467_2iK_vo9vMRbyWRwJQpE4vw.jpg	0	0	0	0	0	0	0	0	0	0	0	0	0	1	0	0	0	0	0	0	0	0	0	0	0	0	0	0	0	0	0	0	0	0	0	0	1	0	0	0	0	0	0	0	0	0	0	0
539_SV_468_B4vlWX16-_vlZjDKqKQoRA	data/streetview/SV_468_B4vlWX16-_vlZjDKqKQoRA.jpg	0	0	0	0	0	0	0	0	0	0	0	0	0	0	0	0	0	0	0	0	0	0	0	0	0	0	0	0	0	0	0	0	0	0	0	0	0	0	0	0	0	0	0	0	0	0	0	0
540_SV_469_M9bCubTZfg73y935VcrxQw	data/streetview/SV_469_M9bCubTZfg73y935VcrxQw.jpg	0	0	0	0	0	0	0	0	0	0	0	0	0	0	0	0	0	0	0	0	0	0	0	0	0	0	0	0	0	1	0	0	0	0	0	0	0	0	0	0	0	0	0	0	0	0	0	0
541_SV_470_gf4SURqW4dO3shOQvxifaw	data/streetview/SV_470_gf4SURqW4dO3shOQvxifaw.jpg	1	0	0	1	1	0	0	0	0	1	0	0	0	0	0	0	0	0	0	0	0	0	0	0	0	0	0	0	0	0	0	0	0	0	0	0	0	0	0	0	0	0	0	0	0	0	0	0
542_SV_471_0ebSJxDy3TOz0sKG0O_liw	data/streetview/SV_471_0ebSJxDy3TOz0sKG0O_liw.jpg	0	0	0	0	0	0	0	0	0	0	0	0	0	0	0	0	0	0	0	0	0	0	0	0	0	0	0	1	0	0	0	0	0	0	0	0	0	1	0	0	0	0	0	0	0	0	0	0
543_SV_472_BpZ0ttsIJ-MTJd-qF7gjag	data/streetview/SV_472_BpZ0ttsIJ-MTJd-qF7gjag.jpg	1	0	0	0	1	0	0	0	0	1	0	0	0	1	0	0	0	0	0	0	0	0	0	0	0	0	0	0	0	0	0	0	1	0	0	0	0	0	0	0	0	0	0	0	0	0	0	0
544_SV_473_wlKWzhRshRMKbgQACDxLYQ	data/streetview/SV_473_wlKWzhRshRMKbgQACDxLYQ.jpg	0	0	0	0	0	0	0	0	0	0	0	0	0	0	0	0	0	0	0	0	0	0	0	0	0	0	0	1	0	0	0	0	0	0	0	0	0	1	0	0	0	0	0	0	0	0	0	0
545_SV_474_IDv-Jz-A0iFreAOz7PtH2w	data/streetview/SV_474_IDv-Jz-A0iFreAOz7PtH2w.jpg	0	0	0	0	0	0	0	0	0	0	0	0	0	1	0	0	0	0	0	0	0	0	0	0	0	0	0	0	0	0	0	0	0	0	0	0	0	0	0	0	0	0	0	0	0	0	0	0
546_SV_475_PLqlfZc22dp0iWHqD3rYQg	data/streetview/SV_475_PLqlfZc22dp0iWHqD3rYQg.jpg	0	0	0	0	0	0	0	0	0	0	0	0	0	1	0	0	0	0	0	0	0	0	0	0	0	0	0	0	0	0	0	0	0	0	0	0	0	0	0	0	0	0	0	0	0	0	0	0
547_SV_476_5BY1cyX17DPI05_gtNJogQ	data/streetview/SV_476_5BY1cyX17DPI05_gtNJogQ.jpg	1	0	1	0	1	0	0	0	0	0	0	0	0	0	0	0	0	0	0	0	1	0	0	0	0	0	0	0	0	0	0	0	1	0	0	0	0	0	0	0	0	0	0	0	0	0	0	0
548_SV_477_eK7SYzpOcJaYKUM7lpEngQ	data/streetview/SV_477_eK7SYzpOcJaYKUM7lpEngQ.jpg	0	0	0	0	0	0	0	0	0	0	0	0	0	1	0	0	0	0	0	0	0	0	0	0	0	0	0	0	0	0	0	0	0	0	0	0	0	0	0	0	0	0	0	0	0	0	0	0
549_SV_478_osimKBNnO61wvUnVBZe9qA	data/streetview/SV_478_osimKBNnO61wvUnVBZe9qA.jpg	1	0	0	1	1	0	0	1	0	1	0	0	0	0	0	0	0	0	0	0	0	0	0	0	0	0	0	0	0	0	0	0	0	0	0	0	0	0	0	0	0	0	0	0	0	0	0	0
550_SV_479_ST3iTS3QmKqfJQqzgvfpug	data/streetview/SV_479_ST3iTS3QmKqfJQqzgvfpug.jpg	0	0	0	0	0	0	0	0	0	0	0	0	0	0	0	0	0	0	0	0	0	0	0	0	0	0	0	0	0	0	0	0	0	0	0	0	0	0	0	0	0	0	0	0	0	0	0	0
551_SV_480_2lzKS7PinLM8q0OWg6PPGQ	data/streetview/SV_480_2lzKS7PinLM8q0OWg6PPGQ.jpg	1	0	0	0	1	0	0	0	0	0	0	0	0	0	0	0	0	0	0	0	0	0	0	0	0	0	0	0	0	0	0	0	0	0	0	0	0	0	0	0	0	0	0	0	0	0	0	0
552_SV_481_1fAv8UAor6m-6p99aQncgQ	data/streetview/SV_481_1fAv8UAor6m-6p99aQncgQ.jpg	1	0	0	0	0	0	0	0	0	0	0	0	0	0	0	0	0	0	0	0	0	0	0	0	0	0	0	0	0	0	0	0	0	0	0	0	0	0	0	0	0	0	0	0	0	0	0	0
553_SV_482_E5YKoKUfH4hXQifO5NsfgQ	data/streetview/SV_482_E5YKoKUfH4hXQifO5NsfgQ.jpg	0	0	0	0	0	0	0	0	0	0	0	0	0	1	0	0	0	0	0	0	0	0	0	0	0	0	0	0	0	0	0	0	0	0	0	0	0	0	0	0	0	0	0	0	0	0	0	0
554_SV_483_GDSIYQMirXvH6TjHMupYBQ	data/streetview/SV_483_GDSIYQMirXvH6TjHMupYBQ.jpg	0	0	0	0	0	0	0	1	0	0	0	0	0	0	0	0	0	0	0	0	0	0	0	0	0	0	0	0	0	0	0	0	0	0	0	0	0	0	0	0	0	0	0	0	0	0	0	0
555_SV_484_eU9-cQunZkBiF65Tcn8Nag	data/streetview/SV_484_eU9-cQunZkBiF65Tcn8Nag.jpg	0	0	0	0	0	0	0	0	0	0	0	0	0	1	0	0	1	0	0	0	0	0	0	0	0	0	0	0	0	0	0	0	0	0	0	0	0	0	0	0	0	0	0	0	0	0	0	0
556_SV_497_XbjGPJzkqcGr-geBcd4r1A	data/streetview/SV_497_XbjGPJzkqcGr-geBcd4r1A.jpg	1	1	1	0	1	0	0	0	0	0	0	0	0	0	0	0	0	0	0	0	1	0	0	0	1	0	0	0	1	0	0	0	0	0	0	0	0	0	0	0	0	0	1	0	0	0	0	0
557_SV_498_p2TcFPu988ywZgNq36uVrw	data/streetview/SV_498_p2TcFPu988ywZgNq36uVrw.jpg	0	0	0	0	0	0	0	0	0	0	0	0	0	1	0	0	0	0	0	0	0	0	0	0	0	0	0	0	0	0	0	0	0	0	0	0	0	0	0	0	0	0	0	0	0	0	0	0
558_SV_499_hFTa_79HCtxItZTb7WbdHg	data/streetview/SV_499_hFTa_79HCtxItZTb7WbdHg.jpg	1	1	1	0	1	0	0	1	0	0	0	0	0	0	0	0	0	0	0	0	1	0	0	0	0	0	0	0	1	0	0	0	0	0	0	1	0	0	0	0	0	0	1	0	0	0	0	0
559_SV_500_PD2kW0rzEhb4SHX26o2ayA	data/streetview/SV_500_PD2kW0rzEhb4SHX26o2ayA.jpg	1	0	0	0	1	0	1	1	0	1	0	0	0	0	0	0	0	0	0	0	0	0	0	0	0	0	0	0	0	0	0	0	0	0	0	0	0	0	0	0	0	0	0	0	0	0	0	0
560_SV_501_1nIt144iXt3DbZfCd9SxVg	data/streetview/SV_501_1nIt144iXt3DbZfCd9SxVg.jpg	1	0	1	0	1	0	1	0	0	1	0	0	0	0	0	0	0	0	0	0	0	0	0	1	0	0	0	0	0	0	0	0	0	0	0	0	0	0	0	0	0	0	1	0	0	0	0	0
561_SV_502_C1Efvklp1IpwKy8UDsiblA	data/streetview/SV_502_C1Efvklp1IpwKy8UDsiblA.jpg	1	0	0	0	1	0	0	0	0	0	0	0	0	0	0	0	0	0	0	0	0	0	0	0	0	0	0	0	0	0	0	0	0	0	0	0	0	0	0	0	0	0	0	0	0	0	0	0
562_SV_503_3gvIvUysoxi8SZsdCtSPYw	data/streetview/SV_503_3gvIvUysoxi8SZsdCtSPYw.jpg	1	0	1	0	1	0	0	0	0	0	0	1	0	0	0	0	0	0	0	0	1	0	0	0	0	0	0	0	0	0	0	0	0	0	0	0	0	0	0	0	0	0	0	0	0	0	0	0
563_SV_504_7d26B5dDybnWjtlQOu6Cpw	data/streetview/SV_504_7d26B5dDybnWjtlQOu6Cpw.jpg	1	0	0	0	0	0	0	1	0	0	0	0	0	1	0	0	0	0	0	0	0	0	0	0	0	0	0	0	0	0	0	0	0	0	0	0	1	0	0	0	0	0	0	0	0	0	0	0
564_SV_505_dTYkhiKyOjL6YGzpCSrv3Q	data/streetview/SV_505_dTYkhiKyOjL6YGzpCSrv3Q.jpg	0	0	0	0	0	0	0	0	0	0	0	0	0	1	0	0	0	0	0	0	0	0	0	0	0	0	0	0	0	0	0	0	0	0	0	0	0	0	0	0	0	0	0	0	0	0	0	0
565_SV_506_dTYkhiKyOjL6YGzpCSrv3Q	data/streetview/SV_506_dTYkhiKyOjL6YGzpCSrv3Q.jpg	1	0	0	0	0	0	0	0	0	0	0	0	0	0	0	0	0	0	0	0	0	0	0	0	0	0	0	0	0	1	0	0	0	0	0	0	0	0	0	0	0	0	0	0	0	0	0	0
566_SV_507_WAm7E9_cu-gSzIonjZ1Iew	data/streetview/SV_507_WAm7E9_cu-gSzIonjZ1Iew.jpg	1	0	1	0	1	0	0	1	1	1	0	1	0	0	0	0	0	0	0	0	1	1	0	0	0	0	0	0	0	0	0	0	0	0	0	0	0	0	0	0	0	0	0	0	0	0	0	0
567_SV_508_1jxE4_WvdbgWHtOcng4LQQ	data/streetview/SV_508_1jxE4_WvdbgWHtOcng4LQQ.jpg	0	0	0	0	0	0	0	0	0	0	0	0	0	0	0	0	0	0	0	0	0	0	0	0	0	0	0	0	0	0	0	0	1	0	0	0	0	0	0	0	0	0	0	0	0	0	0	0
568_SV_509_wnO01eFtj7GhP96IF48xmw	data/streetview/SV_509_wnO01eFtj7GhP96IF48xmw.jpg	0	0	0	0	0	0	0	0	0	0	0	0	0	0	0	0	0	0	0	0	0	0	0	0	0	0	0	0	0	1	0	0	1	0	0	0	0	0	0	0	0	0	0	0	0	0	0	0
569_SV_510_ii3rsXz4MHs7-BlV98myKw	data/streetview/SV_510_ii3rsXz4MHs7-BlV98myKw.jpg	1	0	0	0	1	0	0	0	0	0	0	0	0	0	0	0	0	0	0	0	0	0	0	0	0	0	0	0	0	0	0	0	0	0	0	0	0	0	0	0	0	0	0	0	0	0	0	0
570_SV_511_evnoFgv4COUKMkQf0IQI2Q	data/streetview/SV_511_evnoFgv4COUKMkQf0IQI2Q.jpg	1	0	1	0	1	0	1	1	0	1	0	0	0	0	0	0	0	0	0	0	1	1	0	0	0	0	0	0	0	0	0	0	0	0	0	0	0	0	0	0	0	0	0	0	0	0	0	0
571_SV_512_mSTDaulipvTEObQlDsrA2A	data/streetview/SV_512_mSTDaulipvTEObQlDsrA2A.jpg	1	0	0	0	0	0	0	0	0	0	0	0	0	0	0	0	0	0	0	0	0	0	0	0	0	0	0	0	0	1	0	0	0	0	0	0	0	0	0	0	0	0	0	0	0	0	0	0
572_SV_513_2ZRhHBhahiiIrXwPMVSqyg	data/streetview/SV_513_2ZRhHBhahiiIrXwPMVSqyg.jpg	0	0	1	0	1	0	0	1	1	0	0	1	0	0	0	0	0	0	0	0	0	1	0	0	0	0	0	0	0	0	0	0	0	0	0	0	0	0	0	0	0	0	0	0	0	0	0	0
573_SV_514_NorNlJOyJj1l5Qm3pOKlcQ	data/streetview/SV_514_NorNlJOyJj1l5Qm3pOKlcQ.jpg	0	0	0	0	0	0	0	0	0	0	0	0	0	0	1	0	0	0	0	0	0	0	0	0	0	0	0	0	0	1	1	0	0	0	0	0	0	0	0	0	0	0	0	0	0	0	0	0
574_SV_515_BZgfHEHTLiCXe4AtkWBl4A	data/streetview/SV_515_BZgfHEHTLiCXe4AtkWBl4A.jpg	1	0	0	0	0	0	0	1	0	0	0	0	0	1	0	0	0	0	0	0	0	0	0	0	0	0	0	0	0	0	0	0	0	0	0	0	0	0	0	0	0	0	0	0	0	0	0	0
575_SV_516_1z0_cvnj6e-TyKQw0VdeBw	data/streetview/SV_516_1z0_cvnj6e-TyKQw0VdeBw.jpg	1	0	0	1	1	0	0	1	0	1	0	0	0	0	0	0	0	0	0	0	0	0	0	0	0	0	0	0	0	0	0	0	1	0	0	0	0	0	0	0	0	0	0	0	0	0	0	0
576_SV_517_bCwZNv7bwhi_ESMa-hsPkg	data/streetview/SV_517_bCwZNv7bwhi_ESMa-hsPkg.jpg	0	0	0	0	0	0	0	0	0	0	0	0	0	1	0	0	0	0	0	0	0	0	0	0	0	0	0	0	0	0	0	0	0	0	0	0	0	0	0	0	0	0	0	0	0	0	0	0
577_SV_518_MjuwEHlFtEx0o6ZxPKKQ1Q	data/streetview/SV_518_MjuwEHlFtEx0o6ZxPKKQ1Q.jpg	0	0	0	1	0	0	0	0	0	1	0	0	0	1	0	0	0	0	0	0	0	0	0	0	0	0	0	0	0	0	0	0	0	0	0	0	0	0	0	0	0	0	0	0	0	0	0	0
578_SV_519_nUTn93We4DmENw7ZDvMBPQ	data/streetview/SV_519_nUTn93We4DmENw7ZDvMBPQ.jpg	0	0	0	0	1	0	0	0	0	0	0	0	0	0	0	0	0	0	0	0	1	0	0	1	0	0	1	0	0	0	0	0	1	0	0	0	0	0	0	0	0	0	0	0	0	0	0	0
579_SV_520_NW8bzzAgsPXqPVsngSdW7g	data/streetview/SV_520_NW8bzzAgsPXqPVsngSdW7g.jpg	0	0	0	0	0	0	0	0	0	0	0	0	0	0	0	0	0	0	0	0	0	0	0	0	0	0	0	0	0	1	0	0	0	0	0	0	1	0	0	0	0	0	0	0	0	0	0	0
580_SV_521_jXHXttjKe_Ocy6lPzlxchw	data/streetview/SV_521_jXHXttjKe_Ocy6lPzlxchw.jpg	0	0	0	0	0	0	0	0	0	0	0	0	0	1	0	0	0	0	0	0	0	0	0	0	0	0	0	0	0	0	0	0	0	0	0	0	0	0	0	0	0	0	0	0	0	0	0	0
581_SV_522_tCGVnzwU9j1pLjx7fqRQ5w	data/streetview/SV_522_tCGVnzwU9j1pLjx7fqRQ5w.jpg	0	0	0	0	0	0	0	0	0	0	0	0	0	1	0	0	0	0	0	0	0	0	0	0	0	0	0	0	0	0	0	0	0	0	0	0	0	0	0	0	0	0	0	0	0	0	0	0
582_SV_523_QMu5ph2BA0CNM-ArSY0WUw	data/streetview/SV_523_QMu5ph2BA0CNM-ArSY0WUw.jpg	0	0	0	0	0	0	0	0	0	0	0	0	0	1	0	0	0	0	0	0	0	0	0	0	0	0	0	0	0	0	0	0	1	0	0	0	1	0	0	0	0	0	0	0	0	0	0	0
583_SV_524_RiKh1HJxi8IGZxUsKJoD-A	data/streetview/SV_524_RiKh1HJxi8IGZxUsKJoD-A.jpg	1	0	0	0	1	0	0	0	0	0	1	0	0	0	0	0	0	0	0	0	0	0	0	0	0	0	0	0	0	0	0	0	0	0	0	0	0	0	0	0	0	0	0	0	0	0	0	0
584_SV_525_WSw-6XFmOCAnODGYMlVz3Q	data/streetview/SV_525_WSw-6XFmOCAnODGYMlVz3Q.jpg	0	0	0	0	0	0	0	0	0	0	0	0	0	0	0	0	0	0	0	0	0	0	0	0	0	0	0	1	0	0	0	0	0	0	0	0	0	1	0	0	0	0	0	0	0	0	0	0
585_SV_526_SVKBMONtHLnCmIV-CsDcvA	data/streetview/SV_526_SVKBMONtHLnCmIV-CsDcvA.jpg	0	0	0	0	0	0	0	0	0	0	0	0	0	1	0	0	0	0	0	0	0	0	0	0	0	0	0	1	0	0	0	0	0	0	0	0	0	1	0	0	0	0	0	0	0	0	0	0
586_SV_527_aiQqjNE-5Hw1xD_2QxhEsQ	data/streetview/SV_527_aiQqjNE-5Hw1xD_2QxhEsQ.jpg	0	0	0	0	0	0	0	0	0	0	0	0	0	0	0	0	0	0	0	0	0	0	0	0	0	0	0	1	0	0	0	0	0	0	0	0	0	0	0	0	0	0	0	0	0	0	0	0
587_SV_528_J5NJGX1tdvHrT_cNxDejdQ	data/streetview/SV_528_J5NJGX1tdvHrT_cNxDejdQ.jpg	0	0	0	0	0	0	0	0	0	0	0	0	0	0	1	0	0	0	0	0	0	0	0	0	0	0	0	1	0	0	0	0	0	0	0	0	0	0	0	0	0	0	0	0	0	0	0	0
588_SV_529_nG3CjfXYYlOEVM8K_AcfAA	data/streetview/SV_529_nG3CjfXYYlOEVM8K_AcfAA.jpg	0	0	0	0	0	0	0	0	0	0	0	0	0	0	0	0	1	0	0	0	0	0	0	0	0	0	0	1	0	0	0	0	0	0	0	0	0	1	0	0	0	0	0	0	0	0	0	0
589_SV_530_5bvljQOAP0wj_b3zQNjgrQ	data/streetview/SV_530_5bvljQOAP0wj_b3zQNjgrQ.jpg	0	0	0	0	0	0	0	0	0	0	0	0	0	0	0	0	1	0	0	1	0	0	0	0	0	0	0	1	0	0	0	0	0	0	0	0	0	1	0	0	0	0	0	0	0	0	0	0
590_SV_531_sZzynEGtxKFt2-qXqOn1xg	data/streetview/SV_531_sZzynEGtxKFt2-qXqOn1xg.jpg	0	0	0	0	0	0	0	0	0	0	0	0	0	1	0	0	0	0	0	0	0	0	0	0	0	0	0	0	0	0	0	0	0	0	0	0	0	0	0	0	0	0	0	0	0	0	0	0
591_SV_532_ElsIdbeSA_T2zZWiFxfM4A	data/streetview/SV_532_ElsIdbeSA_T2zZWiFxfM4A.jpg	1	0	0	0	0	0	0	1	0	0	1	0	0	0	0	0	0	0	0	0	0	0	0	0	0	0	0	0	0	0	0	0	0	0	0	0	0	0	0	0	0	0	0	0	0	0	0	0
592_SV_533_M7pAbPMjDX8XtSv0vo-98g	data/streetview/SV_533_M7pAbPMjDX8XtSv0vo-98g.jpg	0	0	0	0	0	0	0	0	0	0	0	0	0	0	0	0	0	0	0	0	0	0	0	0	0	0	0	0	0	0	0	0	0	0	0	0	0	0	0	0	0	0	0	0	0	0	0	0
593_SV_534_Sqc0uH5rHHRLfFRdT1u5fw	data/streetview/SV_534_Sqc0uH5rHHRLfFRdT1u5fw.jpg	1	0	1	0	1	0	0	1	0	0	0	0	0	0	0	0	0	0	0	0	0	0	0	0	0	0	0	0	0	0	0	0	0	0	0	0	0	0	0	0	0	0	0	0	0	0	0	0
594_SV_535_Mir9r6KDyfuxKCh4lH2y3g	data/streetview/SV_535_Mir9r6KDyfuxKCh4lH2y3g.jpg	0	0	0	0	0	0	0	0	0	0	0	0	0	0	0	0	1	0	0	0	1	0	0	0	0	0	0	0	0	0	0	0	1	0	0	0	0	0	0	0	0	1	0	0	0	0	0	0
595_SV_536_9kPOiNm_kMHK4mL_vZIJGw	data/streetview/SV_536_9kPOiNm_kMHK4mL_vZIJGw.jpg	1	0	1	0	1	0	1	0	1	1	0	0	0	0	0	0	0	0	0	0	1	1	0	1	0	0	0	0	0	0	0	0	0	0	0	0	0	0	0	0	0	0	1	1	0	0	0	0
596_SV_537_HFA1stltmRRArnarmzT09A	data/streetview/SV_537_HFA1stltmRRArnarmzT09A.jpg	0	0	0	0	0	0	0	0	0	0	0	0	0	0	0	0	0	0	0	0	0	0	0	0	0	0	0	0	0	0	0	0	0	0	0	0	0	0	0	0	0	0	0	0	0	0	0	0
597_SV_538_-MQlue_jDCtPQ6UeqWDtag	data/streetview/SV_538_-MQlue_jDCtPQ6UeqWDtag.jpg	0	0	0	0	0	0	0	0	0	0	0	0	0	0	0	0	0	0	0	0	0	0	0	0	0	0	0	0	0	0	0	0	0	0	0	0	0	0	0	0	0	0	0	0	0	0	0	0
598_SV_539_2lABsms2gPOWEB3G5Zp2Ow	data/streetview/SV_539_2lABsms2gPOWEB3G5Zp2Ow.jpg	0	0	0	0	0	0	0	1	0	0	0	0	0	0	0	0	0	0	0	0	0	0	0	0	0	0	0	0	0	0	0	0	0	0	0	0	0	0	0	0	0	0	0	0	0	0	0	0
599_SV_540_0WBEY7eQFv0pGFy6R9U-PA	data/streetview/SV_540_0WBEY7eQFv0pGFy6R9U-PA.jpg	1	0	0	0	0	0	0	0	0	0	0	0	0	0	0	0	0	0	0	0	0	0	0	0	0	0	0	0	0	0	0	0	0	0	0	0	0	0	0	0	0	0	0	0	0	0	0	0
600_SV_541_UnGY0E0HHtaLgr0LT6ZbOg	data/streetview/SV_541_UnGY0E0HHtaLgr0LT6ZbOg.jpg	0	0	0	0	0	0	0	0	0	0	0	0	0	0	0	0	0	0	0	0	0	0	0	0	0	0	0	0	0	0	0	0	0	0	0	0	0	0	0	0	0	0	0	0	0	0	0	0
601_SV_542_m9WIm9GP4O0BPqUdl_DOBw	data/streetview/SV_542_m9WIm9GP4O0BPqUdl_DOBw.jpg	1	0	0	0	0	0	0	0	0	0	0	0	0	0	0	0	0	0	0	0	1	0	0	0	0	0	0	0	0	0	0	0	1	0	0	0	0	0	0	0	0	0	0	0	0	0	0	0
602_SV_543_0EdyR-r-lxMGDOXBJQrznQ	data/streetview/SV_543_0EdyR-r-lxMGDOXBJQrznQ.jpg	0	0	0	0	0	0	0	1	0	0	0	0	0	0	0	0	0	0	0	0	0	0	0	0	0	0	0	0	0	0	0	0	0	0	0	0	0	0	0	0	0	0	0	0	0	0	0	0
603_SV_546_9BuYL5GKqQtM4lEGmbLy7A	data/streetview/SV_546_9BuYL5GKqQtM4lEGmbLy7A.jpg	0	0	0	0	0	0	0	0	0	0	0	0	0	1	0	0	0	0	0	0	0	0	0	0	0	0	0	0	0	0	0	0	0	0	0	0	0	0	0	0	0	0	0	0	0	0	0	0
604_SV_547_vc4dMjyzTrZSr-kRRSvlhw	data/streetview/SV_547_vc4dMjyzTrZSr-kRRSvlhw.jpg	0	0	0	0	0	0	0	0	0	0	0	0	0	1	0	0	0	0	0	0	0	0	0	0	0	0	0	0	0	0	0	0	0	0	0	0	0	0	0	0	0	0	0	0	0	0	0	0
605_SV_548_DuW35D7zLDN3lKK75dO_PQ	data/streetview/SV_548_DuW35D7zLDN3lKK75dO_PQ.jpg	0	0	0	0	0	0	0	0	0	0	0	0	0	1	0	0	0	0	0	0	0	0	0	0	0	0	0	0	0	0	0	0	0	0	0	0	0	0	0	0	0	0	0	0	0	0	0	0
606_SV_549_8WK0fOrcYSOSCcpNcuxtRA	data/streetview/SV_549_8WK0fOrcYSOSCcpNcuxtRA.jpg	1	0	1	0	1	0	0	0	1	1	0	0	0	0	0	0	0	0	0	0	1	0	0	1	0	0	0	0	1	0	0	0	0	0	0	0	0	0	0	0	0	0	0	1	0	0	0	0
607_SV_551_dX9eA93a-i0Q0_JpFHp8mA	data/streetview/SV_551_dX9eA93a-i0Q0_JpFHp8mA.jpg	1	0	0	0	1	0	1	0	0	1	0	0	0	0	0	0	0	0	0	0	1	0	0	0	0	0	0	0	0	0	0	0	0	0	0	0	0	0	0	0	0	0	0	0	0	0	0	0
608_SV_552_EXDO67GLl4ikB8ObUYt3Cw	data/streetview/SV_552_EXDO67GLl4ikB8ObUYt3Cw.jpg	0	0	0	0	0	0	0	0	0	0	0	0	0	1	0	0	0	0	0	0	0	0	0	0	0	0	0	0	0	0	0	0	0	0	0	0	0	0	0	0	0	0	0	0	0	0	0	0
609_SV_553_U_y94Vbi3yLhqHgRMgA9pA	data/streetview/SV_553_U_y94Vbi3yLhqHgRMgA9pA.jpg	1	0	0	0	0	0	0	0	0	0	0	0	0	0	0	0	0	0	0	0	0	0	0	0	0	0	0	0	0	0	0	0	0	0	0	0	0	0	0	0	0	0	0	0	0	0	0	0
610_SV_554_wqLkkCafrksOUjsASUMRiA	data/streetview/SV_554_wqLkkCafrksOUjsASUMRiA.jpg	1	0	0	0	0	0	0	0	0	0	0	0	0	1	0	0	0	0	0	0	0	0	0	0	0	0	0	0	0	0	0	0	0	0	0	0	0	0	0	0	0	0	0	0	0	0	0	0
611_SV_555_vooWZgCZh8VjWuJNt5UMKQ	data/streetview/SV_555_vooWZgCZh8VjWuJNt5UMKQ.jpg	1	0	0	0	0	0	0	0	0	0	0	0	0	1	0	0	0	0	0	0	0	0	0	0	0	0	0	0	0	0	0	0	0	0	0	0	0	0	0	0	0	0	0	0	0	0	0	0
612_SV_556_tOGhsys87NyHiUNOJB4KpQ	data/streetview/SV_556_tOGhsys87NyHiUNOJB4KpQ.jpg	1	0	0	0	0	0	0	1	0	0	0	0	0	0	0	0	0	0	0	0	0	0	0	0	0	0	0	0	0	0	0	0	0	0	0	0	0	0	0	0	0	0	0	0	0	0	0	0
613_SV_557_jZW5edz1hyX2ugm2JX0tQA	data/streetview/SV_557_jZW5edz1hyX2ugm2JX0tQA.jpg	0	0	0	0	0	0	0	0	0	0	0	0	0	1	0	0	0	0	0	0	0	0	0	0	0	0	0	0	0	0	0	0	0	0	0	0	0	0	0	0	0	0	0	0	0	0	0	0
614_SV_558_OFl2hYS2Wfb9I1lArS5_XA	data/streetview/SV_558_OFl2hYS2Wfb9I1lArS5_XA.jpg	1	0	0	0	1	0	0	1	0	0	0	0	0	0	0	0	0	0	0	0	1	0	0	0	0	0	0	0	1	0	0	0	0	0	0	0	1	0	0	0	0	0	0	0	0	0	0	0
615_SV_559_kPpbI8cKneT3jI0E6dfiRw	data/streetview/SV_559_kPpbI8cKneT3jI0E6dfiRw.jpg	1	0	1	0	1	0	0	0	0	1	0	0	0	0	0	0	0	0	0	0	1	0	0	0	0	0	0	0	0	0	0	0	0	0	0	0	0	0	0	0	0	0	1	0	0	0	0	0
616_SV_560_LYpNhtZCEKs-F58Ot-gw8Q	data/streetview/SV_560_LYpNhtZCEKs-F58Ot-gw8Q.jpg	1	0	1	0	1	0	0	0	0	0	0	0	0	0	0	0	0	0	0	0	0	0	0	0	0	0	0	0	0	0	0	0	1	0	0	0	0	0	0	0	0	0	0	0	0	0	0	0
617_SV_561_42ZNmQBvPDlXDDC0tRqBZw	data/streetview/SV_561_42ZNmQBvPDlXDDC0tRqBZw.jpg	0	0	0	0	0	0	0	0	0	0	0	0	0	1	0	0	0	0	0	0	0	0	0	0	0	0	0	0	0	0	0	0	0	0	0	0	0	0	0	0	0	0	0	0	0	0	0	0
618_SV_562_G9e2bMjpTz8gmVfdTuph9Q	data/streetview/SV_562_G9e2bMjpTz8gmVfdTuph9Q.jpg	1	0	0	0	1	0	0	0	0	0	0	0	0	0	0	0	0	0	0	0	0	0	0	0	0	0	0	0	0	0	0	0	0	0	0	0	0	0	0	0	0	0	0	0	0	0	0	0
619_SV_563_Db1oQhApWrJ5HAJWGBVPEw	data/streetview/SV_563_Db1oQhApWrJ5HAJWGBVPEw.jpg	0	0	0	0	0	0	0	0	0	0	0	0	0	0	1	0	0	0	0	0	0	0	0	0	0	0	0	1	0	1	1	0	0	0	0	0	0	0	0	0	0	0	0	0	0	0	0	0
620_SV_564_wwaybMyJLJ6p0mn_LIZN8g	data/streetview/SV_564_wwaybMyJLJ6p0mn_LIZN8g.jpg	1	0	0	0	1	0	0	0	0	1	0	0	0	0	0	0	0	0	0	0	0	0	0	0	0	0	0	0	0	0	0	0	0	0	0	0	0	0	0	0	0	0	0	0	0	0	0	0
621_SV_565_HDGt-f9DRl4uD-TTXPsdHw	data/streetview/SV_565_HDGt-f9DRl4uD-TTXPsdHw.jpg	1	0	0	0	1	0	0	1	0	1	0	0	0	0	0	0	0	0	0	0	1	0	0	0	0	0	0	0	0	0	0	0	0	0	0	0	0	0	0	0	0	0	0	0	0	0	0	0
622_SV_566_kBIqkN9uFhmSfKpbrB1emw	data/streetview/SV_566_kBIqkN9uFhmSfKpbrB1emw.jpg	0	0	0	0	0	0	0	0	0	0	0	0	0	0	0	0	0	0	0	0	0	0	0	0	0	0	0	1	0	0	0	0	0	0	0	0	0	0	0	0	0	0	0	0	0	0	0	0
623_SV_567_wTKBkON3nNZq-1_FGKSgsw	data/streetview/SV_567_wTKBkON3nNZq-1_FGKSgsw.jpg	0	0	0	0	0	0	0	0	0	0	0	0	0	0	0	0	0	0	0	0	0	0	0	0	0	0	0	0	0	0	0	0	0	0	0	0	0	0	0	0	0	0	0	0	0	0	0	0
624_SV_568_5CA7eMR8FcKMdEQXhOz7dw	data/streetview/SV_568_5CA7eMR8FcKMdEQXhOz7dw.jpg	0	0	0	0	0	0	0	0	0	0	0	0	0	1	0	0	0	0	0	0	0	0	0	0	0	0	0	0	0	0	0	0	0	0	0	0	0	0	0	0	0	0	0	0	0	0	0	0
625_SV_569_klFo6kbk4cWvyBHgWNOtFA	data/streetview/SV_569_klFo6kbk4cWvyBHgWNOtFA.jpg	0	0	0	0	0	0	0	0	0	0	0	0	0	0	0	0	0	0	0	0	0	0	0	0	0	0	0	0	0	0	0	0	0	0	1	0	1	0	0	0	0	0	0	0	0	0	0	0
626_SV_570_7cDvKUW5b2qnEbokG9fZww	data/streetview/SV_570_7cDvKUW5b2qnEbokG9fZww.jpg	1	0	0	0	1	0	0	0	0	1	0	0	0	1	0	0	0	0	0	0	0	0	0	0	0	0	0	0	0	0	0	0	0	0	0	0	0	0	0	0	0	0	0	0	0	0	0	0
627_SV_571_BRh7tXw7L9287-SCE5dyEA	data/streetview/SV_571_BRh7tXw7L9287-SCE5dyEA.jpg	1	1	1	0	1	0	1	1	0	1	0	0	0	0	0	0	0	0	0	0	1	1	0	0	0	0	0	0	0	0	0	0	0	0	0	0	0	0	0	0	0	0	1	0	0	0	0	0
628_SV_572_K8_aM2n50DCeX8K7T789LQ	data/streetview/SV_572_K8_aM2n50DCeX8K7T789LQ.jpg	0	0	0	0	0	0	0	0	0	0	0	0	0	1	0	0	0	0	0	0	0	0	0	0	0	0	0	0	0	0	0	0	0	0	0	0	0	0	0	0	0	0	0	0	0	0	0	0
629_SV_573_X8_imjH4OGyMugBoLRFO9A	data/streetview/SV_573_X8_imjH4OGyMugBoLRFO9A.jpg	0	0	0	0	0	0	0	0	0	1	0	0	0	1	0	0	0	0	0	0	0	0	0	0	0	0	0	0	0	0	0	0	0	0	0	0	0	0	0	0	0	0	0	0	0	0	0	0
630_SV_574_-tHl1ECrkv53jh8ul7TXoA	data/streetview/SV_574_-tHl1ECrkv53jh8ul7TXoA.jpg	1	0	0	1	0	0	0	1	0	1	0	0	0	0	0	0	0	0	0	0	1	0	0	0	0	0	0	0	0	0	0	0	0	0	0	0	0	0	0	0	0	0	0	0	0	0	0	0
631_SV_575_rXD_t8LvKOhgzBXZd32Kmg	data/streetview/SV_575_rXD_t8LvKOhgzBXZd32Kmg.jpg	1	0	0	0	1	0	0	1	0	1	0	0	0	0	0	0	0	0	0	0	1	1	0	0	0	0	0	0	0	0	0	0	0	0	0	0	0	0	0	0	0	0	0	0	0	0	0	0
632_SV_576_paBUj1BP6Mj1uSNvrk55GA	data/streetview/SV_576_paBUj1BP6Mj1uSNvrk55GA.jpg	1	0	0	0	0	1	0	0	0	1	1	0	0	0	0	0	0	0	0	0	0	0	0	0	0	0	0	0	0	0	0	0	0	0	0	0	0	0	0	0	0	0	1	0	0	0	0	0
633_SV_577_pL49gc431BGGrx-kpAAUkQ	data/streetview/SV_577_pL49gc431BGGrx-kpAAUkQ.jpg	0	0	0	0	0	0	0	0	0	0	0	0	0	1	0	0	0	0	0	0	0	0	0	0	0	0	0	0	0	0	0	0	0	0	0	0	0	0	0	0	0	0	0	0	0	0	0	0
634_SV_578_cN4Hp7mCfxGAOUNkaobOig	data/streetview/SV_578_cN4Hp7mCfxGAOUNkaobOig.jpg	0	0	0	0	0	0	0	0	0	0	0	0	0	0	0	0	0	0	0	0	0	0	0	0	0	0	0	0	0	0	0	0	0	0	0	0	1	0	0	0	0	0	0	1	0	0	0	0
635_SV_579_iQmh99hGSqZBHIpA7zrjxQ	data/streetview/SV_579_iQmh99hGSqZBHIpA7zrjxQ.jpg	1	0	0	0	1	0	0	0	0	1	0	0	0	0	0	0	0	0	0	0	1	0	0	0	0	0	0	0	0	0	0	0	0	0	0	0	0	0	0	0	0	0	0	1	0	0	0	0
636_SV_580_I8yhMFSOqMdSRT-WbvE0Xw	data/streetview/SV_580_I8yhMFSOqMdSRT-WbvE0Xw.jpg	0	0	0	0	0	0	0	0	0	0	0	0	0	0	0	0	0	0	0	0	0	0	0	0	0	0	0	1	0	0	0	0	0	0	0	0	0	0	0	0	0	0	0	0	0	0	0	0
637_SV_581_0kdDY0Qp0vFRT5OXlwEpQQ	data/streetview/SV_581_0kdDY0Qp0vFRT5OXlwEpQQ.jpg	0	0	0	0	0	0	0	0	0	0	0	0	0	1	0	0	0	0	0	0	0	0	0	0	0	0	0	0	0	0	0	0	0	0	0	0	0	0	0	0	0	0	0	0	0	0	0	0
638_SV_582_HoHWlAC-I52jd4f7aHrYsQ	data/streetview/SV_582_HoHWlAC-I52jd4f7aHrYsQ.jpg	0	0	0	0	0	0	0	0	0	0	0	0	0	0	0	0	1	0	0	0	0	0	0	0	0	0	0	1	0	0	0	0	0	0	0	0	0	0	0	0	0	0	0	0	0	0	0	0
639_SV_583_0xJQNFD3_0m52B6DAzJd3g	data/streetview/SV_583_0xJQNFD3_0m52B6DAzJd3g.jpg	0	0	0	0	0	0	0	0	0	0	0	0	0	0	0	0	1	0	0	0	0	0	0	0	0	0	0	1	0	0	0	0	0	0	0	0	0	0	0	0	0	0	0	0	0	0	0	0
640_SV_584_-OgU_AVfp1GqXeEywn29Ng	data/streetview/SV_584_-OgU_AVfp1GqXeEywn29Ng.jpg	0	0	0	0	0	0	0	0	0	0	0	0	0	0	0	0	1	0	0	0	0	0	0	0	0	0	0	1	0	0	0	0	0	0	0	0	0	1	0	0	0	0	0	0	0	0	0	0
641_SV_585_Ta8J8PmC8bscgOnhfAOWnw	data/streetview/SV_585_Ta8J8PmC8bscgOnhfAOWnw.jpg	0	0	0	0	0	0	0	0	0	0	0	0	0	0	0	0	1	0	0	0	0	0	0	0	0	0	0	0	0	0	0	0	0	0	0	0	0	0	0	0	0	0	0	0	0	0	0	0
642_SV_586_l5SWg15o_9V_Z_CA3bGn4Q	data/streetview/SV_586_l5SWg15o_9V_Z_CA3bGn4Q.jpg	1	0	0	0	1	0	1	0	1	1	0	0	0	0	0	0	0	0	0	0	0	0	1	1	0	0	0	0	0	0	1	0	0	0	0	0	0	0	0	0	0	0	0	0	0	0	0	0
643_SV_587_0t_X0KHR2edru-xly785HA	data/streetview/SV_587_0t_X0KHR2edru-xly785HA.jpg	0	0	0	0	0	0	0	0	0	0	0	0	0	0	0	0	0	0	0	0	0	0	0	0	0	0	0	0	0	0	0	0	0	0	0	0	0	0	0	0	0	0	0	0	0	0	0	0
644_SV_588_BDyyjTy1p0AL6cfjhw3iyw	data/streetview/SV_588_BDyyjTy1p0AL6cfjhw3iyw.jpg	1	0	0	0	0	0	0	0	0	0	0	0	0	0	0	0	0	0	0	0	0	0	0	0	0	0	0	0	0	0	0	0	1	0	0	0	0	0	0	0	0	0	0	0	0	0	0	0
645_SV_589_wPoszSHZqgl1kXTQNhFNeA	data/streetview/SV_589_wPoszSHZqgl1kXTQNhFNeA.jpg	1	0	1	0	1	0	0	1	0	1	0	0	0	0	0	0	0	0	0	0	1	0	0	0	0	0	0	0	0	0	0	0	0	0	0	0	0	0	0	0	0	0	1	0	0	0	0	0
646_SV_590_gCKUd65DWZaxHJ3_XVVmyw	data/streetview/SV_590_gCKUd65DWZaxHJ3_XVVmyw.jpg	1	0	0	0	1	0	0	1	0	1	0	0	0	0	0	0	0	0	0	0	0	0	0	0	0	0	0	0	0	0	0	0	0	0	0	0	0	0	0	0	0	0	0	0	0	0	0	0
647_SV_591_h6qLZ_vUExsB_4S9XHF0tA	data/streetview/SV_591_h6qLZ_vUExsB_4S9XHF0tA.jpg	1	0	1	0	1	0	0	0	0	0	0	0	0	0	0	0	0	0	0	0	0	0	0	0	0	0	0	0	0	0	0	0	0	0	0	0	0	0	0	0	0	0	0	0	0	0	0	0
648_SV_592_zotPPG-nZKE6Sqppq1QQoQ	data/streetview/SV_592_zotPPG-nZKE6Sqppq1QQoQ.jpg	0	0	0	0	0	0	0	0	0	1	0	0	0	0	0	0	0	0	0	0	0	0	0	0	0	0	0	0	0	0	0	0	0	0	0	0	0	0	0	0	0	0	0	0	0	0	0	0
649_SV_593_I8GWgHly85DD_RszJHH2cg	data/streetview/SV_593_I8GWgHly85DD_RszJHH2cg.jpg	1	0	0	0	1	0	0	1	0	1	0	0	0	0	0	0	0	0	0	0	1	0	0	0	0	0	0	0	0	0	0	0	0	0	0	0	0	0	0	0	0	0	0	0	0	0	0	0
650_SV_594_ygvQH-1OfLp3HapX-QsRvw	data/streetview/SV_594_ygvQH-1OfLp3HapX-QsRvw.jpg	1	0	0	0	0	0	0	0	0	0	0	0	0	0	0	0	0	0	0	0	0	0	0	0	0	0	0	0	0	0	0	0	0	0	0	0	0	0	0	0	0	0	0	0	0	0	0	0
651_SV_595_fDvzCoBCd40oZiz5fpX6tg	data/streetview/SV_595_fDvzCoBCd40oZiz5fpX6tg.jpg	0	0	0	0	0	0	0	0	0	0	0	0	0	1	0	0	0	0	0	0	0	0	0	0	0	0	0	0	0	0	0	0	0	0	0	0	0	0	0	0	0	0	0	0	0	0	0	0
652_SV_596_rJ4mmsWkrWeV_z1hZrA4NQ	data/streetview/SV_596_rJ4mmsWkrWeV_z1hZrA4NQ.jpg	0	0	0	0	0	0	0	0	0	0	0	0	0	0	0	0	0	0	0	0	0	0	0	0	0	0	0	0	0	1	1	0	0	0	0	0	0	0	0	0	0	0	0	0	0	0	0	0
653_SV_597_R0ElITbpb95GGaw03Ru_sQ	data/streetview/SV_597_R0ElITbpb95GGaw03Ru_sQ.jpg	1	0	0	0	1	0	0	0	0	1	0	0	0	0	0	0	0	0	0	0	1	0	0	0	0	0	0	0	0	0	0	0	0	0	0	0	0	0	0	0	0	0	0	0	0	0	0	0
654_SV_598_CqIJx5Da2-x4AXb6GVq4GA	data/streetview/SV_598_CqIJx5Da2-x4AXb6GVq4GA.jpg	1	0	1	0	1	0	0	0	0	0	0	0	0	0	0	0	0	0	0	0	1	0	0	0	0	0	0	0	1	0	0	0	0	0	0	0	0	0	0	0	0	0	1	0	0	0	0	0
655_SV_599_fumzdC80WYaUZTH54OWazA	data/streetview/SV_599_fumzdC80WYaUZTH54OWazA.jpg	1	0	0	0	1	0	0	1	0	0	0	0	0	0	0	0	0	0	0	0	0	0	0	0	0	0	0	0	0	0	0	0	0	0	0	0	0	0	0	0	0	0	0	0	0	0	0	0
656_SV_600_6R-fsUevBeI-qkWihmESqg	data/streetview/SV_600_6R-fsUevBeI-qkWihmESqg.jpg	1	0	0	0	1	0	0	0	0	0	0	0	0	0	0	0	0	0	0	0	0	0	0	0	0	0	0	0	0	0	0	0	0	0	0	0	0	0	0	0	0	0	0	0	0	0	0	0
657_SV_601_q0WxcDwI0cOuXAs9LmvfGw	data/streetview/SV_601_q0WxcDwI0cOuXAs9LmvfGw.jpg	0	0	0	0	0	0	0	0	0	0	0	0	0	1	0	0	0	0	0	0	0	0	0	0	0	0	0	0	0	0	0	0	0	0	0	0	0	0	0	0	0	0	0	0	0	0	0	0
658_SV_602_vO6b4JLc6WCF9kihhjAIuw	data/streetview/SV_602_vO6b4JLc6WCF9kihhjAIuw.jpg	1	0	1	0	1	0	0	0	0	0	0	0	0	0	0	0	0	0	0	0	0	0	0	0	0	0	0	0	0	0	0	0	0	0	0	0	0	0	0	0	0	0	0	0	0	0	0	0
659_SV_603_w0bsqhnZwkPaas5saRVBLw	data/streetview/SV_603_w0bsqhnZwkPaas5saRVBLw.jpg	1	0	0	0	1	0	0	0	0	0	0	0	0	0	0	0	0	0	0	0	0	0	0	0	0	0	0	0	0	0	0	0	0	0	0	0	0	0	0	0	0	0	0	0	0	0	0	0
660_SV_606__GdV437mrqrx4er3jTQPNg	data/streetview/SV_606__GdV437mrqrx4er3jTQPNg.jpg	0	0	0	0	0	0	0	0	0	0	0	0	0	0	0	0	0	0	0	0	0	0	0	0	0	0	0	0	0	0	0	0	0	0	0	0	0	0	0	0	0	0	0	0	0	0	0	0
661_SV_607_AbVhSyM1dYcS5Wo1w0KUwg	data/streetview/SV_607_AbVhSyM1dYcS5Wo1w0KUwg.jpg	0	0	0	0	0	0	0	0	0	0	0	0	0	1	0	0	0	0	0	0	0	0	0	0	0	0	0	0	0	0	0	0	0	0	0	0	0	0	0	0	0	0	0	0	0	0	0	0
662_SV_608_gkwhTlH6lBn2q45ZZgdiEg	data/streetview/SV_608_gkwhTlH6lBn2q45ZZgdiEg.jpg	1	0	1	0	1	0	0	1	0	1	1	0	0	0	0	0	0	0	0	0	0	0	0	0	0	0	0	0	0	0	0	0	0	0	0	0	0	0	0	0	0	0	1	0	0	0	0	0
663_SV_609_CqOkvfbYOBLcOJMslGNmKw	data/streetview/SV_609_CqOkvfbYOBLcOJMslGNmKw.jpg	0	0	0	0	1	0	0	0	0	0	0	0	0	0	0	0	0	0	0	0	0	0	0	0	0	0	0	0	0	1	0	0	0	0	0	0	0	0	0	0	0	0	0	0	0	0	0	0
664_SV_610_JqtEzJmcbN5yhXpI77tHnw	data/streetview/SV_610_JqtEzJmcbN5yhXpI77tHnw.jpg	1	0	0	0	1	0	0	0	0	0	0	1	0	0	0	0	0	0	0	0	0	0	0	0	0	0	0	0	0	0	0	0	0	0	0	0	0	0	0	0	0	0	0	0	0	0	0	0
665_SV_611_3SDXqnpwsxYJlykqgLxASQ	data/streetview/SV_611_3SDXqnpwsxYJlykqgLxASQ.jpg	1	1	0	0	0	0	0	0	0	0	0	0	0	0	1	0	0	0	0	0	0	0	0	0	0	0	0	0	0	1	0	0	0	0	0	0	0	0	1	0	0	0	0	0	0	0	0	0
666_SV_612_wF6A6IqNpIztqqQ1u1yo1Q	data/streetview/SV_612_wF6A6IqNpIztqqQ1u1yo1Q.jpg	1	0	1	0	1	0	0	1	0	1	0	0	0	0	0	0	0	0	0	0	1	0	0	0	0	0	0	0	0	0	0	0	0	0	0	0	0	0	0	0	0	0	0	0	0	0	0	0
667_SV_613_t2M9UUsVJp3owMNj1pAGMQ	data/streetview/SV_613_t2M9UUsVJp3owMNj1pAGMQ.jpg	1	0	0	1	0	0	0	0	0	0	0	0	0	0	0	0	0	0	0	0	0	0	0	0	0	0	0	0	0	0	0	0	0	0	0	0	0	0	0	0	0	0	0	0	0	0	0	0
668_SV_614_j5Lsz5NRWjDF5iLvfbAwsA	data/streetview/SV_614_j5Lsz5NRWjDF5iLvfbAwsA.jpg	1	0	1	0	1	0	0	0	0	0	0	0	0	0	0	0	0	0	0	0	0	0	0	0	0	0	0	0	0	0	0	0	0	0	0	0	0	0	0	0	0	0	1	0	0	0	0	0
669_SV_615_6HdOK5wG7UYjur_sF68vbw	data/streetview/SV_615_6HdOK5wG7UYjur_sF68vbw.jpg	0	0	0	0	0	0	0	0	0	0	0	0	0	1	0	0	0	0	0	0	0	0	0	0	0	0	0	0	0	0	0	0	0	0	0	0	0	0	0	0	0	0	0	0	0	0	0	0
670_SV_616_VpVv0SXeV1cmYLoz_V6aOQ	data/streetview/SV_616_VpVv0SXeV1cmYLoz_V6aOQ.jpg	0	0	1	0	1	0	0	0	0	0	0	0	1	0	0	0	0	0	0	0	0	0	0	0	0	0	0	0	1	1	0	0	1	0	0	0	0	0	0	0	0	0	0	0	0	0	0	0
671_SV_617_1bwteYeH7QRDD9vsAIGEJg	data/streetview/SV_617_1bwteYeH7QRDD9vsAIGEJg.jpg	1	0	0	0	1	0	0	0	0	1	0	0	0	1	0	0	0	0	0	0	0	0	0	0	0	0	0	0	0	0	0	0	1	0	0	0	1	0	0	0	0	0	0	0	0	0	0	0
672_SV_618_FMi4y5gA3OFSjPdIvQRj4g	data/streetview/SV_618_FMi4y5gA3OFSjPdIvQRj4g.jpg	1	0	1	0	1	0	0	0	0	0	0	1	0	0	0	0	0	0	0	0	1	1	0	0	0	0	0	0	0	0	0	0	0	0	0	0	0	0	0	0	0	0	1	0	0	0	0	0
673_SV_619_PhMf2BhYFcgFSuCG_1oKUQ	data/streetview/SV_619_PhMf2BhYFcgFSuCG_1oKUQ.jpg	0	0	0	0	0	0	0	0	0	0	0	0	0	1	0	0	0	0	0	0	0	0	0	0	0	0	0	0	0	0	0	0	0	0	0	0	0	0	0	0	0	0	0	0	0	0	0	0
674_SV_620_mCP7RVB65xBQNKxtA8uTMg	data/streetview/SV_620_mCP7RVB65xBQNKxtA8uTMg.jpg	0	0	0	0	1	0	0	0	0	0	0	0	0	0	0	0	0	0	0	0	0	0	0	0	0	0	0	0	0	0	0	0	0	0	0	0	0	0	0	0	0	0	0	0	0	0	0	0
675_SV_621_LW8ticrBYryo1oSzhLSMtw	data/streetview/SV_621_LW8ticrBYryo1oSzhLSMtw.jpg	1	0	0	0	0	0	0	0	0	0	1	0	0	0	0	0	0	0	0	0	0	0	0	0	0	0	0	0	0	0	0	0	0	0	0	0	0	0	0	0	0	1	0	0	0	0	0	0
676_SV_622_EC0PA2DhvB7ROQ1koO9Oww	data/streetview/SV_622_EC0PA2DhvB7ROQ1koO9Oww.jpg	1	0	0	0	0	1	0	1	0	0	0	0	0	0	0	0	0	0	0	0	0	0	0	0	0	0	0	0	0	0	0	0	0	0	0	0	1	0	0	0	0	0	0	0	0	0	0	0
677_SV_623_XIUYgmVaA3xce5GH48EVtA	data/streetview/SV_623_XIUYgmVaA3xce5GH48EVtA.jpg	1	1	1	0	1	0	0	0	1	1	0	0	0	0	0	0	0	0	0	0	0	0	0	0	0	0	0	0	0	0	0	0	0	0	0	0	0	0	0	0	0	0	0	0	0	0	0	0
678_SV_624_1ZpgVRQd4qIK0tZAdrCXhg	data/streetview/SV_624_1ZpgVRQd4qIK0tZAdrCXhg.jpg	0	0	0	0	0	0	0	0	0	0	0	0	0	0	0	0	0	0	0	0	0	0	0	0	0	0	0	0	0	0	0	0	1	0	0	0	1	0	0	0	0	0	0	0	0	0	0	0
679_SV_625_ZYjseR1COm8b99vA6Z5CDw	data/streetview/SV_625_ZYjseR1COm8b99vA6Z5CDw.jpg	0	0	0	0	0	0	0	0	0	0	0	0	0	0	0	0	0	0	0	0	0	0	0	0	0	0	0	0	0	1	0	0	0	0	0	0	0	0	0	0	0	0	0	0	0	0	0	0
680_SV_626_0X9hsVpxBE6D9aEtktu_lg	data/streetview/SV_626_0X9hsVpxBE6D9aEtktu_lg.jpg	0	0	0	0	0	0	0	0	0	0	0	0	0	0	0	0	0	0	0	0	0	0	0	0	0	0	0	0	0	1	0	0	0	0	0	0	0	0	0	0	0	0	0	0	0	0	0	0
681_SV_627_qO_LMIAVn-5dkCzVz8-MHg	data/streetview/SV_627_qO_LMIAVn-5dkCzVz8-MHg.jpg	0	0	0	0	0	0	0	0	0	0	0	0	0	1	0	0	0	0	0	0	0	0	0	0	0	0	0	0	0	0	0	0	0	0	0	0	0	0	0	0	0	0	0	0	0	0	0	0
682_SV_628_NKj0jpHjmZHTTH1KKM0lsg	data/streetview/SV_628_NKj0jpHjmZHTTH1KKM0lsg.jpg	0	0	0	0	0	0	0	0	0	0	0	0	0	1	0	0	0	0	0	0	0	0	0	0	0	0	0	0	0	0	0	0	0	0	0	0	0	0	0	0	0	0	0	0	0	0	0	0
683_SV_629_aSBbL10-4F8gZfSKhHCeEQ	data/streetview/SV_629_aSBbL10-4F8gZfSKhHCeEQ.jpg	0	0	0	0	1	0	0	0	0	0	0	0	0	1	0	0	0	0	0	0	1	0	0	0	0	0	0	0	0	0	0	0	1	0	0	0	0	0	0	0	0	0	0	0	0	0	0	0
684_SV_630_6vIyg4pWg6FlpWTe2WatgQ	data/streetview/SV_630_6vIyg4pWg6FlpWTe2WatgQ.jpg	1	0	0	0	1	0	0	0	0	1	0	0	0	1	0	0	0	0	0	0	0	0	0	0	0	0	0	0	0	0	0	0	0	0	0	0	0	0	0	0	0	0	0	0	0	0	0	0
685_SV_631_DQnEasPvIHiLfdQB2ZSW4A	data/streetview/SV_631_DQnEasPvIHiLfdQB2ZSW4A.jpg	0	0	0	0	0	0	0	0	0	0	0	0	0	0	0	0	0	0	0	0	1	0	0	0	0	0	0	0	0	0	0	0	0	0	0	0	0	0	0	0	0	0	0	0	0	0	0	0
686_SV_632_0y5vLigYjurAJhrObbYG-A	data/streetview/SV_632_0y5vLigYjurAJhrObbYG-A.jpg	1	0	0	0	1	0	0	0	0	1	0	1	0	0	0	0	0	0	0	0	1	0	0	0	0	0	0	0	0	0	0	0	1	0	0	0	0	0	0	0	0	0	0	0	0	0	0	0
687_SV_633_z_FNHfmXNuCHjmXUvbOc_w	data/streetview/SV_633_z_FNHfmXNuCHjmXUvbOc_w.jpg	0	0	0	0	0	0	0	0	0	0	0	0	0	1	0	0	0	0	0	0	0	0	0	0	0	0	0	0	0	0	0	0	0	0	0	0	0	0	0	0	0	0	0	0	0	0	0	0
688_SV_634_XfbrfrPj42QUT3Y7hiPTMg	data/streetview/SV_634_XfbrfrPj42QUT3Y7hiPTMg.jpg	0	0	0	0	0	0	0	0	0	0	0	0	0	1	0	0	0	0	0	0	0	0	0	0	0	0	0	0	0	0	0	0	0	0	0	0	0	0	0	0	0	0	0	0	0	0	0	0
689_SV_635_LrjHVF9BTYNWDjt5e3Z8bw	data/streetview/SV_635_LrjHVF9BTYNWDjt5e3Z8bw.jpg	0	0	1	0	1	0	0	0	0	0	0	0	0	0	0	0	0	0	0	0	0	0	0	0	0	0	0	0	0	1	0	0	0	0	0	0	0	0	0	0	0	0	0	0	0	0	0	0
690_SV_636_JVsOCEGDocTlSlyPcPFLNA	data/streetview/SV_636_JVsOCEGDocTlSlyPcPFLNA.jpg	1	0	1	0	1	0	0	1	0	0	0	0	0	0	0	0	0	0	0	0	0	0	0	0	0	0	0	0	1	0	0	0	0	0	0	0	0	0	0	0	0	0	1	0	0	0	0	0
691_SV_637_qpJwHpszaRwU6dGDoIQpBA	data/streetview/SV_637_qpJwHpszaRwU6dGDoIQpBA.jpg	0	0	0	0	0	0	0	0	0	0	0	0	0	1	0	0	0	0	0	0	0	0	0	0	0	0	0	0	0	0	0	0	0	0	0	0	0	0	0	0	0	0	0	0	0	0	0	0
692_SV_638_y_EMWPS9vMhr4iCVtvkwQg	data/streetview/SV_638_y_EMWPS9vMhr4iCVtvkwQg.jpg	0	0	0	0	0	0	0	0	0	0	0	0	0	1	0	0	0	0	0	0	0	0	0	0	0	0	0	0	0	0	0	0	0	0	0	0	0	0	0	0	0	0	0	0	0	0	0	0
693_SV_639_horN1WYhtbsHR_J_SYCUmQ	data/streetview/SV_639_horN1WYhtbsHR_J_SYCUmQ.jpg	0	0	0	0	0	0	0	0	0	0	0	0	0	1	0	0	0	0	0	0	0	0	0	0	0	0	0	0	0	0	0	0	0	0	0	0	0	0	0	0	0	0	0	0	0	0	0	0
694_SV_640_q-iw2Te9AX6Da5nXe4LNgQ	data/streetview/SV_640_q-iw2Te9AX6Da5nXe4LNgQ.jpg	0	0	0	0	0	0	0	0	0	0	0	0	0	0	0	0	0	0	0	0	0	0	0	0	0	0	0	0	0	1	0	0	0	0	0	0	0	0	0	0	0	0	0	0	0	0	0	0
695_SV_641_Nkq3Hkb2bvyI9uBzjrHj7Q	data/streetview/SV_641_Nkq3Hkb2bvyI9uBzjrHj7Q.jpg	0	0	0	0	0	0	0	0	0	0	0	0	0	0	1	0	0	0	0	0	0	0	0	0	0	0	0	0	0	1	0	0	0	0	0	0	0	0	0	0	0	0	0	0	0	0	0	0
696_SV_642_Q3Rh-eo4WRfvrk1dQ389Hg	data/streetview/SV_642_Q3Rh-eo4WRfvrk1dQ389Hg.jpg	1	0	0	0	1	0	1	0	0	1	0	0	0	0	0	0	0	0	0	0	1	0	0	1	0	0	1	0	0	0	0	0	0	0	0	0	0	0	0	0	0	0	1	0	0	0	0	0
697_SV_643_ek6X_V55J7tBApuAhnSyCw	data/streetview/SV_643_ek6X_V55J7tBApuAhnSyCw.jpg	0	0	0	0	0	0	0	0	0	0	0	0	0	0	0	0	0	0	0	0	0	0	0	0	0	0	0	0	0	0	0	0	0	0	0	0	0	0	0	0	0	0	0	0	0	0	0	0
698_SV_644_Y_A2HoIUPOkvtKgJVz5qWQ	data/streetview/SV_644_Y_A2HoIUPOkvtKgJVz5qWQ.jpg	1	0	1	0	1	0	0	0	0	0	0	0	0	0	0	0	0	0	0	0	0	0	0	0	0	0	0	0	0	0	0	0	0	0	0	0	0	0	0	0	0	0	0	0	0	0	0	0
699_SV_645_e2PgfR40mVSutinOYHhk6w	data/streetview/SV_645_e2PgfR40mVSutinOYHhk6w.jpg	1	0	0	1	0	0	1	1	0	0	0	0	0	0	0	0	0	0	0	0	0	0	0	0	0	0	0	0	0	0	0	0	0	0	0	0	0	0	0	0	0	0	0	0	0	0	0	0
700_SV_646_rx2nIFOOs0jBedyx0_ZiyA	data/streetview/SV_646_rx2nIFOOs0jBedyx0_ZiyA.jpg	0	0	0	0	0	0	0	0	0	0	0	0	0	0	0	0	0	0	0	0	0	0	0	0	0	0	0	0	0	0	0	0	0	0	0	0	0	0	0	0	0	0	0	0	0	0	0	0
701_SV_647_fn4hcmCvh2MRAsGj2_841A	data/streetview/SV_647_fn4hcmCvh2MRAsGj2_841A.jpg	1	0	0	0	1	0	0	0	0	0	0	0	0	1	0	0	0	0	0	0	0	0	0	0	0	0	0	0	0	0	0	0	0	0	0	0	0	0	0	0	0	0	0	0	0	0	0	0
702_SV_648_UspaERMQERzbJyxe-jfwPQ	data/streetview/SV_648_UspaERMQERzbJyxe-jfwPQ.jpg	0	0	0	0	0	0	0	0	0	0	1	0	0	1	0	0	0	0	0	0	0	0	0	0	0	0	0	0	0	0	0	0	0	0	0	0	0	0	0	0	0	0	0	0	0	0	0	0
703_SV_649_EUQ6sC80bUGCnyJk5rjfEg	data/streetview/SV_649_EUQ6sC80bUGCnyJk5rjfEg.jpg	0	0	0	0	0	0	0	0	0	0	0	0	0	0	0	0	0	0	0	0	0	0	0	0	0	0	0	0	0	0	0	0	0	0	0	0	0	0	0	0	0	0	0	0	0	0	0	0
704_SV_650_zO-NDXZPMBdy8pDuUqrchw	data/streetview/SV_650_zO-NDXZPMBdy8pDuUqrchw.jpg	1	0	1	0	1	0	0	0	0	0	0	0	0	1	0	0	0	0	0	0	0	0	0	0	0	0	0	0	0	0	0	0	0	0	0	0	0	0	0	0	0	0	0	0	0	0	0	0
705_SV_651_MSULYSIZArRgQjbV3GOWpg	data/streetview/SV_651_MSULYSIZArRgQjbV3GOWpg.jpg	0	0	0	0	0	0	0	0	0	0	0	0	0	0	0	0	1	0	0	0	0	0	0	0	0	0	0	0	0	0	0	0	0	0	0	0	0	0	0	0	0	0	0	0	0	0	0	0
706_SV_652_c0F0VVJq1vC_u7PUR9bjaw	data/streetview/SV_652_c0F0VVJq1vC_u7PUR9bjaw.jpg	0	0	0	0	0	0	0	0	0	0	0	0	0	0	0	0	0	0	0	0	0	0	0	0	0	0	0	0	0	0	0	0	0	0	0	0	0	0	0	0	0	0	0	0	0	0	0	0
707_SV_653_x_UkuaB1eTNGNhodoE77YA	data/streetview/SV_653_x_UkuaB1eTNGNhodoE77YA.jpg	0	0	1	0	0	0	0	0	0	0	0	0	0	0	0	0	0	0	0	0	0	0	0	0	1	0	0	1	0	0	0	0	0	0	0	0	0	0	0	0	0	0	0	0	0	0	0	0
708_SV_654_nSp5XBZK6FZqsAtLm4xfiA	data/streetview/SV_654_nSp5XBZK6FZqsAtLm4xfiA.jpg	0	0	1	0	0	0	0	0	0	0	0	0	0	0	0	0	0	0	0	0	0	0	0	0	0	0	0	0	0	1	0	0	0	0	0	0	0	0	0	0	0	0	0	0	0	0	0	0
709_SV_655_p-FV99yuDObuIffmBp3mZA	data/streetview/SV_655_p-FV99yuDObuIffmBp3mZA.jpg	1	0	0	0	1	0	0	1	0	0	0	0	0	0	0	0	0	0	0	0	0	0	0	0	0	0	0	0	0	0	0	0	0	0	0	0	0	0	0	0	0	0	0	0	0	0	0	0
710_SV_656_kQYWOCfxpLIKuRb8oT74nA	data/streetview/SV_656_kQYWOCfxpLIKuRb8oT74nA.jpg	0	0	0	0	0	0	0	0	0	0	0	0	0	1	0	0	0	0	0	0	0	0	0	0	0	0	0	0	0	0	0	0	0	0	0	0	0	0	0	0	0	0	0	0	0	0	0	0
711_SV_657_RWp55lXMEnZokEvzJzpPfQ	data/streetview/SV_657_RWp55lXMEnZokEvzJzpPfQ.jpg	1	0	1	0	1	0	0	0	0	0	0	1	0	0	0	0	0	0	0	0	0	1	0	0	0	0	0	0	0	0	0	0	0	0	0	0	0	0	0	0	0	0	0	0	0	0	0	0
712_SV_660_PxPwH6l9Uq8aIuncpGf5Vg	data/streetview/SV_660_PxPwH6l9Uq8aIuncpGf5Vg.jpg	0	0	0	0	0	0	0	0	0	0	1	0	0	0	0	0	0	0	0	0	0	0	0	0	0	0	0	0	0	0	0	0	0	0	0	0	0	0	0	0	0	0	0	0	0	0	0	0
713_SV_661_1OOZbLyMWZhhtFIPBSpTvw	data/streetview/SV_661_1OOZbLyMWZhhtFIPBSpTvw.jpg	1	0	0	0	0	0	0	0	0	0	0	0	0	0	0	0	0	0	0	0	0	0	0	0	0	0	0	0	0	0	0	0	0	0	0	0	0	0	0	0	0	0	0	0	0	0	0	0
714_SV_662_mz7z_swft6N3UxBKZKLPSw	data/streetview/SV_662_mz7z_swft6N3UxBKZKLPSw.jpg	1	0	0	0	0	0	0	0	0	0	0	0	0	0	0	0	0	0	0	0	0	0	0	0	0	0	0	0	0	0	0	0	0	0	0	0	0	0	0	0	0	0	0	0	0	0	0	0
715_SV_663_5zDCUHnnvttevSlh3tJK9w	data/streetview/SV_663_5zDCUHnnvttevSlh3tJK9w.jpg	1	0	1	1	0	0	0	0	0	0	0	0	0	0	0	0	0	0	0	0	0	0	0	0	0	0	0	0	0	1	0	0	0	0	0	0	0	0	0	0	0	0	0	0	0	0	0	0
716_SV_664_aIsQ49CNMdg_g8oJSWD3ew	data/streetview/SV_664_aIsQ49CNMdg_g8oJSWD3ew.jpg	0	0	0	0	0	0	0	0	0	0	0	0	0	1	0	0	0	0	0	0	0	0	0	0	0	0	0	0	0	0	0	0	0	0	0	0	0	0	0	0	0	0	0	0	0	0	0	0
717_SV_665_WUs5pQZTGw7RqcMslla8hA	data/streetview/SV_665_WUs5pQZTGw7RqcMslla8hA.jpg	0	0	0	0	0	0	0	0	0	0	0	0	0	1	0	0	0	0	0	0	0	0	0	0	0	0	0	0	0	0	0	0	0	0	0	0	0	0	0	0	0	0	0	0	0	0	0	0
718_SV_666_RQYdA_iwUsREGPRLN9q6Zw	data/streetview/SV_666_RQYdA_iwUsREGPRLN9q6Zw.jpg	0	0	0	0	0	0	0	0	0	0	0	0	0	1	0	0	0	0	0	0	0	0	0	0	0	0	0	1	0	0	0	0	0	0	0	0	0	0	0	0	0	0	0	0	0	0	0	0
719_SV_667_QFE-NevdoGxeweflXpUJMA	data/streetview/SV_667_QFE-NevdoGxeweflXpUJMA.jpg	0	0	0	0	0	0	0	0	0	0	0	0	0	0	0	0	0	0	0	0	0	0	0	0	0	0	0	0	0	0	0	0	0	0	0	0	0	0	0	0	0	0	0	0	0	0	0	0
720_SV_668_5eWQsDxty77O9a4DMnFotw	data/streetview/SV_668_5eWQsDxty77O9a4DMnFotw.jpg	1	0	0	0	0	0	0	0	0	0	0	0	0	0	0	0	0	0	0	0	1	0	0	0	0	0	0	0	0	0	0	0	0	0	0	0	0	0	0	0	0	0	0	0	0	0	0	0
721_SV_669_heQnhYzL2HaV3C0kY4wJ6w	data/streetview/SV_669_heQnhYzL2HaV3C0kY4wJ6w.jpg	1	0	0	0	0	0	0	0	0	0	0	0	0	1	0	0	0	0	0	0	0	0	0	0	0	0	0	0	0	0	0	0	0	0	0	0	0	0	0	0	0	0	0	0	0	0	0	0
722_SV_670_U_fFJ-GMjOM4ioq4B21dfA	data/streetview/SV_670_U_fFJ-GMjOM4ioq4B21dfA.jpg	1	0	0	0	0	0	0	0	0	0	0	0	0	1	0	0	0	0	0	0	0	0	0	0	0	0	0	0	0	0	0	0	0	0	0	0	0	0	0	0	0	0	0	0	0	0	0	0
723_SV_671_1y2teiaiLZC1-BeIo2UnKA	data/streetview/SV_671_1y2teiaiLZC1-BeIo2UnKA.jpg	1	1	1	1	1	0	0	1	1	1	0	0	0	0	0	0	0	0	0	0	0	0	0	0	0	0	0	0	0	0	0	0	0	0	0	0	0	0	0	0	0	0	0	0	0	0	0	0
724_SV_672_0h7w3IO1x_tMOjbAHVOX7w	data/streetview/SV_672_0h7w3IO1x_tMOjbAHVOX7w.jpg	1	0	0	0	1	0	0	0	0	0	0	0	0	0	0	0	0	0	0	0	1	0	0	0	0	0	0	0	0	0	0	0	0	0	0	0	0	0	0	0	0	0	0	0	0	0	0	0
725_SV_673_-kfr_regBI-2lm8PuZdt_g	data/streetview/SV_673_-kfr_regBI-2lm8PuZdt_g.jpg	1	0	0	0	0	0	0	0	0	0	0	0	0	0	0	0	0	0	0	0	0	0	0	1	0	0	0	0	0	0	0	0	0	0	0	0	1	0	0	0	0	0	0	0	0	0	0	0
726_SV_674_FL7sF_21ja59AuLWLagHvg	data/streetview/SV_674_FL7sF_21ja59AuLWLagHvg.jpg	1	0	0	0	1	0	0	1	0	0	0	0	0	0	0	0	0	0	0	0	1	0	0	0	0	0	0	0	0	0	0	0	0	0	0	0	1	0	0	0	0	0	0	0	0	0	0	0
727_SV_675_SA7iPHhyxa9YEh3IqY_2ug	data/streetview/SV_675_SA7iPHhyxa9YEh3IqY_2ug.jpg	1	0	0	0	0	0	0	0	0	0	0	0	0	1	0	0	0	0	0	0	0	0	0	0	0	0	0	0	0	0	0	0	0	0	0	0	0	0	0	0	0	0	0	0	0	0	0	0
728_SV_676_zUkaeJIFvFDO6evfwGhOmg	data/streetview/SV_676_zUkaeJIFvFDO6evfwGhOmg.jpg	1	1	0	0	0	0	0	1	0	1	1	0	0	0	0	0	0	0	0	0	0	0	0	0	0	0	0	0	0	0	0	0	0	0	0	0	0	0	0	0	0	0	0	0	0	0	0	0
729_SV_677_VIh8QDXdN0BU_F0PB9-9lA	data/streetview/SV_677_VIh8QDXdN0BU_F0PB9-9lA.jpg	1	0	0	0	1	0	0	1	0	1	0	0	0	0	0	0	0	0	0	0	0	0	0	0	0	0	0	0	0	0	0	0	0	0	0	0	0	0	0	0	0	0	0	0	0	0	0	0
730_SV_678_1ZvrI7EP8LaObToU4E-vdw	data/streetview/SV_678_1ZvrI7EP8LaObToU4E-vdw.jpg	1	0	0	0	1	0	0	0	0	0	0	0	0	0	0	0	0	0	0	0	0	0	0	0	0	0	0	0	0	0	0	0	0	0	0	0	0	0	0	0	0	0	0	0	0	0	0	0
731_SV_679_nS0_7I1TJ6cTDaMheQMjow	data/streetview/SV_679_nS0_7I1TJ6cTDaMheQMjow.jpg	0	0	0	0	0	0	0	0	0	0	0	0	0	1	0	0	0	0	0	0	0	0	0	0	0	0	0	0	0	0	0	0	0	0	0	0	0	0	0	0	0	0	0	0	0	0	0	0
732_SV_680_x4yoAih6E-c8NznZ0F-Ruw	data/streetview/SV_680_x4yoAih6E-c8NznZ0F-Ruw.jpg	0	0	0	0	0	0	0	0	0	0	0	0	0	1	0	0	0	0	0	0	0	0	0	0	0	0	0	0	0	0	0	0	0	0	0	0	0	0	0	0	0	0	0	0	0	0	0	0
733_SV_681_-JL79ENXQWHgJYUYY87Jrg	data/streetview/SV_681_-JL79ENXQWHgJYUYY87Jrg.jpg	1	0	1	0	1	0	1	0	0	0	0	0	0	0	0	0	0	0	0	0	1	0	0	1	0	0	0	0	1	0	0	0	0	0	0	0	0	0	0	0	0	0	1	0	0	0	0	0
734_SV_682_PwkRYQVkZ00uWDPjllGQpw	data/streetview/SV_682_PwkRYQVkZ00uWDPjllGQpw.jpg	1	0	1	0	1	0	0	1	0	1	0	1	0	0	0	0	0	0	0	0	1	1	0	0	0	0	0	0	1	0	0	0	0	0	0	0	0	0	0	0	0	0	0	0	0	0	0	0
735_SV_683_s5AFuQxYubAGsgHHI7FC6Q	data/streetview/SV_683_s5AFuQxYubAGsgHHI7FC6Q.jpg	0	0	0	0	0	0	0	0	0	0	0	0	0	1	0	0	0	0	0	0	0	0	0	0	0	0	0	0	0	0	0	0	0	0	0	0	0	0	0	0	0	0	0	0	0	0	0	0
736_SV_684_4yb6PCsshdOPpAZ1BQyruA	data/streetview/SV_684_4yb6PCsshdOPpAZ1BQyruA.jpg	0	0	0	0	1	0	0	0	0	0	0	0	0	0	0	0	0	0	0	0	1	0	0	0	0	0	0	0	1	0	0	0	0	0	0	0	0	0	0	0	0	0	1	0	0	0	0	0
737_SV_685_2aXGCwsjHhX_SjJm3FuVeA	data/streetview/SV_685_2aXGCwsjHhX_SjJm3FuVeA.jpg	1	0	1	0	1	0	0	0	0	0	0	0	0	0	0	0	0	0	0	0	1	0	0	0	0	0	0	0	0	0	0	0	0	0	0	0	0	0	0	0	0	0	1	0	0	0	0	0
738_SV_686_AkHOBdkvJQVnk2S1VvmvEA	data/streetview/SV_686_AkHOBdkvJQVnk2S1VvmvEA.jpg	0	0	0	0	0	0	0	0	0	0	0	0	0	1	0	0	0	0	0	0	0	0	0	0	0	0	0	0	0	0	0	0	0	0	0	0	0	0	0	0	0	0	0	0	0	0	0	0
739_SV_687_F29noxSIe2iGNZrm9WQpjQ	data/streetview/SV_687_F29noxSIe2iGNZrm9WQpjQ.jpg	1	1	1	1	1	0	0	1	0	1	0	0	0	0	0	0	0	0	0	0	0	1	0	0	0	0	0	0	0	0	0	0	0	0	0	0	0	0	0	0	0	0	0	0	0	0	0	0
740_SV_688_NdbbKUx-xnhAknMMmPi9wA	data/streetview/SV_688_NdbbKUx-xnhAknMMmPi9wA.jpg	1	0	0	1	0	0	0	1	0	0	0	0	0	0	0	0	0	0	0	0	0	0	0	0	0	0	0	0	0	0	0	0	1	0	0	0	0	0	0	0	0	0	0	0	0	0	0	0
741_SV_689_stG7hud46letjL0xQzLXdw	data/streetview/SV_689_stG7hud46letjL0xQzLXdw.jpg	0	0	0	0	0	0	0	0	0	0	0	0	0	1	0	0	0	0	0	0	0	0	0	0	0	0	0	0	0	0	0	0	0	0	0	0	0	0	0	0	0	0	0	0	0	0	0	0
742_SV_690_BY3s7TnsmYg3YXCBkJwWZg	data/streetview/SV_690_BY3s7TnsmYg3YXCBkJwWZg.jpg	1	0	0	0	1	0	0	1	0	1	0	0	0	1	0	0	0	0	0	0	0	1	0	0	0	0	0	0	0	0	0	0	0	0	0	0	0	0	0	0	0	0	0	0	0	0	0	0
743_SV_691_IyaJQ9t0CW8Ha6Mze4Wnhw	data/streetview/SV_691_IyaJQ9t0CW8Ha6Mze4Wnhw.jpg	0	0	0	0	0	0	0	0	0	0	0	0	0	1	0	0	0	0	0	0	0	0	0	0	0	0	0	0	0	0	0	0	0	0	0	0	0	0	0	0	0	0	0	0	0	0	0	0
744_SV_692_zvnHcA-0rXUc-zo87Uz2CA	data/streetview/SV_692_zvnHcA-0rXUc-zo87Uz2CA.jpg	1	0	0	1	1	0	0	1	0	1	0	0	0	0	0	0	0	0	0	0	0	0	0	0	0	0	0	0	0	0	0	0	1	0	0	0	0	0	0	0	0	0	0	0	0	0	0	0
745_SV_693_x33LjUrsTYSdtFjrHY2FfA	data/streetview/SV_693_x33LjUrsTYSdtFjrHY2FfA.jpg	1	0	0	0	0	0	0	1	0	0	0	0	0	1	0	0	0	0	0	0	0	0	0	0	0	0	0	0	0	0	0	0	0	0	0	0	0	0	0	0	0	0	0	0	0	0	0	0
746_SV_694_YIya3ZN2hHV0hFQrOzA3bA	data/streetview/SV_694_YIya3ZN2hHV0hFQrOzA3bA.jpg	0	0	0	0	0	0	0	0	0	0	0	0	0	0	0	0	0	0	0	0	0	0	0	0	0	0	0	0	0	1	0	0	0	0	0	0	0	1	0	0	0	0	0	0	0	0	0	0
747_SV_695_hglh0fzhsmXZkVdqJqtoqg	data/streetview/SV_695_hglh0fzhsmXZkVdqJqtoqg.jpg	0	0	0	0	0	0	0	0	0	0	0	0	0	0	0	0	0	0	0	0	0	0	0	0	0	0	0	0	0	0	0	0	0	0	0	0	0	0	0	0	0	0	0	0	0	0	0	0
748_SV_696_Z0TqJVoypKG4PiUWt6nw5g	data/streetview/SV_696_Z0TqJVoypKG4PiUWt6nw5g.jpg	1	0	0	0	1	0	0	1	0	1	0	0	0	0	0	0	0	0	0	0	0	0	0	0	0	0	0	0	0	0	0	0	0	0	0	0	0	0	0	0	0	0	0	0	0	0	0	0
749_SV_697_CIhUcyI13ZB_9V9QtZCAEQ	data/streetview/SV_697_CIhUcyI13ZB_9V9QtZCAEQ.jpg	1	0	0	0	0	0	0	1	0	0	0	0	0	0	0	0	0	0	0	0	1	0	0	0	0	0	0	0	0	0	0	0	0	0	0	0	0	0	0	0	0	0	0	0	0	0	0	0
750_SV_698_gSZnaJGx3pOqmoeCZ067qA	data/streetview/SV_698_gSZnaJGx3pOqmoeCZ067qA.jpg	0	0	0	0	0	0	0	0	0	0	0	0	0	1	0	0	0	0	0	0	0	0	0	0	0	0	0	0	0	0	0	0	0	0	0	0	0	0	0	0	0	0	0	0	0	0	0	0
751_SV_699_W7zL0QInM8VDjZrHwR3Dbg	data/streetview/SV_699_W7zL0QInM8VDjZrHwR3Dbg.jpg	1	0	1	1	1	0	0	1	0	0	0	0	0	0	0	0	0	0	0	0	0	0	0	0	0	0	0	0	0	0	0	0	0	0	0	0	0	0	0	0	0	0	1	0	0	0	0	0
752_SV_700_iOdvydOHBa5do2unS0htUQ	data/streetview/SV_700_iOdvydOHBa5do2unS0htUQ.jpg	1	0	0	0	0	0	0	0	0	0	0	0	0	1	0	0	0	0	0	0	0	0	0	0	0	0	0	0	0	0	0	0	0	0	0	0	1	0	0	0	0	0	0	0	0	0	0	0
753_SV_701_OAqz6gqgS42Tg8TgZ7Nm5w	data/streetview/SV_701_OAqz6gqgS42Tg8TgZ7Nm5w.jpg	0	0	0	0	0	0	0	0	0	0	0	0	0	1	0	0	0	0	0	0	0	0	0	0	0	0	0	0	0	0	0	0	0	0	0	0	0	0	0	0	0	0	0	0	0	0	0	0
754_SV_702_hkoCzHp0WuawiAaavuVMvQ	data/streetview/SV_702_hkoCzHp0WuawiAaavuVMvQ.jpg	0	0	0	0	0	0	0	0	0	0	0	0	0	0	0	0	0	0	0	0	0	0	0	0	0	0	0	0	0	0	0	0	0	0	0	0	1	0	0	0	0	0	0	0	0	0	0	0
755_SV_703_7nipVMs9KJin3iJAqYSAlQ	data/streetview/SV_703_7nipVMs9KJin3iJAqYSAlQ.jpg	0	0	0	0	0	0	0	0	0	0	0	0	0	1	0	0	0	0	0	0	0	0	0	0	0	0	0	0	0	0	0	0	0	0	0	0	0	0	0	0	0	0	0	0	0	0	0	0
756_SV_704_4fJ_hSm8u4taEfOz_oIzcw	data/streetview/SV_704_4fJ_hSm8u4taEfOz_oIzcw.jpg	0	0	0	0	0	0	0	0	0	0	0	0	0	1	0	0	0	0	0	0	0	0	0	0	0	0	0	0	0	0	0	0	0	0	0	0	0	0	0	0	0	0	0	0	0	0	0	0
757_SV_705_RtkcnOD29ZfETH1R1b10BQ	data/streetview/SV_705_RtkcnOD29ZfETH1R1b10BQ.jpg	0	0	0	0	0	0	0	0	0	0	0	0	0	1	0	0	0	0	0	0	0	0	0	0	0	0	0	0	0	0	0	0	0	0	0	0	0	0	0	0	0	0	0	0	0	0	0	0
758_SV_706_bTi89TUmK1IUzuhIO-f7_g	data/streetview/SV_706_bTi89TUmK1IUzuhIO-f7_g.jpg	1	0	0	0	0	0	0	0	0	0	0	0	0	1	0	0	0	0	0	0	0	0	0	0	0	0	0	0	0	1	0	0	0	0	0	0	1	0	0	0	0	0	0	0	0	0	0	0
759_SV_707_SCR22DsK2OWm1NiVmHDfqA	data/streetview/SV_707_SCR22DsK2OWm1NiVmHDfqA.jpg	0	0	0	0	0	0	0	0	0	0	0	0	0	0	0	0	0	0	0	0	0	0	0	0	0	0	0	1	0	0	0	0	0	0	0	0	0	0	0	0	0	0	0	0	0	0	0	0
760_SV_708_prfDFszhbj_kxEh7M8YlKA	data/streetview/SV_708_prfDFszhbj_kxEh7M8YlKA.jpg	0	0	0	0	0	0	0	0	0	0	0	0	0	0	0	0	0	0	0	0	0	0	0	0	0	0	0	0	0	0	0	0	0	0	0	0	0	0	0	0	0	0	0	0	0	0	0	0
761_SV_709_S9GAko1dgIIgDwyuBTk8yQ	data/streetview/SV_709_S9GAko1dgIIgDwyuBTk8yQ.jpg	1	0	1	0	0	0	0	1	0	1	0	0	0	0	0	0	0	0	0	0	0	0	0	0	0	0	0	0	0	0	0	0	0	0	0	0	0	0	0	0	0	0	0	0	0	0	0	0
762_SV_710_1ywrCI9AMwC1TpDC-wj6bQ	data/streetview/SV_710_1ywrCI9AMwC1TpDC-wj6bQ.jpg	1	0	1	0	1	0	0	1	0	1	0	0	0	0	0	0	0	0	0	0	0	1	0	0	0	0	0	0	0	0	0	0	0	0	0	0	0	0	0	0	0	0	0	0	0	0	0	0
763_SV_711_Ezkv3DDscFGTh4RCCczI0A	data/streetview/SV_711_Ezkv3DDscFGTh4RCCczI0A.jpg	1	0	0	0	1	0	0	0	0	0	0	0	0	0	0	0	0	0	0	0	0	0	0	0	0	0	0	0	0	1	0	0	0	0	0	0	0	0	0	0	0	0	0	0	0	0	0	0
764_SV_712_cgVTodUH4tn00wiD21j1qw	data/streetview/SV_712_cgVTodUH4tn00wiD21j1qw.jpg	1	0	1	0	1	0	1	0	0	0	0	0	0	0	0	0	0	0	0	0	0	0	0	0	0	0	0	0	0	0	0	0	0	0	0	0	0	0	0	0	0	0	1	0	0	0	0	0
765_SV_717_ALxW0OVamMHdfBBEDhQLUw	data/streetview/SV_717_ALxW0OVamMHdfBBEDhQLUw.jpg	0	0	0	0	0	0	0	0	0	0	0	0	0	0	0	0	0	0	0	0	0	0	0	0	0	0	0	0	0	0	0	0	0	0	0	0	0	0	0	0	0	0	0	0	0	0	0	0
766_SV_718_e8YF5surbyaefuHiAbTk0Q	data/streetview/SV_718_e8YF5surbyaefuHiAbTk0Q.jpg	0	0	0	0	0	0	0	0	0	0	0	0	0	0	0	0	0	0	0	0	0	0	0	0	0	0	0	0	0	0	0	0	0	0	0	0	0	0	0	0	0	0	0	0	0	0	0	0
767_SV_719_ccnI6yr-NhzxM0eJRn9w5w	data/streetview/SV_719_ccnI6yr-NhzxM0eJRn9w5w.jpg	0	0	0	0	0	0	0	0	0	0	0	0	0	1	0	0	0	0	0	0	0	0	0	0	0	0	0	0	0	0	0	0	0	0	0	0	0	0	0	0	0	0	0	0	0	0	0	0
768_SV_720_Bl_n155RE_8BPtHgmBjLVQ	data/streetview/SV_720_Bl_n155RE_8BPtHgmBjLVQ.jpg	0	0	0	0	0	0	0	0	0	0	0	0	0	0	1	0	0	0	0	0	0	0	0	0	0	0	0	0	0	1	1	0	0	0	0	0	0	0	0	0	0	0	0	0	0	0	0	0
769_SV_721_vmqgrK4YH--YimXEevREYA	data/streetview/SV_721_vmqgrK4YH--YimXEevREYA.jpg	1	0	0	0	0	0	0	0	0	0	0	0	0	0	0	0	0	0	0	0	0	0	0	0	0	0	0	0	0	0	0	0	0	0	0	0	0	0	0	0	0	0	0	0	0	0	0	0
770_SV_722_KXRTFd4snCHvL25bbwfxWA	data/streetview/SV_722_KXRTFd4snCHvL25bbwfxWA.jpg	0	0	0	0	0	0	0	0	0	0	0	0	0	1	0	0	0	0	0	0	0	0	0	0	0	0	0	0	0	0	0	0	0	0	0	0	0	0	0	0	0	0	0	0	0	0	0	0
771_SV_723_arAJxQPlBGiLBniKZHWeyw	data/streetview/SV_723_arAJxQPlBGiLBniKZHWeyw.jpg	1	0	0	0	0	0	0	1	0	0	0	0	0	0	0	0	0	0	0	0	1	0	0	0	0	0	0	0	0	0	0	0	0	0	0	0	0	0	0	0	0	0	0	0	0	0	0	0
772_SV_724_gQNtH9cPz33YVaJzRTQMCA	data/streetview/SV_724_gQNtH9cPz33YVaJzRTQMCA.jpg	1	0	1	0	1	0	0	1	0	0	0	0	0	0	0	0	0	0	0	0	1	0	0	1	0	0	0	0	1	0	0	0	0	0	0	0	0	0	0	0	0	0	1	0	0	0	0	0
773_SV_725_h0249MDQSldqMzknCUGEWQ	data/streetview/SV_725_h0249MDQSldqMzknCUGEWQ.jpg	0	0	0	0	0	0	0	0	0	0	0	0	0	0	0	0	0	0	0	0	0	0	0	0	0	0	0	0	0	1	0	0	0	0	0	0	0	0	0	0	0	0	0	0	0	0	0	0
774_SV_726_Vju40IoNyBZt9r3fBq9mnA	data/streetview/SV_726_Vju40IoNyBZt9r3fBq9mnA.jpg	1	0	0	0	1	0	0	1	0	1	0	0	0	1	0	0	0	0	0	0	0	0	0	0	0	0	0	0	0	0	0	0	0	0	0	0	0	0	0	0	0	0	0	0	0	0	0	0
775_SV_727_-nCLPPob-nbgsFVyZNj0vw	data/streetview/SV_727_-nCLPPob-nbgsFVyZNj0vw.jpg	1	0	1	1	1	0	0	1	0	1	0	0	0	0	0	0	0	0	0	0	0	0	0	0	0	0	0	0	0	0	0	0	0	0	0	0	0	0	0	0	0	0	0	0	0	0	0	0
776_SV_728_Q-uNZgOiw8YRmGMnlXMBRQ	data/streetview/SV_728_Q-uNZgOiw8YRmGMnlXMBRQ.jpg	0	0	0	0	0	0	0	0	0	0	0	0	0	1	0	0	0	0	0	0	0	0	0	0	0	0	0	0	0	0	0	0	0	0	0	0	0	0	0	0	0	0	0	0	0	0	0	0
777_SV_729_QXkz0Vy_uOnAo3DSTLTQHA	data/streetview/SV_729_QXkz0Vy_uOnAo3DSTLTQHA.jpg	1	0	0	0	1	0	0	0	0	1	0	0	0	0	0	0	0	0	0	0	0	0	0	0	0	0	0	0	0	0	0	0	0	0	0	0	0	0	0	0	0	0	0	0	0	0	0	0
778_SV_730_hMzmB6eaXKSipZ-GcWvOCg	data/streetview/SV_730_hMzmB6eaXKSipZ-GcWvOCg.jpg	0	0	0	0	0	0	0	0	0	0	0	0	0	1	0	0	0	0	0	0	0	0	0	0	0	0	0	0	0	0	0	0	0	0	0	0	0	0	0	0	0	0	0	0	0	0	0	0
779_SV_731_ll4Z_0RsRgj7lK5un9s2qQ	data/streetview/SV_731_ll4Z_0RsRgj7lK5un9s2qQ.jpg	1	1	1	0	1	0	1	0	0	1	0	1	0	0	0	0	0	0	0	0	1	1	0	0	0	0	0	0	0	0	0	0	0	0	0	0	0	0	0	0	0	0	1	0	0	0	0	0
780_SV_732_xzUPdbrbZHwFbBjjaIGpjg	data/streetview/SV_732_xzUPdbrbZHwFbBjjaIGpjg.jpg	1	1	1	0	1	0	1	0	1	1	0	0	0	0	0	0	0	0	0	0	1	0	0	0	0	0	0	0	0	0	0	0	0	0	0	0	0	0	0	0	0	0	0	0	0	0	0	0
781_SV_733_-qpodp41vT8VC7X2gkKHyQ	data/streetview/SV_733_-qpodp41vT8VC7X2gkKHyQ.jpg	1	0	0	0	0	0	0	0	0	0	1	0	0	0	0	0	0	0	0	0	0	0	0	0	0	0	0	0	0	0	0	0	0	0	0	0	0	0	0	0	0	0	0	0	0	0	0	0
782_SV_734_HwVse-Bq6bKdiFxdZ5Usrw	data/streetview/SV_734_HwVse-Bq6bKdiFxdZ5Usrw.jpg	0	0	0	0	0	0	0	0	0	0	0	0	0	0	0	0	0	0	0	0	0	0	0	0	0	0	0	0	0	1	0	0	0	0	0	0	0	0	0	0	0	0	0	0	0	0	0	0
783_SV_735_hFKB2aegSpxOHjO7Q8lwJQ	data/streetview/SV_735_hFKB2aegSpxOHjO7Q8lwJQ.jpg	0	0	0	0	0	0	0	0	0	0	0	0	0	0	0	0	0	0	0	0	0	0	0	0	0	0	0	0	0	1	1	0	0	0	0	0	0	1	0	0	0	1	0	0	0	0	0	0
784_SV_736_wgDI8Tg_4URhrxRo7Va3-w	data/streetview/SV_736_wgDI8Tg_4URhrxRo7Va3-w.jpg	0	0	0	0	0	0	0	0	0	0	0	0	0	1	0	0	0	0	0	0	0	0	0	0	0	0	0	0	0	0	0	0	0	0	0	0	0	0	0	0	0	0	0	0	0	0	0	0
785_SV_737_cSnB_81G2sRPn1zeZDg7Rw	data/streetview/SV_737_cSnB_81G2sRPn1zeZDg7Rw.jpg	0	0	0	0	0	0	0	0	0	0	0	0	0	0	0	0	0	0	0	0	0	0	0	0	0	0	0	0	0	1	0	0	0	0	0	0	0	0	0	0	0	1	0	0	0	0	0	0
786_SV_738_cPHU1E22Ecsv0VEqlYXAIg	data/streetview/SV_738_cPHU1E22Ecsv0VEqlYXAIg.jpg	0	0	0	0	0	0	0	0	0	0	0	0	0	1	0	0	0	0	0	0	0	0	0	0	0	0	0	0	0	0	0	0	0	0	0	0	0	0	0	0	0	0	0	0	0	0	0	0
787_SV_739_GxMokzLGHdpqeYJsqEFKgA	data/streetview/SV_739_GxMokzLGHdpqeYJsqEFKgA.jpg	0	0	0	0	1	0	0	0	0	0	0	1	0	0	0	0	0	0	0	0	0	0	0	0	0	0	0	0	0	0	0	0	0	0	0	0	0	0	0	0	0	0	0	0	0	0	0	0
788_SV_740_Y96a7KXu4ujUJ-t9dQmpRw	data/streetview/SV_740_Y96a7KXu4ujUJ-t9dQmpRw.jpg	1	0	0	0	0	0	0	0	0	0	1	0	0	0	0	0	0	0	0	0	0	0	0	0	0	0	0	0	0	0	0	0	0	0	0	0	0	0	0	0	0	0	0	0	0	0	0	0
789_SV_741_RBbDgPBxtUW_EisTUH-hfg	data/streetview/SV_741_RBbDgPBxtUW_EisTUH-hfg.jpg	0	0	0	0	0	0	0	0	0	0	0	0	0	0	0	0	0	0	0	0	0	0	0	0	0	0	0	1	0	0	0	0	0	0	0	0	0	0	1	0	0	0	0	0	0	0	0	0
790_SV_742_owN3eARV_fJL5DsEvRPU3w	data/streetview/SV_742_owN3eARV_fJL5DsEvRPU3w.jpg	1	0	0	0	0	0	0	0	0	0	1	0	0	0	0	0	0	0	0	0	0	0	0	0	0	0	0	0	0	0	0	0	0	0	0	0	0	0	0	0	0	0	1	0	0	0	0	0
791_SV_743_3gOVDR46qFIILow9ITSw4Q	data/streetview/SV_743_3gOVDR46qFIILow9ITSw4Q.jpg	1	0	0	0	1	0	0	1	0	1	0	0	0	0	0	0	0	0	0	0	0	0	0	0	0	0	0	0	0	0	0	0	0	0	0	0	0	0	0	0	0	0	0	0	0	0	0	0
792_SV_744_JOr5NTC5qfZ4hi97fmHYlw	data/streetview/SV_744_JOr5NTC5qfZ4hi97fmHYlw.jpg	1	0	0	0	0	0	0	1	0	0	0	0	0	0	0	0	0	0	0	0	0	0	0	0	0	0	0	0	0	0	0	0	0	0	0	0	0	0	0	0	0	0	0	0	0	0	0	0
793_SV_745_vuZyrgfjawpb43Vqr9xTFg	data/streetview/SV_745_vuZyrgfjawpb43Vqr9xTFg.jpg	0	0	0	0	0	0	0	0	0	0	0	0	0	1	0	0	0	0	0	0	0	0	0	0	0	0	0	0	0	0	0	0	0	0	0	0	0	0	0	0	0	0	0	0	0	0	0	0
794_SV_746_vz10i-PRDk39tvhgjK7AAg	data/streetview/SV_746_vz10i-PRDk39tvhgjK7AAg.jpg	1	0	1	0	0	0	0	0	0	0	0	0	0	0	0	0	0	0	0	0	1	0	0	0	0	0	0	0	0	0	0	0	0	0	0	0	0	0	0	0	0	0	0	0	0	0	0	0
795_SV_747_3tBLCfA37VJsOO19XRGowg	data/streetview/SV_747_3tBLCfA37VJsOO19XRGowg.jpg	0	0	0	0	0	0	0	0	0	0	0	0	0	0	0	0	0	0	0	0	0	0	0	0	0	0	0	1	0	0	0	0	1	0	0	0	0	1	0	0	0	0	0	0	0	0	0	0
796_SV_748_aLwTIA-CwAV9xV1XY9yDnw	data/streetview/SV_748_aLwTIA-CwAV9xV1XY9yDnw.jpg	1	0	0	0	0	0	0	1	0	0	0	0	0	0	0	0	0	0	0	0	0	0	0	0	0	0	0	0	0	0	0	0	0	0	0	0	0	0	0	0	0	0	0	0	0	0	0	0
797_SV_749_aTVqbl6WCCYh9U9GXYODVQ	data/streetview/SV_749_aTVqbl6WCCYh9U9GXYODVQ.jpg	0	0	0	0	0	0	0	0	0	0	0	0	0	1	0	0	0	0	0	0	0	0	0	0	0	0	0	0	0	0	0	0	0	0	0	0	0	0	0	0	0	0	0	0	0	0	0	0
798_SV_750_IdyBwgvx9cZVkXZlyff85g	data/streetview/SV_750_IdyBwgvx9cZVkXZlyff85g.jpg	0	0	1	0	1	0	0	0	0	0	0	0	0	0	0	0	0	0	0	0	0	0	0	1	1	0	0	0	0	0	0	0	0	0	0	0	0	0	0	0	0	0	1	0	0	0	0	0
799_SV_751_KCl48L0d3tBEUAAvYKs22Q	data/streetview/SV_751_KCl48L0d3tBEUAAvYKs22Q.jpg	1	0	0	0	0	0	0	0	0	0	0	0	0	0	0	0	0	0	0	0	0	0	0	0	0	0	0	0	0	1	0	0	0	0	0	0	0	0	0	0	0	0	0	0	0	0	0	0
800_SV_752_iQ4s7_dVU2OiJf3Icvibzg	data/streetview/SV_752_iQ4s7_dVU2OiJf3Icvibzg.jpg	0	0	0	0	0	0	0	0	0	0	0	0	0	0	0	0	0	0	0	0	0	0	0	0	0	0	0	0	0	0	0	0	0	0	0	0	0	0	0	0	0	0	0	0	0	0	0	0
801_SV_753_62qZMPUNVqivo8hRyiNsPQ	data/streetview/SV_753_62qZMPUNVqivo8hRyiNsPQ.jpg	0	0	0	0	0	0	0	0	0	0	0	0	0	0	0	0	0	0	0	0	0	0	0	0	0	0	0	0	0	0	0	0	0	0	0	0	0	0	0	0	0	0	0	0	0	0	0	0
802_SV_754_UKGb1aWSwOPtjxgDE4rRYw	data/streetview/SV_754_UKGb1aWSwOPtjxgDE4rRYw.jpg	1	0	1	0	1	0	0	0	0	1	0	0	0	0	0	0	0	0	0	0	0	0	0	0	0	0	0	0	0	0	0	0	0	0	0	0	0	0	0	0	0	0	0	0	0	0	0	0
803_SV_755_g4jJ3oxnW4uG3ilDChSeSw	data/streetview/SV_755_g4jJ3oxnW4uG3ilDChSeSw.jpg	1	1	0	0	0	0	0	0	0	0	0	0	0	0	0	0	0	0	0	0	0	0	0	0	0	0	0	0	0	0	0	0	0	0	0	0	0	0	0	0	0	0	0	0	0	0	0	0
804_SV_756_BCwTSUf9C00Cr9nH_bgIKA	data/streetview/SV_756_BCwTSUf9C00Cr9nH_bgIKA.jpg	0	0	0	0	0	0	0	0	0	0	0	0	0	1	0	0	0	0	0	0	0	0	0	0	0	0	0	0	0	0	0	0	0	0	0	0	0	0	0	0	0	0	0	0	0	0	0	0
805_SV_757_TAmasdwr5H5qSCf46ZM-9A	data/streetview/SV_757_TAmasdwr5H5qSCf46ZM-9A.jpg	1	0	0	0	0	0	0	1	0	0	1	0	0	0	0	0	1	0	0	0	0	0	0	0	0	0	0	0	0	0	0	0	0	0	0	0	0	0	0	0	0	0	0	0	0	0	0	0
806_SV_758_FndS2XiEvSljLs8PLgmIrQ	data/streetview/SV_758_FndS2XiEvSljLs8PLgmIrQ.jpg	0	0	1	0	1	0	0	0	0	0	0	0	0	0	0	0	0	0	0	0	0	0	0	0	0	0	0	0	0	1	1	0	0	0	0	0	0	0	0	0	0	0	1	0	0	0	0	0
807_SV_759_Gd2BQD6x20I_S8tXJJKhiw	data/streetview/SV_759_Gd2BQD6x20I_S8tXJJKhiw.jpg	0	0	0	0	0	0	0	0	0	0	0	0	0	0	0	0	1	0	0	0	0	0	0	0	0	0	0	1	0	0	0	0	0	0	0	0	0	0	0	0	0	0	0	0	0	0	0	0
808_SV_760_7_08XmcpKrxlJOOfC3y41A	data/streetview/SV_760_7_08XmcpKrxlJOOfC3y41A.jpg	0	0	0	0	0	0	0	0	0	0	0	0	0	0	0	0	0	0	0	0	0	0	0	0	0	0	0	1	0	0	0	0	0	0	0	0	0	0	0	0	0	0	0	0	0	0	0	0
809_SV_761_eGe_x-yK7dcPUOqp_V3EMA	data/streetview/SV_761_eGe_x-yK7dcPUOqp_V3EMA.jpg	0	0	0	0	0	0	0	0	0	0	0	0	0	0	0	0	0	0	0	0	0	0	0	0	0	0	0	0	0	0	0	0	0	0	0	0	0	0	0	0	0	0	0	0	0	0	0	0
810_SV_762_EAZ6KhilVrrIFs40pVPVLQ	data/streetview/SV_762_EAZ6KhilVrrIFs40pVPVLQ.jpg	0	0	0	0	0	0	0	0	0	0	0	0	0	0	0	0	0	0	0	0	0	0	0	0	0	0	0	0	0	0	0	0	0	0	0	0	0	0	0	0	1	0	0	0	0	0	0	0
811_SV_763_nUXq4nOZIdKf1iP9fGXTnA	data/streetview/SV_763_nUXq4nOZIdKf1iP9fGXTnA.jpg	0	0	0	0	0	0	0	0	0	0	0	0	0	0	0	0	1	0	0	0	0	0	0	0	0	0	0	0	0	0	0	0	0	0	0	0	0	0	0	0	0	0	0	0	0	0	0	0
812_SV_764_7z40S6lPwAmyeNWkgf2efg	data/streetview/SV_764_7z40S6lPwAmyeNWkgf2efg.jpg	0	0	0	0	0	0	0	0	0	0	0	0	0	0	0	0	0	0	0	0	0	0	0	0	0	0	0	1	0	0	0	0	0	0	0	0	1	0	0	0	0	0	0	0	0	0	0	0
813_SV_765__8cOMuriHN3FMZ4ufQLRWA	data/streetview/SV_765__8cOMuriHN3FMZ4ufQLRWA.jpg	0	0	0	0	0	0	0	0	0	0	0	0	0	0	0	0	0	0	0	0	0	0	0	0	0	0	0	0	0	0	0	0	0	0	0	0	1	0	0	0	0	0	0	0	0	0	0	0
814_SV_766_bvcKjL-H-0MIGNOJtpK-ag	data/streetview/SV_766_bvcKjL-H-0MIGNOJtpK-ag.jpg	0	0	0	0	0	0	0	0	0	0	0	0	0	0	0	0	0	0	0	0	0	0	0	0	0	0	0	0	0	1	0	0	1	0	0	0	1	0	0	0	0	0	0	0	0	0	0	0
815_SV_767_XAINKdMdjPFaIseDqNaN3g	data/streetview/SV_767_XAINKdMdjPFaIseDqNaN3g.jpg	0	0	0	0	0	0	0	0	0	0	0	0	0	0	0	0	0	0	0	0	0	0	0	0	0	0	0	0	0	1	0	0	0	0	0	0	0	0	0	1	0	0	0	0	0	0	0	0
816_SV_768_1Vkj69QPpty2FBUD4hjUQQ	data/streetview/SV_768_1Vkj69QPpty2FBUD4hjUQQ.jpg	0	0	0	0	0	0	0	0	0	0	0	0	0	1	0	0	0	0	0	0	0	0	0	0	0	0	0	0	0	1	0	0	1	0	0	0	0	0	0	0	0	0	0	0	0	0	0	0
817_SV_772_xSj-6pJYxxogZ5Y4ct6I5Q	data/streetview/SV_772_xSj-6pJYxxogZ5Y4ct6I5Q.jpg	0	0	0	0	0	0	0	0	0	0	0	0	0	1	0	0	0	0	0	0	0	0	0	0	0	0	0	0	0	0	0	0	0	0	0	0	1	0	0	0	0	0	0	0	0	0	0	0
818_SV_773_2WAsNHYMB7WQQlqeAZ_6wg	data/streetview/SV_773_2WAsNHYMB7WQQlqeAZ_6wg.jpg	1	0	0	1	0	0	0	0	0	0	0	0	0	0	0	0	0	0	0	0	0	0	0	0	0	0	0	0	0	0	0	0	0	0	0	0	0	0	0	0	0	0	0	0	0	0	0	0
819_SV_774_R-oFrV3GSYXjslBRYibJkw	data/streetview/SV_774_R-oFrV3GSYXjslBRYibJkw.jpg	1	0	0	0	0	0	0	0	0	0	0	0	0	0	0	0	0	0	0	0	0	0	0	0	0	0	0	0	0	0	0	0	0	0	0	0	0	0	0	0	0	0	0	0	0	0	0	0
820_SV_775_Pl4Xrh5T0CgqGOQXt2HQEw	data/streetview/SV_775_Pl4Xrh5T0CgqGOQXt2HQEw.jpg	0	0	0	0	0	0	0	0	0	0	0	0	0	1	0	0	0	0	0	0	0	0	0	0	0	0	0	0	0	0	0	0	0	0	0	0	1	0	0	0	0	0	0	0	0	0	0	0
821_SV_776_bqygG85GeWt8sqJxH1LjvA	data/streetview/SV_776_bqygG85GeWt8sqJxH1LjvA.jpg	0	0	0	0	0	0	0	0	0	0	0	0	0	1	0	0	0	0	0	0	0	0	0	0	0	0	0	0	0	0	0	0	0	0	0	0	0	0	0	0	0	0	0	0	0	0	0	0
822_SV_777_vRiFnmI_CRArAPzHOfbZcA	data/streetview/SV_777_vRiFnmI_CRArAPzHOfbZcA.jpg	0	0	0	0	0	0	0	0	0	0	0	0	0	1	0	0	0	0	0	0	0	0	0	0	0	0	0	0	0	0	0	0	0	0	0	0	0	0	0	0	0	0	0	0	0	0	0	0
823_SV_778_dbVfgeM6Niw6v8FTY33mbA	data/streetview/SV_778_dbVfgeM6Niw6v8FTY33mbA.jpg	0	0	0	0	0	0	0	0	0	0	0	0	0	1	0	0	0	0	0	0	0	0	0	0	0	0	0	0	0	0	0	0	0	0	0	0	1	0	0	0	0	0	0	0	0	0	0	0
824_SV_779_7iSzo-Chp1-s72WrK3UqFQ	data/streetview/SV_779_7iSzo-Chp1-s72WrK3UqFQ.jpg	0	0	0	0	0	0	0	0	0	0	0	0	0	1	0	0	0	0	0	0	0	0	0	0	0	0	0	0	0	0	0	0	0	0	0	0	0	0	0	0	0	0	0	0	0	0	0	0
825_SV_780_3yx3QQOEz09yrhNuHEO1ag	data/streetview/SV_780_3yx3QQOEz09yrhNuHEO1ag.jpg	1	0	1	0	1	0	0	1	0	0	0	1	0	0	0	0	0	0	0	0	1	1	0	0	0	0	0	0	0	0	0	0	0	0	0	0	0	0	0	0	0	0	0	0	0	0	0	0
826_SV_781_7M_KN7SpNV5N7my8RQivxA	data/streetview/SV_781_7M_KN7SpNV5N7my8RQivxA.jpg	0	0	0	0	0	0	0	0	0	0	0	0	0	1	0	0	0	0	0	0	0	0	0	0	0	0	0	0	0	0	0	0	0	0	0	0	0	0	0	0	0	0	0	0	0	0	0	0
827_SV_782_6kR4e5U3mdJ_ofIVpnT8bg	data/streetview/SV_782_6kR4e5U3mdJ_ofIVpnT8bg.jpg	1	0	0	0	1	0	0	0	0	0	0	0	0	0	0	0	0	0	0	0	1	0	0	0	0	0	0	0	0	0	0	0	0	0	0	0	0	0	0	0	0	0	0	0	0	0	0	0
828_SV_783_4cpF1qRDRyzT3Yzob_af7w	data/streetview/SV_783_4cpF1qRDRyzT3Yzob_af7w.jpg	0	0	0	0	0	0	0	0	0	0	0	0	0	1	0	0	0	0	0	0	0	0	0	0	0	0	0	0	0	0	0	0	0	0	0	0	1	0	0	0	0	0	0	0	0	0	0	0
829_SV_784_XtGmaoEQFCUqmwz3yeyylA	data/streetview/SV_784_XtGmaoEQFCUqmwz3yeyylA.jpg	0	0	0	0	0	0	0	0	0	0	0	0	0	0	0	0	0	0	0	0	0	0	0	0	0	0	0	0	0	0	0	0	0	0	0	0	0	0	0	0	0	0	0	0	0	0	0	0
830_SV_785_v5C0jBLzm-oitJC2bdrKEA	data/streetview/SV_785_v5C0jBLzm-oitJC2bdrKEA.jpg	0	0	0	0	0	0	0	0	0	0	0	0	0	0	0	0	0	0	0	0	0	0	0	0	0	0	0	0	0	0	1	0	0	0	0	0	0	0	0	0	0	0	0	0	0	0	0	0
831_SV_786_YPNNpZ62AUCmun4xpbuLyw	data/streetview/SV_786_YPNNpZ62AUCmun4xpbuLyw.jpg	0	0	0	0	0	0	0	0	0	0	0	0	0	0	0	0	0	0	0	0	0	0	0	0	0	0	0	0	0	0	0	0	0	0	0	0	0	0	0	0	0	0	0	0	0	0	0	0
832_SV_787_ZZcq-JhXisCFLUN72To9Gg	data/streetview/SV_787_ZZcq-JhXisCFLUN72To9Gg.jpg	1	0	1	0	1	0	0	0	0	0	0	1	0	0	0	0	1	0	0	0	1	1	0	0	0	0	0	0	0	0	0	0	1	0	0	0	0	0	0	0	0	1	0	0	0	0	0	0
833_SV_788_FRI0yY1Q7bp43IWDtR3eHw	data/streetview/SV_788_FRI0yY1Q7bp43IWDtR3eHw.jpg	1	0	1	0	1	0	0	1	0	0	0	0	0	0	0	0	0	0	0	0	0	0	0	0	0	0	0	0	0	0	0	0	0	0	0	0	0	0	0	0	0	0	0	0	0	0	0	0
834_SV_789_-8deQ5X4Mf-BEAaDO5jhRg	data/streetview/SV_789_-8deQ5X4Mf-BEAaDO5jhRg.jpg	0	0	1	0	1	0	0	0	0	0	0	0	0	0	0	0	0	0	0	0	0	0	1	1	1	0	1	1	0	1	1	0	0	0	0	0	0	0	0	0	0	0	0	0	0	0	0	0
835_SV_790_uT57ckYbv3fSozOuQqNnrA	data/streetview/SV_790_uT57ckYbv3fSozOuQqNnrA.jpg	0	0	0	0	0	0	0	0	0	0	0	0	0	1	0	0	0	0	0	0	0	0	0	0	0	0	0	0	0	0	0	0	0	0	0	0	0	0	0	0	0	0	0	0	0	0	0	0
836_SV_791_ryxpVLA6wbl6ILjJ-cOuiQ	data/streetview/SV_791_ryxpVLA6wbl6ILjJ-cOuiQ.jpg	1	1	0	0	0	0	0	1	0	1	0	0	0	0	0	0	0	0	0	0	0	0	0	0	0	0	0	0	0	0	0	0	1	0	0	0	0	0	0	0	0	0	0	0	0	0	0	0
837_SV_792_cjPrg0lppjWEz_zlFRxMKQ	data/streetview/SV_792_cjPrg0lppjWEz_zlFRxMKQ.jpg	1	1	0	1	1	0	0	0	0	1	0	0	0	0	0	0	0	0	0	0	0	0	0	0	0	0	0	0	0	0	0	0	0	0	0	0	0	0	0	0	0	0	0	0	0	0	0	0
838_SV_793_9t0rqih9hl68pDTSqCbf_A	data/streetview/SV_793_9t0rqih9hl68pDTSqCbf_A.jpg	0	0	0	0	0	0	0	0	0	0	0	0	0	1	0	0	0	0	0	0	0	0	0	0	0	0	0	0	0	0	0	0	0	0	0	0	0	0	0	0	0	0	0	0	0	0	0	0
839_SV_794_y7ozg86bje38ZwugjOmcUQ	data/streetview/SV_794_y7ozg86bje38ZwugjOmcUQ.jpg	0	0	1	0	0	0	0	1	0	0	0	0	0	0	0	0	0	0	0	0	1	1	0	0	0	0	0	0	0	0	0	0	0	0	0	0	0	0	0	0	0	0	0	0	0	0	0	0
840_SV_795_B7t8LTbwPrZMqido3Th3yw	data/streetview/SV_795_B7t8LTbwPrZMqido3Th3yw.jpg	1	0	1	0	1	0	0	1	0	0	0	0	0	0	0	0	0	0	0	0	1	0	0	0	0	0	0	0	0	0	0	0	0	0	0	0	0	0	0	0	0	0	0	0	0	0	0	0
841_SV_796_xCRhzzgqp9g2x4iB-Ga8ug	data/streetview/SV_796_xCRhzzgqp9g2x4iB-Ga8ug.jpg	0	0	0	0	0	0	0	0	0	0	0	0	0	1	0	0	0	0	0	0	0	0	0	0	0	0	0	0	0	0	0	0	0	0	0	0	0	0	0	0	0	0	0	0	0	0	0	0
842_SV_797_uLViyybukghnJqp5VLGO4Q	data/streetview/SV_797_uLViyybukghnJqp5VLGO4Q.jpg	0	0	0	0	1	0	0	0	0	0	0	0	0	0	0	0	0	0	0	0	0	0	0	0	0	0	0	0	0	0	0	0	1	0	0	0	0	0	0	0	0	0	1	0	0	0	0	0
843_SV_798_0qVkY3hCBf68YwdJ4Eq-mA	data/streetview/SV_798_0qVkY3hCBf68YwdJ4Eq-mA.jpg	0	0	0	0	0	0	0	0	0	0	0	0	0	1	0	0	0	0	0	0	0	0	0	0	0	0	0	0	0	0	0	0	0	0	0	0	0	0	0	0	0	0	0	0	0	0	0	0
844_SV_799_WOKsWBdmxV_HcQYODW5dQw	data/streetview/SV_799_WOKsWBdmxV_HcQYODW5dQw.jpg	1	0	0	0	0	0	0	0	0	1	0	0	0	0	0	0	0	0	0	0	0	0	0	0	0	0	0	0	0	0	0	0	0	0	0	0	0	0	0	0	0	0	0	0	0	0	0	0
845_SV_800_ws67olJLyIdG9733P7JkuQ	data/streetview/SV_800_ws67olJLyIdG9733P7JkuQ.jpg	0	0	0	0	0	0	0	0	0	0	0	0	0	0	0	0	0	0	0	0	0	0	0	0	0	0	0	0	0	0	0	0	0	0	0	0	0	0	0	0	0	0	0	0	0	0	0	0
846_SV_801_D__LngJZhuo8bWnKri1P_A	data/streetview/SV_801_D__LngJZhuo8bWnKri1P_A.jpg	0	0	0	0	0	0	0	0	0	0	0	0	0	0	1	0	0	0	0	0	0	0	0	0	0	0	0	0	0	1	1	0	0	0	0	0	0	0	0	1	0	0	0	0	0	0	0	0
847_SV_802_kikgoOPNKpHkjYsG8-toAQ	data/streetview/SV_802_kikgoOPNKpHkjYsG8-toAQ.jpg	0	0	0	0	0	0	0	0	0	0	0	0	0	0	0	0	0	0	0	0	0	0	0	0	0	0	0	0	0	0	0	0	0	0	0	0	0	0	0	0	0	0	0	0	0	0	0	0
848_SV_803_L2StgLModtdKX02SdFAtHw	data/streetview/SV_803_L2StgLModtdKX02SdFAtHw.jpg	0	0	1	0	1	0	0	0	0	0	0	0	0	0	0	0	0	0	0	0	0	0	0	0	0	0	0	1	0	1	0	0	0	0	0	0	0	0	0	0	0	0	0	0	0	0	0	0
849_SV_804_DwKbcWxjBjSq7NtVdc5Rdg	data/streetview/SV_804_DwKbcWxjBjSq7NtVdc5Rdg.jpg	0	0	0	0	0	0	0	0	0	0	0	0	0	1	0	0	0	0	0	0	0	0	0	0	0	0	0	0	0	0	0	0	0	0	0	0	0	0	0	0	0	0	0	0	0	0	0	0
850_SV_805_QhhKLKd-KeXuYyrBpRUTBw	data/streetview/SV_805_QhhKLKd-KeXuYyrBpRUTBw.jpg	0	0	0	0	0	0	0	0	0	0	1	0	0	0	0	0	0	0	0	0	0	0	0	0	0	0	0	0	0	0	1	0	0	0	0	0	0	0	0	0	0	0	1	0	0	0	0	0
851_SV_806_pFu7aGUn0wXOgUbf7Amc4Q	data/streetview/SV_806_pFu7aGUn0wXOgUbf7Amc4Q.jpg	0	0	0	0	0	0	0	0	0	0	0	0	0	0	0	0	0	0	0	0	0	0	0	0	0	0	0	1	0	0	0	0	0	0	0	0	0	0	0	0	0	0	0	0	0	0	0	0
852_SV_807_zqB407mSwiyqkqULh2b8aA	data/streetview/SV_807_zqB407mSwiyqkqULh2b8aA.jpg	1	0	0	1	1	0	1	0	0	1	0	0	0	0	0	0	0	0	0	0	0	0	0	0	0	0	0	0	0	0	0	0	0	0	0	0	0	0	0	0	0	0	0	0	0	0	0	0
853_SV_808_anPy2fH7RKaR62QKyFxKXQ	data/streetview/SV_808_anPy2fH7RKaR62QKyFxKXQ.jpg	0	0	0	0	0	0	0	0	0	0	0	0	0	0	0	0	0	0	0	0	0	0	0	0	0	0	0	0	0	0	0	0	0	0	0	0	0	0	0	0	0	0	0	0	0	0	0	0
854_SV_809_baQMa-dyPY6Y6xJBMCgb3Q	data/streetview/SV_809_baQMa-dyPY6Y6xJBMCgb3Q.jpg	0	0	0	0	0	0	0	0	0	0	0	0	0	0	0	0	0	0	0	0	0	0	0	0	0	0	0	1	0	0	0	0	0	0	0	0	0	0	0	0	0	0	0	0	0	0	0	0
855_SV_810_zJDd60Q8vw_ogzstJglq5g	data/streetview/SV_810_zJDd60Q8vw_ogzstJglq5g.jpg	1	0	0	0	0	1	0	1	0	0	0	0	0	0	0	0	1	0	0	0	0	0	0	0	0	0	0	0	0	0	0	0	0	0	0	0	1	0	0	0	0	0	0	0	0	0	0	0
856_SV_811_wrqPy0swyV4twHnzGl7lbQ	data/streetview/SV_811_wrqPy0swyV4twHnzGl7lbQ.jpg	0	0	0	0	0	0	0	0	0	0	0	0	0	1	0	0	0	0	0	0	0	0	0	0	0	0	0	0	0	0	0	0	0	0	0	0	0	0	0	0	0	0	0	0	0	0	0	0
857_SV_812_Wadz3tsHvrNEGDM0iLNz0g	data/streetview/SV_812_Wadz3tsHvrNEGDM0iLNz0g.jpg	0	0	0	0	0	0	0	0	0	0	0	0	0	0	0	0	0	0	0	0	0	0	0	0	0	0	0	0	0	1	0	0	0	0	0	0	0	0	0	0	0	0	0	0	0	0	0	0
858_SV_813_1l9POMTgw43eOqGDqFC7bw	data/streetview/SV_813_1l9POMTgw43eOqGDqFC7bw.jpg	0	0	0	0	0	0	0	0	0	0	0	0	0	0	1	0	0	0	0	0	0	0	0	0	0	0	0	0	0	1	1	0	0	0	0	0	0	0	0	0	0	0	0	0	0	0	0	0
859_SV_814_iHqPd6UCTZmt7AHARf688w	data/streetview/SV_814_iHqPd6UCTZmt7AHARf688w.jpg	1	0	0	0	0	1	0	0	0	0	0	0	0	0	0	0	1	0	0	0	0	0	0	0	0	0	0	0	0	0	0	0	1	0	0	0	0	0	0	0	0	0	0	0	0	0	0	0
860_SV_815_2U0nHjCgnkXKGnKx37raNA	data/streetview/SV_815_2U0nHjCgnkXKGnKx37raNA.jpg	0	0	0	0	0	0	0	0	0	0	0	0	0	0	0	0	0	0	0	0	0	0	0	0	0	0	0	1	0	0	0	0	0	0	0	0	0	1	0	0	0	0	0	0	0	0	0	0
861_SV_816_Uggpk5M3NQFxhdHTz43soQ	data/streetview/SV_816_Uggpk5M3NQFxhdHTz43soQ.jpg	0	0	0	0	0	0	0	0	0	0	0	0	0	0	0	0	0	0	0	0	0	0	0	0	0	0	0	1	0	0	0	0	0	0	0	0	0	1	0	0	0	0	0	0	0	0	0	0
862_SV_817_E7b3sGQP_PXq0j2zSQGOWQ	data/streetview/SV_817_E7b3sGQP_PXq0j2zSQGOWQ.jpg	0	0	0	0	0	0	0	0	0	0	0	0	0	1	0	0	0	0	0	0	0	0	0	0	0	0	0	0	0	0	0	0	0	0	0	0	0	0	0	0	0	0	0	0	0	0	0	0
863_SV_818_XdS-iTnGdD3rZUGNmDwSVw	data/streetview/SV_818_XdS-iTnGdD3rZUGNmDwSVw.jpg	0	0	0	0	0	0	0	0	0	0	0	0	0	1	0	0	0	0	0	0	0	0	0	0	0	0	0	0	0	0	0	0	0	0	0	0	0	0	0	0	0	0	0	0	0	0	0	0
864_SV_819_7z40S6lPwAmyeNWkgf2efg	data/streetview/SV_819_7z40S6lPwAmyeNWkgf2efg.jpg	0	0	0	0	0	0	0	0	0	0	0	0	0	0	1	0	0	0	0	0	0	0	0	0	0	0	0	1	0	0	0	0	0	0	0	0	0	1	0	0	0	0	0	0	0	0	0	0
865_SV_820_lZfBgyThJG6suRWcuf9KDg	data/streetview/SV_820_lZfBgyThJG6suRWcuf9KDg.jpg	0	0	0	0	0	0	0	0	0	0	0	0	0	1	0	0	1	0	0	0	0	0	0	0	0	0	0	0	0	0	0	0	0	0	0	0	0	0	0	0	0	0	0	0	0	0	0	0
866_SV_821_lZfBgyThJG6suRWcuf9KDg	data/streetview/SV_821_lZfBgyThJG6suRWcuf9KDg.jpg	0	0	0	0	0	0	0	0	0	0	0	0	0	1	0	0	1	0	0	0	0	0	0	0	0	0	0	0	0	0	0	0	0	0	0	0	0	0	0	0	0	0	0	0	0	0	0	0
867_SV_822_M5l0CvP0HHlJM4YDc36bzw	data/streetview/SV_822_M5l0CvP0HHlJM4YDc36bzw.jpg	1	0	0	0	0	0	0	0	0	0	0	0	0	0	0	0	0	0	0	0	0	0	0	0	0	0	0	0	0	0	0	0	0	0	0	0	0	0	0	0	0	1	0	0	0	0	0	0
868_SV_830_csy-3d-zxgMjPaIw3iwYhw	data/streetview/SV_830_csy-3d-zxgMjPaIw3iwYhw.jpg	0	0	0	0	0	0	0	0	0	0	0	0	0	0	0	0	0	0	0	0	0	0	0	0	0	0	0	0	0	0	0	0	0	0	0	0	0	0	0	0	0	0	0	0	0	0	0	0
869_SV_831_NlkdjMJSXHwTlAj4JFGcxA	data/streetview/SV_831_NlkdjMJSXHwTlAj4JFGcxA.jpg	0	0	0	0	0	0	0	0	0	0	0	0	0	0	0	0	0	0	0	0	0	0	0	0	0	0	0	0	0	0	0	0	0	0	0	0	1	0	0	0	0	0	0	0	0	0	0	0
870_SV_832_1ZzTW2bNXav6VM1wp2-pfA	data/streetview/SV_832_1ZzTW2bNXav6VM1wp2-pfA.jpg	0	0	0	0	0	0	0	0	0	0	0	0	0	0	0	0	0	0	0	0	0	0	0	0	0	0	0	0	0	1	0	0	0	0	0	0	0	0	0	0	0	0	0	0	0	0	0	0
871_SV_833_D8disjcgdMhS4nEUN3TIiQ	data/streetview/SV_833_D8disjcgdMhS4nEUN3TIiQ.jpg	1	0	1	0	1	0	1	0	0	1	0	0	0	0	0	0	0	0	0	0	0	0	0	0	0	0	0	0	0	0	0	0	0	0	0	0	0	0	0	0	0	0	0	0	0	0	0	0
872_SV_834_jDx6VRBwENZzTIt2nyO8eA	data/streetview/SV_834_jDx6VRBwENZzTIt2nyO8eA.jpg	1	0	0	0	1	0	0	0	1	1	1	0	0	0	0	0	0	0	0	0	0	0	0	0	0	0	0	0	0	0	0	0	0	0	0	0	0	0	0	0	0	0	0	1	0	0	0	0
873_SV_835_eMV5I-W9JKK93DD8pXo6rg	data/streetview/SV_835_eMV5I-W9JKK93DD8pXo6rg.jpg	0	0	0	0	0	0	0	0	0	0	0	0	0	1	0	0	0	0	0	0	0	0	0	0	0	0	0	0	0	0	0	0	0	0	0	0	0	0	0	0	0	0	0	1	0	0	0	0
874_SV_836_DYZNY6hIEbBufZpFDmkhvA	data/streetview/SV_836_DYZNY6hIEbBufZpFDmkhvA.jpg	1	0	0	0	1	0	0	0	0	1	0	0	0	1	0	0	0	0	0	0	0	0	0	0	0	0	0	0	0	0	0	0	0	0	0	0	0	0	0	0	0	0	0	0	0	0	0	0
875_SV_837_8pHataP2e8r4Zv9DUso8Uw	data/streetview/SV_837_8pHataP2e8r4Zv9DUso8Uw.jpg	0	0	1	0	1	0	0	0	0	0	0	0	0	0	0	0	0	0	0	0	0	0	0	0	0	0	0	0	0	0	0	0	0	0	0	0	0	0	0	0	0	0	0	0	0	0	0	0
876_SV_838_yoL6iCzKyDZA9M19daXJvQ	data/streetview/SV_838_yoL6iCzKyDZA9M19daXJvQ.jpg	1	0	1	0	0	0	0	0	0	0	0	0	0	0	0	0	0	0	0	0	0	0	0	0	0	0	0	0	0	0	0	0	0	0	0	0	0	0	0	0	0	0	0	0	0	0	0	0
877_SV_839_yoL6iCzKyDZA9M19daXJvQ	data/streetview/SV_839_yoL6iCzKyDZA9M19daXJvQ.jpg	1	0	1	0	1	0	0	0	0	0	0	0	0	0	0	0	0	0	0	0	1	0	0	0	0	0	0	0	0	0	0	0	0	0	0	0	0	0	0	0	0	0	0	0	0	0	0	0
878_SV_840_KK3NuMnFaKqAEhKNr5nDQw	data/streetview/SV_840_KK3NuMnFaKqAEhKNr5nDQw.jpg	1	0	1	0	1	0	0	0	0	0	0	1	0	0	0	0	0	0	0	0	1	0	0	0	0	0	0	0	1	0	0	0	0	0	0	1	0	0	0	0	0	0	0	0	0	0	0	0
879_SV_841_4f5ge6gGZQ8zsZm7mq-Fsg	data/streetview/SV_841_4f5ge6gGZQ8zsZm7mq-Fsg.jpg	1	0	0	0	1	0	0	1	0	0	0	0	0	0	0	0	0	0	0	0	0	0	0	0	0	0	0	0	0	0	0	0	0	0	0	0	0	0	0	0	0	0	0	0	0	0	0	0
880_SV_842_u54_hrJIDXMJHTDVBFrgOg	data/streetview/SV_842_u54_hrJIDXMJHTDVBFrgOg.jpg	1	0	0	0	1	0	0	0	0	1	0	0	0	0	0	0	0	0	0	0	0	0	0	0	0	0	0	0	0	1	0	0	0	0	0	0	0	0	0	0	0	0	0	0	0	0	0	0
881_SV_843_afeTmF56OHBL-C6BgXFKqA	data/streetview/SV_843_afeTmF56OHBL-C6BgXFKqA.jpg	1	1	1	0	1	0	1	1	1	1	0	0	0	0	0	0	0	0	0	0	1	0	0	1	0	0	0	0	0	0	0	0	0	0	0	0	0	0	0	0	0	0	1	0	0	0	0	0
882_SV_844_OKnzvaW8P1k8gHh1jKvA9w	data/streetview/SV_844_OKnzvaW8P1k8gHh1jKvA9w.jpg	1	0	1	0	1	0	0	0	0	0	0	0	0	0	0	0	0	0	0	0	0	0	0	0	1	0	0	0	0	1	1	0	0	0	0	0	0	0	0	0	0	0	1	0	0	0	0	0
883_SV_845_a5-CVGGuNIExoPsA3av9GA	data/streetview/SV_845_a5-CVGGuNIExoPsA3av9GA.jpg	1	0	1	0	1	0	0	1	0	0	0	0	0	0	0	0	0	0	0	0	1	1	0	0	0	0	0	0	1	0	0	0	0	0	0	0	0	0	0	0	0	0	0	0	0	0	0	0
884_SV_846_lf-bdBnHf09KzaVKJ-K5BQ	data/streetview/SV_846_lf-bdBnHf09KzaVKJ-K5BQ.jpg	1	0	0	0	1	0	0	1	0	1	0	0	0	0	0	0	0	0	0	0	1	0	0	0	0	0	0	0	0	0	0	0	0	0	0	0	0	0	0	0	0	0	0	0	0	0	0	0
885_SV_847_OfkF0nq0T5afx5IJG76hag	data/streetview/SV_847_OfkF0nq0T5afx5IJG76hag.jpg	1	0	0	1	0	0	0	0	0	0	0	0	0	0	0	0	0	0	0	0	0	0	0	0	0	0	0	0	0	0	0	0	0	0	0	0	0	0	0	0	0	0	0	0	0	0	0	0
886_SV_848_OPXoDx9rbVufzk9WgiJe2w	data/streetview/SV_848_OPXoDx9rbVufzk9WgiJe2w.jpg	0	0	0	0	0	0	0	0	0	0	0	0	0	0	1	0	0	0	0	0	0	0	0	0	0	0	0	0	0	1	1	0	0	0	0	0	0	0	0	0	0	0	0	0	0	0	0	0
887_SV_849_-9kfcTeaKSbxJ5hmLXwP0g	data/streetview/SV_849_-9kfcTeaKSbxJ5hmLXwP0g.jpg	0	0	0	0	0	0	0	0	0	0	1	0	0	0	0	0	0	0	0	0	0	0	0	0	0	0	0	0	0	0	0	0	0	0	0	0	0	0	0	0	0	0	0	0	0	0	0	0
888_SV_850_cQsCwn1_4P3iu79GuHg_cw	data/streetview/SV_850_cQsCwn1_4P3iu79GuHg_cw.jpg	1	0	0	0	0	0	0	0	0	0	1	0	0	0	0	0	0	0	0	0	0	0	0	0	0	0	0	0	0	0	0	0	0	0	0	0	0	0	0	0	0	0	0	0	0	0	0	0
889_SV_851_xCRhzzgqp9g2x4iB-Ga8ug	data/streetview/SV_851_xCRhzzgqp9g2x4iB-Ga8ug.jpg	0	0	0	0	0	0	0	0	0	0	0	0	0	1	0	0	0	0	0	0	0	0	0	0	0	0	0	0	0	0	0	0	0	0	0	0	0	0	0	0	0	0	0	0	0	0	0	0
890_SV_852_nUlnTWn_9o5aEDEAVNRZfg	data/streetview/SV_852_nUlnTWn_9o5aEDEAVNRZfg.jpg	0	0	0	0	0	0	0	0	0	0	1	0	0	0	0	0	0	0	0	0	0	0	0	0	0	0	0	0	0	0	0	0	0	0	0	0	0	0	0	0	0	0	0	0	0	0	0	0
891_SV_853_2kYhOvJSZgo3CPbbBLhMIA	data/streetview/SV_853_2kYhOvJSZgo3CPbbBLhMIA.jpg	0	0	0	0	0	0	0	0	0	0	0	0	0	0	0	0	0	0	0	0	0	0	0	0	0	0	0	0	0	0	0	0	0	0	0	0	0	0	0	0	0	0	0	0	0	0	0	0
892_SV_854_FXjWJ4cEmf-XQFjfFoSRDw	data/streetview/SV_854_FXjWJ4cEmf-XQFjfFoSRDw.jpg	0	0	1	0	1	0	0	0	0	0	0	0	0	0	0	0	0	0	0	0	0	0	0	0	0	0	0	0	0	1	0	0	1	0	0	0	0	0	0	0	0	0	0	0	0	0	0	0
893_SV_855_90FEHKIKbfot2guZ5YDUOw	data/streetview/SV_855_90FEHKIKbfot2guZ5YDUOw.jpg	1	0	1	0	0	0	0	0	0	0	0	0	0	0	0	0	0	0	0	0	0	0	0	0	0	0	0	0	0	0	0	0	0	0	0	0	0	0	0	0	0	0	0	0	0	0	0	0
894_SV_856_cNBysjOot1YvgxFLwHBw6w	data/streetview/SV_856_cNBysjOot1YvgxFLwHBw6w.jpg	0	0	0	0	0	0	0	0	0	0	0	0	0	1	0	0	0	0	0	0	0	0	0	0	0	0	0	0	0	1	0	0	0	0	0	0	0	0	0	0	0	0	0	0	0	0	0	0
895_SV_857_mdtLieUxNQHp2U68jN-Gcg	data/streetview/SV_857_mdtLieUxNQHp2U68jN-Gcg.jpg	1	0	1	0	1	0	0	0	0	0	0	0	0	0	0	0	0	0	0	0	0	0	0	0	0	0	0	0	0	0	0	0	0	0	0	0	0	0	0	0	0	0	0	0	0	0	0	0
896_SV_858_zK4KMpLr_4nPZP6yUoJElg	data/streetview/SV_858_zK4KMpLr_4nPZP6yUoJElg.jpg	1	0	1	0	1	0	0	0	0	0	0	0	0	0	0	0	0	0	0	0	1	0	0	0	0	0	0	1	0	0	0	0	0	0	0	0	0	0	0	0	0	0	0	0	0	0	0	0
897_SV_859_vpbduFZKabWSEAOlyP0zMA	data/streetview/SV_859_vpbduFZKabWSEAOlyP0zMA.jpg	1	0	0	0	1	0	0	0	0	1	0	1	0	0	0	0	0	0	0	0	0	0	0	0	0	0	0	0	0	0	0	0	0	0	0	0	0	0	0	0	0	0	0	0	0	0	0	0
898_SV_860_tsjH9jxtgDoh7sfFk52WGQ	data/streetview/SV_860_tsjH9jxtgDoh7sfFk52WGQ.jpg	0	0	0	0	0	0	0	0	0	0	0	0	0	0	0	0	0	0	0	0	0	0	0	0	0	0	0	0	0	1	0	0	0	0	0	0	0	0	0	1	0	0	0	0	0	0	0	0
899_SV_861_U5T5DCWRNrewtceVpkLoyg	data/streetview/SV_861_U5T5DCWRNrewtceVpkLoyg.jpg	0	0	0	0	0	0	0	0	0	0	0	0	0	0	0	0	0	0	0	0	0	0	0	0	0	0	0	0	0	1	0	0	0	0	0	0	0	0	0	0	0	0	0	0	0	0	0	0
900_SV_862_om2uusLe7k2lv6VbJ4kEog	data/streetview/SV_862_om2uusLe7k2lv6VbJ4kEog.jpg	1	0	0	1	1	0	0	0	0	1	1	0	0	0	0	0	0	0	0	0	0	0	0	0	0	0	0	0	0	0	0	0	0	0	0	0	0	0	0	0	0	0	0	1	0	0	0	0
901_SV_863_eV-hgqkzu5BIbMcsedpDpg	data/streetview/SV_863_eV-hgqkzu5BIbMcsedpDpg.jpg	1	1	0	1	1	0	1	1	0	1	0	0	0	0	0	0	0	0	0	0	1	0	0	0	0	0	0	0	0	0	0	0	0	0	0	0	0	0	0	0	0	0	0	0	0	0	0	0
902_SV_864_XZR7Yvc9UZFlZdv5AzO9QQ	data/streetview/SV_864_XZR7Yvc9UZFlZdv5AzO9QQ.jpg	0	0	0	0	1	0	0	0	0	0	0	0	0	1	0	0	0	0	0	0	0	0	0	0	0	0	0	0	0	0	0	0	0	0	0	0	0	0	0	0	0	0	0	0	0	0	0	0
903_SV_865_anPy2fH7RKaR62QKyFxKXQ	data/streetview/SV_865_anPy2fH7RKaR62QKyFxKXQ.jpg	0	0	0	0	0	0	0	0	0	0	0	0	0	0	0	0	0	0	0	0	0	0	0	0	0	0	0	1	0	0	0	0	0	0	0	0	0	0	0	0	0	0	0	0	0	0	0	0
904_SV_866_KtNFNnrGy7ufgTZ40xWvAQ	data/streetview/SV_866_KtNFNnrGy7ufgTZ40xWvAQ.jpg	1	0	0	0	0	0	0	1	0	0	0	0	0	0	0	0	0	0	0	0	0	0	0	0	0	0	0	0	0	0	0	0	1	0	0	0	0	0	0	0	0	0	0	0	0	0	0	0
905_SV_867_NBIff0yUmrPs0hbuZNoEkQ	data/streetview/SV_867_NBIff0yUmrPs0hbuZNoEkQ.jpg	0	0	0	0	0	0	0	0	0	0	0	0	0	0	0	0	0	0	0	0	0	0	0	0	0	0	0	0	0	0	0	0	0	0	0	0	0	0	0	0	0	0	0	0	0	0	0	0
906_SV_868_QjYR1eZaSHoFr67KoErVrQ	data/streetview/SV_868_QjYR1eZaSHoFr67KoErVrQ.jpg	0	0	0	0	0	0	0	0	0	0	0	0	0	0	1	0	0	0	0	0	0	0	0	0	0	0	0	0	0	1	1	0	0	0	0	0	0	0	0	0	0	0	0	0	0	0	0	0
907_SV_869_fqYlVSlWEydibBDFmhjlBg	data/streetview/SV_869_fqYlVSlWEydibBDFmhjlBg.jpg	0	0	0	0	0	0	0	0	0	0	1	0	0	0	0	0	0	0	0	0	0	0	0	0	0	0	0	0	0	0	0	0	0	0	0	0	0	0	0	0	0	0	0	0	0	0	0	0
908_SV_870_hE_7-ffnHxOkprpxL_nhEA	data/streetview/SV_870_hE_7-ffnHxOkprpxL_nhEA.jpg	0	0	0	0	0	0	0	0	0	0	0	0	0	0	0	0	0	0	0	0	0	0	0	0	0	0	0	0	0	0	0	0	0	0	0	0	0	0	0	0	0	0	0	0	0	0	0	0
909_SV_871_SZfYXXvIn1z9vI6yvLsHNg	data/streetview/SV_871_SZfYXXvIn1z9vI6yvLsHNg.jpg	0	0	0	0	0	0	0	0	0	0	0	0	0	0	0	0	1	0	0	0	0	0	0	0	0	0	0	1	0	0	0	0	0	0	0	0	0	0	0	0	0	0	0	0	0	0	0	0
910_SV_872_XdS-iTnGdD3rZUGNmDwSVw	data/streetview/SV_872_XdS-iTnGdD3rZUGNmDwSVw.jpg	0	0	0	0	0	0	0	0	0	0	0	0	0	0	0	0	0	0	0	0	0	0	0	0	0	0	0	0	0	0	0	0	0	0	0	0	0	0	0	0	0	0	0	0	0	0	0	0
911_SV_873_6tp-FbYzw3ao_yJP8_-NFw	data/streetview/SV_873_6tp-FbYzw3ao_yJP8_-NFw.jpg	0	0	0	0	0	0	0	0	0	0	0	1	0	0	1	0	0	0	0	0	0	0	0	0	0	0	0	0	0	1	1	0	1	0	0	0	0	0	0	0	0	0	0	0	0	0	0	0
912_SV_874_Apo9aDzHQ-ac13xNUeooLg	data/streetview/SV_874_Apo9aDzHQ-ac13xNUeooLg.jpg	0	0	0	0	0	0	0	0	0	0	0	0	0	0	0	0	0	0	0	0	0	0	0	0	0	0	0	0	0	0	0	0	0	0	0	0	0	0	0	0	0	0	0	0	0	0	0	0
913_SV_875_5-szHuFjop86rZ4RF6wVUA	data/streetview/SV_875_5-szHuFjop86rZ4RF6wVUA.jpg	0	0	0	0	0	0	0	0	0	0	0	0	0	0	0	0	0	0	0	0	0	0	0	0	0	0	0	0	0	1	0	0	1	0	0	0	0	0	0	0	0	0	0	0	0	0	0	0
914_SV_876_ZanCtuSsCQpzS6NlbdLoYw	data/streetview/SV_876_ZanCtuSsCQpzS6NlbdLoYw.jpg	0	0	0	0	0	0	0	0	0	0	0	0	0	0	0	0	0	0	0	0	0	0	0	0	0	0	0	0	0	0	0	0	0	0	0	0	0	0	0	0	0	0	0	0	0	0	0	0
915_SV_877_yqF-uSrr6vJ15B6EbkpuaA	data/streetview/SV_877_yqF-uSrr6vJ15B6EbkpuaA.jpg	1	0	0	0	0	0	0	0	0	0	0	0	0	0	0	0	0	0	0	0	0	0	0	0	0	0	0	0	0	0	0	0	0	0	0	0	0	0	0	0	0	0	0	0	0	0	0	0
916_SV_886_nPUmsBHk_MWMWp6RKHnG2g	data/streetview/SV_886_nPUmsBHk_MWMWp6RKHnG2g.jpg	0	0	0	0	0	0	0	0	0	0	0	0	0	1	0	0	0	0	0	0	0	0	0	0	0	0	0	0	0	0	0	0	0	0	0	0	0	0	0	0	0	0	0	0	0	0	0	0
917_SV_888_B3Fes4V7dSRPg4mO86w4qg	data/streetview/SV_888_B3Fes4V7dSRPg4mO86w4qg.jpg	1	0	0	0	0	0	0	0	0	0	0	0	0	0	0	0	0	0	0	0	1	0	0	0	0	0	0	0	0	1	0	0	1	0	0	0	0	0	0	0	0	1	0	0	0	0	0	0
918_SV_889_1Qrjlj98qA4kfsSsQekQRw	data/streetview/SV_889_1Qrjlj98qA4kfsSsQekQRw.jpg	1	0	0	0	1	0	0	1	0	0	0	1	0	0	0	0	0	0	0	0	0	0	0	0	0	0	0	0	0	0	0	0	0	0	0	0	0	0	0	0	0	0	0	0	0	0	0	0
919_SV_890_RfhdS-AGTT1tIfvLtZQOUA	data/streetview/SV_890_RfhdS-AGTT1tIfvLtZQOUA.jpg	1	0	0	0	1	1	0	0	0	0	0	0	0	0	0	0	0	0	0	0	0	0	0	0	0	0	0	0	0	0	0	0	1	0	0	0	1	0	0	0	0	0	0	0	0	0	0	0
920_SV_891_AT72SuN-0y6N49kGGDd0xg	data/streetview/SV_891_AT72SuN-0y6N49kGGDd0xg.jpg	1	0	1	0	0	0	0	0	0	0	0	0	0	1	0	0	0	0	0	0	0	0	0	0	0	0	0	0	0	0	0	0	0	0	0	0	0	0	0	0	0	0	0	0	0	0	0	0
921_SV_892_1TPiJuwBSfZWzAtSdIOu0g	data/streetview/SV_892_1TPiJuwBSfZWzAtSdIOu0g.jpg	0	0	0	0	0	0	0	0	0	0	0	0	0	0	0	0	0	0	0	0	0	0	0	0	0	0	0	0	0	0	0	0	0	0	0	0	0	0	0	0	0	0	0	0	0	0	0	0
922_SV_893_Y6XgeDzP76H6P2GhgyP6NA	data/streetview/SV_893_Y6XgeDzP76H6P2GhgyP6NA.jpg	0	0	0	0	0	0	0	0	0	0	0	0	0	0	0	0	0	0	0	0	0	0	0	0	0	0	0	0	0	1	0	0	0	0	0	0	0	0	0	1	0	0	0	0	0	0	0	0
923_SV_894_O_SbFBwWwHySKbrP3B6_Fw	data/streetview/SV_894_O_SbFBwWwHySKbrP3B6_Fw.jpg	0	0	0	0	0	0	0	0	0	0	0	0	0	0	1	0	0	0	0	0	0	0	0	0	0	0	0	0	0	0	0	0	0	0	0	0	0	0	0	0	0	0	0	0	0	0	0	0
924_SV_895_Gdiv6aeZQOYbyjfibcRqJA	data/streetview/SV_895_Gdiv6aeZQOYbyjfibcRqJA.jpg	0	0	0	0	1	0	0	0	0	0	0	0	0	0	1	0	0	0	0	0	0	0	0	0	0	0	0	0	0	1	1	0	0	0	0	0	0	0	0	0	0	0	0	0	0	0	0	0
925_SV_896_U08go046babmJ1A13eOjHA	data/streetview/SV_896_U08go046babmJ1A13eOjHA.jpg	0	0	0	0	0	0	0	0	0	0	0	0	0	0	1	0	0	0	0	0	0	0	0	0	0	0	0	0	0	1	1	0	0	0	0	0	0	0	0	0	0	0	0	0	0	0	0	0
926_SV_897_nLiLmNdlndR0UXkLixFuvw	data/streetview/SV_897_nLiLmNdlndR0UXkLixFuvw.jpg	1	1	0	0	1	0	0	1	0	1	0	0	0	0	0	0	0	0	0	0	0	0	0	0	0	0	0	0	0	0	0	0	0	0	0	0	0	0	0	0	0	0	0	0	0	0	0	0
927_SV_898_y3dLJ4kJi2037GJMi6T6cg	data/streetview/SV_898_y3dLJ4kJi2037GJMi6T6cg.jpg	1	0	1	0	1	0	0	0	0	0	0	0	0	0	0	0	0	0	0	0	1	0	0	0	0	0	0	0	0	0	0	0	0	0	0	0	0	0	0	0	0	0	0	0	0	0	0	0
928_SV_899_mrh5y7Q2reVxwL-TnlluqA	data/streetview/SV_899_mrh5y7Q2reVxwL-TnlluqA.jpg	1	0	1	0	0	0	0	1	0	0	1	0	0	0	0	0	0	0	0	0	1	0	0	0	0	0	0	0	0	0	0	0	0	0	0	0	0	0	0	0	0	0	1	0	0	0	0	0
929_SV_900_bri0em__1-gg5noVHACX1g	data/streetview/SV_900_bri0em__1-gg5noVHACX1g.jpg	1	0	1	0	1	0	0	0	0	0	0	1	0	0	0	0	0	0	0	0	1	0	0	1	0	0	0	0	1	0	0	0	0	0	0	0	0	0	0	0	0	0	1	0	0	0	0	0
930_SV_901_T6F74paClITxrxuOg7DNFg	data/streetview/SV_901_T6F74paClITxrxuOg7DNFg.jpg	0	0	0	0	0	0	0	0	0	0	0	0	0	1	0	0	0	0	0	0	0	0	0	0	0	0	0	0	0	0	0	0	0	0	0	0	0	0	0	0	0	0	0	0	0	0	0	0
931_SV_902_yeW-NnrQ2_ZDeKARfQNAnw	data/streetview/SV_902_yeW-NnrQ2_ZDeKARfQNAnw.jpg	0	0	0	0	0	0	0	0	0	0	0	0	0	1	0	0	0	0	0	0	0	0	0	0	0	0	0	0	0	0	0	0	0	0	0	0	0	0	0	0	0	0	0	0	0	0	0	0
932_SV_903_OufijAlYGbv0o4KZWAxvFA	data/streetview/SV_903_OufijAlYGbv0o4KZWAxvFA.jpg	0	0	0	0	0	0	0	0	0	0	0	0	0	0	1	0	0	0	0	0	0	0	0	0	0	0	0	0	0	1	1	0	0	0	0	0	0	0	0	1	0	0	0	0	0	0	0	0
933_SV_904_s106Pd_6IL26vYk7fDxSPA	data/streetview/SV_904_s106Pd_6IL26vYk7fDxSPA.jpg	0	0	0	0	0	0	0	0	0	0	0	0	0	1	0	0	0	0	0	0	0	0	0	0	0	0	0	0	0	0	0	0	0	0	0	0	0	0	0	0	0	0	0	0	0	0	0	0
934_SV_905_s106Pd_6IL26vYk7fDxSPA	data/streetview/SV_905_s106Pd_6IL26vYk7fDxSPA.jpg	0	0	0	0	0	0	0	0	0	0	0	0	0	1	0	0	0	0	0	0	0	0	0	0	0	0	0	0	0	0	0	0	0	0	0	0	0	0	0	0	0	0	0	0	0	0	0	0
935_SV_906_2CRJbLNif7qeBoFW4UZwYA	data/streetview/SV_906_2CRJbLNif7qeBoFW4UZwYA.jpg	0	0	1	0	1	0	1	0	0	0	0	0	1	0	0	0	1	0	0	0	0	0	0	0	0	0	0	0	0	0	0	0	0	0	0	0	0	0	0	0	0	0	0	0	0	0	0	0
936_SV_907_NUddltRQnQbnB6IDAb3PZw	data/streetview/SV_907_NUddltRQnQbnB6IDAb3PZw.jpg	0	0	0	0	0	0	0	0	0	0	0	0	0	0	0	0	0	0	0	0	0	0	0	0	0	0	0	0	0	1	1	0	1	0	0	0	0	0	0	0	0	0	0	0	0	0	0	0
937_SV_908_ScQ3YN2jmM3q9eoPc5g7WQ	data/streetview/SV_908_ScQ3YN2jmM3q9eoPc5g7WQ.jpg	0	0	1	0	1	0	0	0	0	0	0	0	0	0	0	0	0	0	0	0	0	0	0	0	0	0	0	1	0	1	1	0	1	0	0	0	0	0	0	1	0	0	0	0	0	0	0	0
938_SV_909_QxVr9D3LHX4gspysbaLtNw	data/streetview/SV_909_QxVr9D3LHX4gspysbaLtNw.jpg	0	0	0	0	0	0	0	0	0	0	0	0	0	1	0	0	0	0	0	0	0	0	0	0	0	0	0	0	0	0	0	0	0	0	0	0	0	0	0	0	0	0	0	0	0	0	0	0
939_SV_910_lYSxlx7NBC9LZ7OC9izRAA	data/streetview/SV_910_lYSxlx7NBC9LZ7OC9izRAA.jpg	1	0	1	0	1	0	0	1	0	0	0	0	0	0	0	0	0	0	0	0	1	0	0	0	0	0	0	0	1	0	0	0	0	0	0	0	0	0	0	0	0	0	0	0	0	0	0	0
940_SV_911_TjN62tIF8NKELWruchjVBA	data/streetview/SV_911_TjN62tIF8NKELWruchjVBA.jpg	1	0	1	0	1	0	0	0	0	0	0	0	0	0	0	0	0	0	0	0	0	0	0	0	0	0	0	0	0	0	0	0	0	0	0	0	0	0	0	0	0	0	0	0	0	0	0	0
941_SV_912_vw_Hn2RhmwlYiIHXHk_qLQ	data/streetview/SV_912_vw_Hn2RhmwlYiIHXHk_qLQ.jpg	1	0	0	1	1	0	0	0	0	0	0	0	0	1	0	0	0	0	0	0	1	0	0	0	0	0	0	0	0	0	0	0	0	0	0	0	0	0	0	0	0	0	0	1	0	0	0	0
942_SV_913_pFwPyodd2K6teeAs06TNKw	data/streetview/SV_913_pFwPyodd2K6teeAs06TNKw.jpg	1	0	0	0	1	0	0	0	0	0	0	0	0	1	0	0	0	0	0	0	1	0	0	0	0	0	0	0	0	0	0	0	0	0	0	0	0	0	0	0	0	0	0	1	0	0	0	0
943_SV_914_l2SS_LfgAey8_OfYj6QY9Q	data/streetview/SV_914_l2SS_LfgAey8_OfYj6QY9Q.jpg	1	0	1	0	1	0	1	0	0	1	0	0	0	0	0	0	0	0	0	0	0	0	0	0	0	0	0	0	0	0	0	0	0	0	0	0	0	0	0	0	0	0	0	0	0	0	0	0
944_SV_915_DyAN3oq6YIRZrLPNW95L_A	data/streetview/SV_915_DyAN3oq6YIRZrLPNW95L_A.jpg	0	0	0	0	0	0	0	0	0	0	0	0	0	1	0	0	0	0	0	0	0	0	0	0	0	0	0	0	0	0	0	0	0	0	0	0	0	0	0	0	0	0	0	0	0	0	0	0
945_SV_916_AtlD2QBgvkGPECG6wvHJzQ	data/streetview/SV_916_AtlD2QBgvkGPECG6wvHJzQ.jpg	0	0	0	0	0	0	0	0	0	0	0	0	0	0	0	0	1	0	0	0	0	0	0	0	0	0	0	0	0	0	0	0	0	0	0	0	1	0	0	0	0	0	0	0	0	0	0	0
946_SV_917_ZoLNjf-zmwNn7SwOri57Vg	data/streetview/SV_917_ZoLNjf-zmwNn7SwOri57Vg.jpg	1	0	0	0	1	0	0	1	0	1	0	0	0	0	0	0	0	0	0	0	1	0	0	0	0	0	0	0	0	0	0	0	0	0	0	0	0	0	0	0	0	0	0	0	0	0	0	0
947_SV_918_3sPDwQkfIjy02zy2F8q_9g	data/streetview/SV_918_3sPDwQkfIjy02zy2F8q_9g.jpg	1	0	1	0	1	0	1	0	1	1	0	0	0	0	0	0	0	0	0	0	0	0	0	1	0	0	1	0	0	0	0	0	0	0	0	0	0	0	0	0	0	0	0	0	0	0	0	0
948_SV_919_qENdmpTIxtAbsLvs3E40sg	data/streetview/SV_919_qENdmpTIxtAbsLvs3E40sg.jpg	1	0	1	0	1	0	1	0	0	0	0	1	0	0	0	0	0	0	0	0	1	0	0	1	0	0	0	0	1	0	0	0	0	0	0	0	0	0	0	0	0	0	0	0	0	0	0	0
949_SV_920_z6NhOoECptVo0dZu0HAh3A	data/streetview/SV_920_z6NhOoECptVo0dZu0HAh3A.jpg	0	0	0	0	0	0	0	0	0	0	0	0	0	0	0	0	0	0	0	0	0	0	0	0	0	0	0	0	0	0	0	0	1	0	0	0	0	0	0	0	0	0	0	0	0	0	0	0
950_SV_921_zDuL98rT1dKGgbLgjgSHmw	data/streetview/SV_921_zDuL98rT1dKGgbLgjgSHmw.jpg	0	0	0	0	0	0	0	0	0	0	0	0	0	0	0	0	0	0	0	0	0	0	0	0	0	0	0	0	0	1	0	0	0	0	0	0	0	0	0	0	0	0	0	0	0	0	0	0
951_SV_922_6g7GnP40K1YGgI_rZGrP3w	data/streetview/SV_922_6g7GnP40K1YGgI_rZGrP3w.jpg	1	0	1	0	1	0	0	1	0	0	0	0	0	0	0	0	0	0	0	0	0	0	0	0	0	0	0	0	0	0	0	0	0	0	0	0	0	0	0	0	0	0	0	0	0	0	0	0
952_SV_923_HLCxrLhsM5bpSpSFMos21w	data/streetview/SV_923_HLCxrLhsM5bpSpSFMos21w.jpg	1	0	0	0	0	0	0	1	0	0	0	0	0	1	0	0	0	0	0	0	0	0	0	0	0	0	0	0	0	0	0	0	0	0	0	0	0	0	0	0	0	0	0	0	0	0	0	0
953_SV_924_GAwnMV-9os95oWhhrIvnUA	data/streetview/SV_924_GAwnMV-9os95oWhhrIvnUA.jpg	1	0	0	0	1	0	0	0	0	0	0	0	0	0	0	0	0	0	0	0	0	0	0	0	0	0	0	0	0	0	0	0	0	0	0	0	0	0	0	0	0	0	0	0	0	0	0	0
954_SV_925_QqyfE9ujbQ2vQeB4Bw8-vg	data/streetview/SV_925_QqyfE9ujbQ2vQeB4Bw8-vg.jpg	0	0	0	0	0	0	0	0	0	0	0	0	0	1	0	0	0	0	0	0	0	0	0	0	0	0	0	1	0	1	0	0	0	0	0	0	0	1	0	0	0	0	0	0	0	0	0	0
955_SV_926_W5sPSWy8qGgEJyTN8yx-bQ	data/streetview/SV_926_W5sPSWy8qGgEJyTN8yx-bQ.jpg	1	0	0	0	1	0	0	1	0	1	0	0	0	0	0	0	0	0	0	0	0	0	0	0	0	0	0	0	0	0	0	0	0	0	0	0	0	0	0	0	0	0	0	0	0	0	0	0
956_SV_927_MJRKh0tCWmqElETht17Q3w	data/streetview/SV_927_MJRKh0tCWmqElETht17Q3w.jpg	0	0	0	0	0	0	0	0	0	0	0	0	0	1	0	0	0	0	0	0	0	0	0	0	0	0	0	0	0	0	0	0	0	0	0	0	1	0	0	0	0	0	0	0	0	0	0	0
957_SV_928_1l06q6kgBLt95A6GSFPzfw	data/streetview/SV_928_1l06q6kgBLt95A6GSFPzfw.jpg	0	0	0	0	1	0	0	1	0	0	0	0	0	0	0	0	0	0	0	0	1	0	0	0	0	0	0	0	0	0	0	0	0	0	0	0	0	0	0	0	0	0	0	0	0	0	0	0
958_SV_929_k5Kaun3tRb0JIKQTqt5N9g	data/streetview/SV_929_k5Kaun3tRb0JIKQTqt5N9g.jpg	0	0	0	0	0	0	0	0	0	0	0	0	0	0	0	0	0	0	0	0	0	0	0	0	0	0	0	0	0	0	0	0	0	0	0	0	0	0	0	0	1	0	0	0	0	0	0	0
959_SV_930_-dKxcbRsZZZ7yscYXPjK9A	data/streetview/SV_930_-dKxcbRsZZZ7yscYXPjK9A.jpg	0	0	0	0	0	0	0	0	0	0	0	0	0	0	0	0	1	0	0	0	0	0	0	0	0	0	0	0	0	0	0	0	0	0	0	0	0	0	0	0	1	0	0	0	0	0	0	0
960_SV_931_dPdM9H-xvkGdreX-ThF20w	data/streetview/SV_931_dPdM9H-xvkGdreX-ThF20w.jpg	0	0	0	0	0	0	0	0	0	0	0	0	0	0	0	0	0	0	0	0	0	0	0	0	0	0	0	1	0	0	0	0	0	0	0	0	0	0	0	0	1	0	0	0	0	0	0	0
961_SV_945_wKcc8EGhlGpVd2wb5GYIRQ	data/streetview/SV_945_wKcc8EGhlGpVd2wb5GYIRQ.jpg	0	0	0	0	0	0	0	0	0	0	0	0	0	0	0	0	0	0	0	0	0	0	0	0	0	0	0	1	0	0	0	0	0	0	0	0	0	0	0	0	0	0	0	0	0	0	0	0
962_SV_946_0DuTl4G-Kk6DCPZcsReViw	data/streetview/SV_946_0DuTl4G-Kk6DCPZcsReViw.jpg	1	0	1	0	1	0	0	1	0	0	0	0	0	0	0	0	0	0	0	0	1	0	0	0	0	0	0	0	0	0	0	0	0	0	0	0	0	0	0	0	0	0	1	0	0	0	0	0
963_SV_947_eJify5YFpOlHuL4AOVPkSQ	data/streetview/SV_947_eJify5YFpOlHuL4AOVPkSQ.jpg	1	0	1	0	1	0	0	1	0	0	0	0	0	0	0	0	0	0	0	0	0	1	0	0	0	0	0	0	0	0	0	0	0	0	0	0	0	0	0	0	0	0	1	0	0	0	0	0
964_SV_948_GMSlnRvRHldHdl3Akhl3uQ	data/streetview/SV_948_GMSlnRvRHldHdl3Akhl3uQ.jpg	0	0	0	0	0	0	0	0	0	0	0	0	0	0	0	0	0	0	0	0	0	0	0	0	0	0	0	0	0	0	0	0	0	0	0	0	0	0	0	0	0	0	0	0	0	0	0	0
965_SV_949_ue6lrgKOcP9RtUBVYe0g0A	data/streetview/SV_949_ue6lrgKOcP9RtUBVYe0g0A.jpg	0	0	0	0	0	0	0	0	0	0	0	0	0	1	0	0	0	0	0	0	0	0	0	0	0	0	0	0	0	0	0	0	0	0	0	0	0	0	0	0	0	0	0	0	0	0	0	0
966_SV_950_GtUzw2lByrrUJ_HP0E0ntQ	data/streetview/SV_950_GtUzw2lByrrUJ_HP0E0ntQ.jpg	1	0	0	1	0	0	0	1	0	0	1	0	0	0	0	0	0	0	0	0	0	0	0	0	0	0	0	0	0	0	0	0	0	0	0	0	0	0	0	0	0	0	0	0	0	0	0	0
967_SV_951_2UsaA59MePwGrj1C8Qz2-w	data/streetview/SV_951_2UsaA59MePwGrj1C8Qz2-w.jpg	1	0	0	0	0	0	0	0	0	0	0	0	0	0	0	0	0	0	0	0	1	0	0	0	0	0	0	0	0	0	0	0	0	0	0	0	1	0	0	0	0	0	0	0	0	0	0	0
968_SV_952_kAtIMsncs2ydwaRzwrSvdA	data/streetview/SV_952_kAtIMsncs2ydwaRzwrSvdA.jpg	1	0	1	0	1	0	0	0	0	0	0	0	0	0	0	0	0	0	0	0	1	0	0	0	0	0	0	0	1	0	0	0	0	0	0	1	0	0	0	0	0	0	0	0	0	0	0	0
969_SV_953_ZAqohqB08BWrLqaWXqa-Bg	data/streetview/SV_953_ZAqohqB08BWrLqaWXqa-Bg.jpg	1	0	0	0	1	0	0	1	0	0	0	0	0	0	0	0	0	0	0	0	1	0	0	0	0	0	0	0	1	0	0	0	0	0	0	0	0	0	0	0	0	0	0	0	0	0	0	0
970_SV_954_kX9nbB-ORvd1igS1an9FVQ	data/streetview/SV_954_kX9nbB-ORvd1igS1an9FVQ.jpg	1	1	0	0	1	0	0	1	0	1	0	0	0	0	0	0	0	0	0	0	1	0	0	0	0	0	0	0	0	0	0	0	0	0	0	0	0	0	0	0	0	0	0	0	0	0	0	0
971_SV_955_xHIbvsivtC1CJCeJhmtsVQ	data/streetview/SV_955_xHIbvsivtC1CJCeJhmtsVQ.jpg	1	0	0	0	0	0	0	0	0	0	0	0	0	1	0	0	0	0	0	0	0	0	0	0	0	0	0	0	0	0	0	0	0	0	0	0	0	0	0	0	0	0	0	0	0	0	0	0
972_SV_956_idAQfmpIFFOwovV3bKgDPA	data/streetview/SV_956_idAQfmpIFFOwovV3bKgDPA.jpg	0	0	0	0	0	0	0	0	0	0	0	0	0	0	0	0	0	0	0	0	0	0	0	0	0	0	0	1	0	1	0	0	0	0	0	0	0	1	0	0	0	0	0	0	0	0	0	0
973_SV_957_LgOi89KmO-kznbuyWkNCLg	data/streetview/SV_957_LgOi89KmO-kznbuyWkNCLg.jpg	1	0	1	0	1	0	0	0	0	0	0	1	0	0	0	0	0	0	0	0	1	1	0	1	0	0	0	0	0	0	0	0	0	0	0	0	0	0	0	0	0	0	0	0	0	0	0	0
974_SV_958_D9phV0Qr4-dwZm3qIamqmw	data/streetview/SV_958_D9phV0Qr4-dwZm3qIamqmw.jpg	1	0	0	0	1	0	0	1	0	1	0	0	0	0	0	0	0	0	0	0	0	0	0	0	0	0	0	0	0	0	0	0	0	0	0	0	0	0	0	0	0	0	0	0	0	0	0	0
975_SV_959_uqiHhyhd0-GP505TJUOuRw	data/streetview/SV_959_uqiHhyhd0-GP505TJUOuRw.jpg	1	0	0	0	1	0	0	0	1	0	0	0	0	0	0	0	0	0	0	0	0	0	1	0	0	0	0	0	0	0	1	0	0	0	0	0	0	0	0	0	0	0	0	0	0	0	0	0
976_SV_960_iL7a0AZApxc9MEVNgfa0QQ	data/streetview/SV_960_iL7a0AZApxc9MEVNgfa0QQ.jpg	1	0	1	0	0	0	0	0	0	0	0	0	0	0	0	0	0	0	0	0	0	0	0	0	0	0	0	0	0	0	0	0	0	0	0	0	0	0	0	0	0	0	0	0	0	0	0	0
977_SV_961_2CRJbLNif7qeBoFW4UZwYA	data/streetview/SV_961_2CRJbLNif7qeBoFW4UZwYA.jpg	1	0	1	0	1	0	0	0	0	0	0	0	0	0	0	0	0	0	0	0	0	0	0	0	0	0	0	0	0	0	0	0	0	0	0	0	0	0	0	0	0	0	1	0	0	0	0	0
978_SV_962_OlyGo8d-LNW9GUlxS4qHpA	data/streetview/SV_962_OlyGo8d-LNW9GUlxS4qHpA.jpg	1	0	0	0	1	0	0	1	0	0	0	0	0	0	0	0	0	0	0	0	1	0	0	0	0	0	0	0	0	0	0	0	0	0	0	0	0	0	0	0	0	0	0	0	0	0	0	0
979_SV_963_B20hL_O-ethEEHthtlMYxw	data/streetview/SV_963_B20hL_O-ethEEHthtlMYxw.jpg	1	0	1	0	1	0	1	0	0	1	0	1	0	0	0	0	0	0	0	0	1	0	0	0	0	0	0	0	1	0	0	0	0	0	0	0	0	0	0	0	0	0	1	0	0	0	0	0
980_SV_964_pLcDT8keZWDnkugOFlpbgA	data/streetview/SV_964_pLcDT8keZWDnkugOFlpbgA.jpg	1	0	1	0	1	0	1	0	0	0	0	1	0	0	0	0	0	0	0	0	1	1	0	1	0	0	0	0	1	0	0	0	0	0	0	1	0	0	0	0	0	0	1	0	0	0	0	0
981_SV_965_n984Nu_blkLPfsnnLGdS8Q	data/streetview/SV_965_n984Nu_blkLPfsnnLGdS8Q.jpg	1	0	1	0	1	0	1	1	0	1	0	0	0	0	0	0	0	0	0	0	0	0	0	0	0	0	0	0	0	0	0	0	0	0	0	0	0	0	0	0	0	0	0	0	0	0	0	0
982_SV_966_6ZL6SY2Yla5p3SX1swLNcQ	data/streetview/SV_966_6ZL6SY2Yla5p3SX1swLNcQ.jpg	0	0	0	0	0	0	0	0	0	0	0	0	0	1	0	0	0	0	0	0	0	0	0	0	0	0	0	0	0	0	0	0	0	0	0	0	0	0	0	0	0	0	0	0	0	0	0	0
983_SV_967_spVhiIb81nu6_i2mz8-K-w	data/streetview/SV_967_spVhiIb81nu6_i2mz8-K-w.jpg	0	0	0	0	0	0	0	0	0	0	0	0	0	1	0	0	0	0	0	0	0	0	0	0	0	0	0	0	0	0	0	0	0	0	0	0	0	0	0	0	0	0	0	0	0	0	0	0
984_SV_968_DhrKKRewlsJX1NxsxY_yug	data/streetview/SV_968_DhrKKRewlsJX1NxsxY_yug.jpg	1	0	1	0	1	0	0	0	0	1	0	0	0	0	0	0	0	0	0	0	0	0	0	0	0	0	0	0	1	0	0	0	0	0	0	0	0	0	0	0	0	0	0	0	0	0	0	0
985_SV_969_59plkw-W0o1xcpC3KCS_bg	data/streetview/SV_969_59plkw-W0o1xcpC3KCS_bg.jpg	1	0	0	0	0	0	0	1	0	0	0	0	0	0	0	0	0	0	0	0	0	0	0	0	0	0	0	0	0	0	0	0	0	0	0	0	0	0	0	0	0	0	0	0	0	0	0	0
986_SV_970__6ur6JtoAKfZNET42PqlWg	data/streetview/SV_970__6ur6JtoAKfZNET42PqlWg.jpg	0	0	0	0	0	0	0	0	0	0	0	0	0	1	0	0	0	0	0	0	0	0	0	0	0	0	0	0	0	0	0	0	0	0	0	0	0	0	0	0	0	0	0	0	0	0	0	0
987_SV_971_JBVl-tqgyJc5taOxBbmbrQ	data/streetview/SV_971_JBVl-tqgyJc5taOxBbmbrQ.jpg	0	0	0	0	0	0	0	0	0	0	0	0	0	0	0	0	0	0	0	0	0	0	0	0	0	0	0	0	0	0	0	0	1	0	0	0	0	0	0	0	0	0	0	0	0	0	0	0
988_SV_972_N9kT9HQXrZlhn3Wd8PHb5A	data/streetview/SV_972_N9kT9HQXrZlhn3Wd8PHb5A.jpg	1	0	0	0	1	0	0	1	0	0	0	0	0	1	0	0	0	0	0	0	0	0	0	0	0	0	0	0	0	0	0	0	0	0	0	0	1	0	0	0	0	0	0	0	0	0	0	0
989_SV_973_matNsHX_KiSwtZaKFkkExg	data/streetview/SV_973_matNsHX_KiSwtZaKFkkExg.jpg	1	0	1	0	1	0	0	1	0	0	0	0	0	0	0	0	0	0	0	0	1	0	0	0	0	0	0	0	0	0	0	0	0	0	0	0	0	0	0	0	0	0	0	0	0	0	0	0
990_SV_974_bApdyX3UagAHdI0cvujO_g	data/streetview/SV_974_bApdyX3UagAHdI0cvujO_g.jpg	1	0	1	0	1	0	0	0	0	0	0	0	0	0	0	0	0	0	0	0	1	0	0	0	0	0	0	0	0	0	0	0	0	0	0	0	0	0	0	0	0	0	0	0	0	0	0	0
991_SV_975_bHj5gGAEa6Bq4dmCEkD-dA	data/streetview/SV_975_bHj5gGAEa6Bq4dmCEkD-dA.jpg	1	0	0	0	0	0	0	0	0	0	0	0	0	0	0	0	0	0	0	0	0	0	0	0	0	0	0	0	0	0	0	0	0	0	0	0	0	0	0	0	0	0	0	0	0	0	0	0
992_SV_976_oESqVgqPpIt6EPHzZBl1Dw	data/streetview/SV_976_oESqVgqPpIt6EPHzZBl1Dw.jpg	0	0	0	0	0	0	0	0	0	0	1	0	0	0	0	0	0	0	0	0	0	0	0	0	0	0	0	0	0	1	1	0	0	0	0	0	0	0	0	0	0	0	0	0	0	0	0	0
993_SV_977_UV-wtW2tdI8hgAidJCezaw	data/streetview/SV_977_UV-wtW2tdI8hgAidJCezaw.jpg	1	0	0	0	0	0	0	0	0	0	1	0	0	0	0	0	0	0	0	0	0	0	0	0	0	0	0	0	0	0	0	0	0	0	0	0	0	0	0	0	0	0	0	0	0	0	0	0
994_SV_978_ZcNDuFEwlADno8du_6B66g	data/streetview/SV_978_ZcNDuFEwlADno8du_6B66g.jpg	0	0	0	0	0	0	0	0	0	0	0	0	0	0	0	0	0	0	0	0	0	0	0	0	0	0	0	0	0	1	0	0	0	0	0	0	0	0	0	0	0	0	0	0	0	0	0	0
995_SV_979_wcKYOmwiM27mZZlBjv2F2w	data/streetview/SV_979_wcKYOmwiM27mZZlBjv2F2w.jpg	1	0	0	0	0	0	0	0	0	1	0	0	0	1	0	0	0	0	0	0	0	0	0	0	0	0	0	0	0	0	0	0	0	0	0	0	0	0	0	0	0	0	0	0	0	0	0	0
996_SV_980_T9IyYkQq93jMFtWz_yXx-g	data/streetview/SV_980_T9IyYkQq93jMFtWz_yXx-g.jpg	0	0	0	0	0	0	0	0	0	0	0	0	0	0	0	0	0	0	0	0	0	0	0	0	0	0	0	0	0	0	0	0	0	0	0	0	0	0	0	0	0	0	0	0	0	0	0	0
997_SV_981_hQASOJaQHfc-fcs1Tqj7OA	data/streetview/SV_981_hQASOJaQHfc-fcs1Tqj7OA.jpg	0	0	0	0	0	0	0	0	0	0	0	0	0	0	0	0	0	0	0	0	0	0	0	0	0	0	0	1	0	0	0	0	0	0	0	0	0	0	0	0	0	0	0	0	0	0	0	0
998_SV_982_lRuNyMiyxlmK0H2r4Gwlmw	data/streetview/SV_982_lRuNyMiyxlmK0H2r4Gwlmw.jpg	0	0	0	0	0	0	0	0	0	0	0	0	0	0	0	0	0	0	0	0	0	0	0	0	0	0	0	1	0	0	0	0	0	0	0	0	1	1	0	0	0	0	0	0	0	0	0	0
999_SV_983_i9RxsRcxcO4XOwyRo1pj-w	data/streetview/SV_983_i9RxsRcxcO4XOwyRo1pj-w.jpg	0	0	0	0	0	0	0	0	0	0	0	0	0	1	0	0	0	0	0	0	0	0	0	0	0	0	0	0	0	0	0	0	0	0	0	0	0	0	0	0	0	0	0	0	0	0	0	0
1000_SV_984_54-lzDTNRx3cyUn8V5xbpA	data/streetview/SV_984_54-lzDTNRx3cyUn8V5xbpA.jpg	0	0	0	0	0	0	0	0	0	0	0	0	0	0	0	0	0	0	0	0	0	0	0	0	0	0	0	1	0	0	0	0	0	0	0	0	0	0	0	0	0	0	0	0	0	0	0	0
1001_SV_1001_JQHU27gnPvtyzK6TI0-hyA	data/streetview/SV_1001_JQHU27gnPvtyzK6TI0-hyA.jpg	1	0	0	0	1	0	1	1	0	1	0	0	0	0	0	0	0	0	0	0	0	0	0	0	0	0	0	0	0	0	0	0	0	0	0	0	0	0	0	0	0	0	0	0	0	0	0	0
1002_SV_1002_pque9DieWsDLHJ6lGXJJ4Q	data/streetview/SV_1002_pque9DieWsDLHJ6lGXJJ4Q.jpg	0	0	0	0	0	0	0	0	0	0	0	0	0	0	0	0	0	0	0	0	0	0	0	0	0	0	0	0	0	1	0	0	0	0	0	0	0	0	0	0	0	0	0	0	0	0	0	0
1003_SV_1003__d1xz0_j_9T3HbJlXdxtaQ	data/streetview/SV_1003__d1xz0_j_9T3HbJlXdxtaQ.jpg	1	0	0	0	1	0	0	1	0	0	0	0	0	0	0	0	0	0	0	0	1	0	0	0	0	0	0	0	0	0	0	0	0	0	0	0	0	0	0	0	0	0	0	0	0	0	0	0
1004_SV_1004_GToTqX_KPPdvq_mEetwEqg	data/streetview/SV_1004_GToTqX_KPPdvq_mEetwEqg.jpg	1	0	0	0	1	0	0	0	0	1	0	0	0	0	0	0	0	0	0	0	0	0	0	0	0	0	0	0	0	0	0	0	0	0	0	0	0	0	0	0	0	0	0	0	0	0	0	0
1005_SV_1005_Sp6DenuwgWcJmev5uelsRQ	data/streetview/SV_1005_Sp6DenuwgWcJmev5uelsRQ.jpg	1	0	0	0	0	0	0	0	0	0	0	0	0	0	0	0	0	0	0	0	0	0	0	0	0	0	0	0	0	0	0	0	1	0	0	0	0	0	0	0	0	0	0	0	0	0	0	0
1006_SV_1006_89DnUOCK4_fSGuTlruDAkQ	data/streetview/SV_1006_89DnUOCK4_fSGuTlruDAkQ.jpg	1	0	1	0	1	0	0	1	0	0	0	0	0	0	0	0	0	0	0	0	1	0	0	0	0	0	0	0	0	0	0	0	0	0	0	0	0	0	0	0	0	0	0	0	0	0	0	0
1007_SV_1007_T5jY0V_JyzuA7uK8m8H1Vg	data/streetview/SV_1007_T5jY0V_JyzuA7uK8m8H1Vg.jpg	0	0	0	0	0	0	0	0	0	0	0	0	0	0	1	0	0	0	0	0	0	0	0	0	0	0	0	0	0	1	1	0	0	0	0	0	0	0	0	0	0	0	0	0	0	0	0	0
1008_SV_1008_4hPuQbr77p64JiOFJAo4HA	data/streetview/SV_1008_4hPuQbr77p64JiOFJAo4HA.jpg	0	0	0	0	0	0	0	0	0	0	1	0	0	0	0	0	0	0	0	0	0	0	0	0	0	0	0	0	0	1	1	0	0	0	0	0	0	1	0	0	0	0	0	0	0	0	0	0
1009_SV_1009_LY3vYlZcVgz9gYLhW1QvBw	data/streetview/SV_1009_LY3vYlZcVgz9gYLhW1QvBw.jpg	0	0	0	0	0	0	0	0	0	0	0	0	0	1	0	0	0	0	0	0	0	0	0	0	0	0	0	0	0	0	0	0	0	0	0	0	0	0	0	0	0	0	0	0	0	0	0	0
1010_SV_1010_5ljaTD5t5JuLgOXf8NGIEw	data/streetview/SV_1010_5ljaTD5t5JuLgOXf8NGIEw.jpg	1	0	1	0	1	0	0	1	0	1	0	0	0	0	0	0	0	0	0	0	1	0	0	0	0	0	0	0	0	0	0	0	0	0	0	0	0	0	0	0	0	0	0	0	0	0	0	0
1011_SV_1011_2oZ3KcaT2urrsVoLkwoj0A	data/streetview/SV_1011_2oZ3KcaT2urrsVoLkwoj0A.jpg	1	0	1	0	1	0	0	1	0	0	0	0	0	0	0	0	0	0	0	0	0	0	0	0	0	0	0	0	0	0	0	0	0	0	0	0	0	0	0	0	0	0	0	0	0	0	0	0
1012_SV_1012_fkpDpS5t6-PcBTCczX4csA	data/streetview/SV_1012_fkpDpS5t6-PcBTCczX4csA.jpg	1	0	0	0	0	0	0	0	0	0	0	0	0	0	0	0	0	0	0	0	0	0	0	0	0	0	0	0	0	1	0	0	0	0	0	0	0	0	0	0	0	0	0	0	0	0	0	0
1013_SV_1013_kyy7hyTW51ul-tLJ2c0c2Q	data/streetview/SV_1013_kyy7hyTW51ul-tLJ2c0c2Q.jpg	0	0	0	0	0	0	0	0	0	0	0	0	0	0	0	0	0	0	0	0	0	0	0	0	0	0	0	0	0	0	0	0	1	0	0	0	1	0	0	0	0	0	0	0	0	0	0	0
1014_SV_1014_7-1AtLNoK3tpYdjyXVBqjQ	data/streetview/SV_1014_7-1AtLNoK3tpYdjyXVBqjQ.jpg	1	0	0	0	1	0	0	1	0	0	0	0	0	0	0	0	0	0	0	0	1	0	0	0	0	0	0	0	0	0	0	0	0	0	0	0	0	0	0	0	0	0	0	0	0	0	0	0
1015_SV_1015_7DjRJVJIMCMmTNtrqIGogw	data/streetview/SV_1015_7DjRJVJIMCMmTNtrqIGogw.jpg	1	0	1	0	1	0	0	0	0	0	0	0	0	0	0	0	0	0	0	0	1	0	0	0	0	0	0	0	1	0	0	0	0	0	0	1	0	0	0	0	0	0	1	0	0	0	0	0
1016_SV_1016_0FegA-KKJj7v-9D-48aslA	data/streetview/SV_1016_0FegA-KKJj7v-9D-48aslA.jpg	1	0	1	0	1	0	1	0	0	0	0	0	0	0	0	0	0	0	0	0	1	0	0	0	0	0	0	0	0	0	0	0	0	0	0	0	0	0	0	0	0	0	0	0	0	0	0	0
1017_SV_1017_Zt2LuvCjFXvyqizs1CWAyw	data/streetview/SV_1017_Zt2LuvCjFXvyqizs1CWAyw.jpg	0	0	0	0	0	0	0	0	0	0	0	0	0	0	0	0	0	0	0	0	0	0	0	0	0	0	0	0	0	0	0	0	0	0	0	0	0	0	0	0	0	0	0	0	0	0	0	0
1018_SV_1018_ABvXpyj5kglcJjgUV_2EKQ	data/streetview/SV_1018_ABvXpyj5kglcJjgUV_2EKQ.jpg	0	0	1	0	1	0	0	0	0	0	0	0	0	0	1	0	0	0	0	0	0	0	0	0	1	0	0	1	0	1	0	0	0	0	0	0	0	1	0	0	0	0	0	0	0	0	0	0
1019_SV_1019_RuuuAy1gfWQo3PheYcOctg	data/streetview/SV_1019_RuuuAy1gfWQo3PheYcOctg.jpg	1	1	1	0	1	0	1	0	0	1	0	0	0	0	0	0	0	0	0	0	1	0	0	0	0	0	0	0	0	0	0	0	0	0	0	0	0	0	0	0	0	0	1	0	0	0	0	0
1020_SV_1020_VG6_Piu6bXvXIp-wGtAB2g	data/streetview/SV_1020_VG6_Piu6bXvXIp-wGtAB2g.jpg	1	0	1	0	1	0	1	0	0	1	0	1	0	0	0	0	0	0	0	0	0	1	0	0	0	0	0	0	0	0	0	0	0	0	0	0	0	0	0	0	0	0	1	0	0	0	0	0
1021_SV_1021_iCl-eiSrRpziqtqdUcOj2w	data/streetview/SV_1021_iCl-eiSrRpziqtqdUcOj2w.jpg	1	0	1	0	1	0	0	0	0	0	0	0	0	0	0	0	0	0	0	0	0	0	0	0	0	0	0	0	0	0	0	0	0	0	0	0	0	0	0	0	0	0	0	0	0	0	0	0
1022_SV_1022_UgPFmLlDrbEieEAS_dP5Aw	data/streetview/SV_1022_UgPFmLlDrbEieEAS_dP5Aw.jpg	0	0	0	0	0	0	0	0	0	0	0	0	0	1	0	0	0	0	0	0	0	0	0	0	0	0	0	0	0	0	0	0	0	0	0	0	0	0	0	0	0	0	0	0	0	0	0	0
1023_SV_1023_8LPjkQh4bZ_5UZirlJ1iWQ	data/streetview/SV_1023_8LPjkQh4bZ_5UZirlJ1iWQ.jpg	1	0	0	0	0	0	0	0	0	0	0	0	0	0	0	0	0	0	0	0	0	0	0	0	0	0	0	0	0	0	0	0	0	0	0	0	0	0	0	0	0	0	0	0	0	0	0	0
1024_SV_1024_s023w6PnbYq3VDUWHdUXuw	data/streetview/SV_1024_s023w6PnbYq3VDUWHdUXuw.jpg	1	0	0	0	0	0	0	0	0	0	0	0	0	0	0	0	0	0	0	0	0	0	0	0	0	0	0	0	0	0	0	0	0	0	0	0	0	0	0	0	0	0	0	1	0	0	0	0
1025_SV_1025_KvUV1yTzJgZzjcYU5EJsuA	data/streetview/SV_1025_KvUV1yTzJgZzjcYU5EJsuA.jpg	1	0	0	0	1	0	0	0	0	1	0	0	0	0	0	0	0	0	0	0	1	0	0	0	0	0	0	0	1	0	0	0	0	0	0	0	0	0	0	0	0	0	0	0	0	0	0	0
1026_SV_1026_az5zjtcY4nMBxH5EFGN2pg	data/streetview/SV_1026_az5zjtcY4nMBxH5EFGN2pg.jpg	1	0	0	0	1	0	0	0	0	0	0	0	0	0	0	0	0	0	0	0	1	0	0	0	0	0	0	0	0	0	0	0	0	0	0	0	0	0	0	0	0	0	0	0	0	0	0	0
1027_SV_1027_40esxpI0kKkMzdXNkpi45w	data/streetview/SV_1027_40esxpI0kKkMzdXNkpi45w.jpg	1	0	1	0	1	0	1	1	0	0	0	0	0	0	0	0	0	0	0	0	0	0	0	0	0	0	0	0	0	0	0	0	0	0	0	0	0	0	0	0	0	0	0	0	0	0	0	0
1028_SV_1028_267xI-vJVDzc9PrUGNVcpA	data/streetview/SV_1028_267xI-vJVDzc9PrUGNVcpA.jpg	0	0	0	0	0	0	0	0	0	0	0	0	0	0	0	0	0	0	0	0	0	0	0	0	0	0	0	0	0	0	0	0	0	0	0	0	0	0	0	0	0	0	0	0	0	0	0	0
1029_SV_1029_6ztoS50PvqQWzIc-9BzHLQ	data/streetview/SV_1029_6ztoS50PvqQWzIc-9BzHLQ.jpg	1	0	0	0	1	0	0	1	0	0	0	0	0	0	0	0	0	0	0	0	0	0	0	0	0	0	0	0	0	0	0	0	0	0	0	0	1	0	0	0	0	0	0	0	0	0	0	0
1030_SV_1030_cNKtZ9SC7as5R_qZUTBkIQ	data/streetview/SV_1030_cNKtZ9SC7as5R_qZUTBkIQ.jpg	0	0	0	0	0	0	0	0	0	0	0	0	0	0	1	0	0	0	0	0	0	0	1	0	0	0	0	0	0	1	1	0	1	0	0	0	0	0	0	0	0	0	0	0	0	0	0	0
1031_SV_1031_ZRGQtAdKlGSRaWrwObrm3w	data/streetview/SV_1031_ZRGQtAdKlGSRaWrwObrm3w.jpg	0	0	0	0	0	0	0	0	0	0	0	0	0	0	0	0	1	0	0	0	0	0	0	0	0	0	0	0	0	1	0	0	0	0	0	0	0	0	0	0	1	0	0	0	0	0	0	0
1032_SV_1032_Tf3E9bMa_4clVp91FLwwSg	data/streetview/SV_1032_Tf3E9bMa_4clVp91FLwwSg.jpg	0	0	0	0	0	0	0	0	0	0	0	0	0	0	0	0	0	0	0	0	0	0	0	0	0	0	0	0	0	0	0	0	0	0	0	0	0	0	0	0	0	0	0	0	0	0	0	0
1033_SV_1033_HVPsmwH3K1MIKr9GRJXKEg	data/streetview/SV_1033_HVPsmwH3K1MIKr9GRJXKEg.jpg	0	0	0	0	0	0	0	0	0	0	0	0	0	0	0	0	0	0	0	0	0	0	0	0	0	1	0	0	0	0	0	0	0	0	0	0	0	0	0	0	0	0	0	0	0	0	0	0
1034_SV_1034_wKKlOSaRR6dDczrKyorPKA	data/streetview/SV_1034_wKKlOSaRR6dDczrKyorPKA.jpg	0	0	0	0	0	0	0	0	0	0	0	0	0	0	0	0	0	0	0	0	0	0	0	0	0	0	0	0	0	0	0	0	0	0	0	0	0	0	0	0	0	0	0	0	0	0	0	0
1035_SV_1035_SOMtFRRBrEgERscFN5XD6g	data/streetview/SV_1035_SOMtFRRBrEgERscFN5XD6g.jpg	0	0	0	0	0	0	0	0	0	0	0	0	0	1	0	0	0	0	0	0	0	0	0	0	0	0	0	0	0	0	0	0	0	0	0	0	0	0	0	0	0	0	0	0	0	0	0	0
1036_SV_1036_uiGjuIh04liiM7dspmaSMw	data/streetview/SV_1036_uiGjuIh04liiM7dspmaSMw.jpg	1	0	0	0	1	0	0	0	0	0	0	0	0	0	0	0	0	0	0	0	0	0	0	0	0	0	0	0	0	0	1	0	0	0	0	0	0	0	0	0	0	0	0	0	0	0	0	0
1037_SV_1037_v1t95QAU3JmHINBcWilm6Q	data/streetview/SV_1037_v1t95QAU3JmHINBcWilm6Q.jpg	0	0	0	0	0	0	0	0	0	0	0	0	0	0	0	0	0	0	0	0	0	0	0	0	0	0	0	1	0	0	0	0	0	0	0	0	0	0	0	0	0	0	0	0	0	0	0	0
1038_SV_1038_W-iy_bB02qhLr6OUVzwvsw	data/streetview/SV_1038_W-iy_bB02qhLr6OUVzwvsw.jpg	0	0	0	0	0	0	0	0	0	0	0	0	0	1	0	0	0	0	0	0	0	0	0	0	0	0	0	0	0	0	0	0	0	0	0	0	1	0	0	0	0	0	0	0	0	0	0	0
1039_SV_1057_zAdy_v-oHW5pujjbgQDarw	data/streetview/SV_1057_zAdy_v-oHW5pujjbgQDarw.jpg	0	0	0	0	0	0	0	0	0	0	0	0	0	1	0	0	0	0	0	0	0	0	0	0	0	0	0	0	0	0	0	0	0	0	0	0	1	0	0	0	0	0	0	0	0	0	0	0
1040_SV_1058_xkdeH76XIQeQf7k9NIEhNQ	data/streetview/SV_1058_xkdeH76XIQeQf7k9NIEhNQ.jpg	1	0	1	0	1	0	0	1	0	0	0	0	0	0	0	0	0	0	0	0	1	1	0	0	0	0	0	0	1	0	0	0	0	0	0	1	0	0	0	0	0	0	1	0	0	0	0	0
1041_SV_1063_d7kAjt7a0exno4-V7pRbqg	data/streetview/SV_1063_d7kAjt7a0exno4-V7pRbqg.jpg	0	0	0	0	0	0	0	0	0	0	0	0	0	1	0	0	0	0	0	0	0	0	0	0	0	0	0	0	0	0	0	0	1	0	0	0	0	0	0	0	0	0	0	0	0	0	0	0
1042_SV_1067_fWKUP1lYFAJRrzvT7x_glg	data/streetview/SV_1067_fWKUP1lYFAJRrzvT7x_glg.jpg	1	0	1	0	1	0	1	0	0	1	0	1	0	0	0	0	0	0	0	0	0	0	0	0	0	0	0	0	0	0	0	0	0	0	0	0	0	0	0	0	0	0	1	0	0	0	0	0
1043_SV_1068_gfrJJeygL3ukye2rup8eCw	data/streetview/SV_1068_gfrJJeygL3ukye2rup8eCw.jpg	1	0	0	0	0	0	0	0	0	0	0	0	0	0	0	0	0	0	0	0	0	0	0	0	0	0	0	0	0	0	0	0	0	0	0	0	0	0	0	0	0	0	0	0	0	0	0	0
1044_SV_1069_GGtxuvaThbz5a2oN4J868Q	data/streetview/SV_1069_GGtxuvaThbz5a2oN4J868Q.jpg	1	0	1	0	1	0	0	1	0	1	0	0	0	0	0	0	0	0	0	0	1	0	0	0	0	0	0	0	0	0	0	0	0	0	0	0	0	0	0	0	0	0	0	0	0	0	0	0
1045_SV_1070_PK9ryR2edEYCrQ7HyBd6Mw	data/streetview/SV_1070_PK9ryR2edEYCrQ7HyBd6Mw.jpg	0	0	0	0	0	0	0	0	0	0	0	0	0	1	0	0	0	0	0	0	0	0	0	0	0	0	0	0	0	0	0	0	0	0	0	0	0	0	0	0	0	0	0	0	0	0	0	0
1046_SV_1071_AEqk3-pZfJOFxCCdxtZBNQ	data/streetview/SV_1071_AEqk3-pZfJOFxCCdxtZBNQ.jpg	0	0	0	0	0	0	0	0	0	0	0	0	0	0	0	0	0	0	0	0	0	0	0	0	0	0	0	1	0	0	0	0	0	0	0	0	0	1	0	0	0	0	0	0	0	0	0	0
1047_SV_1072_JQtH213SqQgx6F6HMkNgTw	data/streetview/SV_1072_JQtH213SqQgx6F6HMkNgTw.jpg	0	0	0	0	0	0	0	0	0	0	1	0	0	0	0	0	0	0	0	0	0	0	0	0	0	0	0	1	0	1	0	0	0	0	0	0	0	0	0	0	0	0	0	0	0	0	0	0
1048_SV_1073_WLDwwTxh8qIGwyKCdUt-0w	data/streetview/SV_1073_WLDwwTxh8qIGwyKCdUt-0w.jpg	0	0	0	0	0	0	0	0	0	0	1	0	0	0	0	0	0	0	0	0	0	0	0	0	0	0	0	0	0	0	0	0	0	0	0	0	0	0	0	0	0	0	0	0	0	0	0	0
1049_SV_1074_hfbch0lCEp5AfxYbL0Z3zg	data/streetview/SV_1074_hfbch0lCEp5AfxYbL0Z3zg.jpg	0	0	0	0	0	0	0	0	0	0	0	0	1	0	0	0	0	0	0	0	0	0	0	0	0	0	0	0	0	1	1	0	1	0	0	0	0	0	0	0	0	0	0	0	0	0	0	0
1050_SV_1075_BcBB8eKCTKloVNaBfxQLNg	data/streetview/SV_1075_BcBB8eKCTKloVNaBfxQLNg.jpg	0	0	0	0	0	0	0	0	0	0	0	0	0	0	1	0	0	0	0	0	0	0	0	0	0	0	0	1	0	0	0	0	0	0	0	0	0	1	0	0	0	0	0	0	0	0	0	0
1051_SV_1076_OHy8QYFtSkVjJNJpgrmUDw	data/streetview/SV_1076_OHy8QYFtSkVjJNJpgrmUDw.jpg	0	0	0	0	0	0	0	0	0	0	0	0	0	0	0	0	0	0	0	0	0	0	0	0	0	0	0	0	0	1	1	0	0	0	0	0	0	0	0	0	0	0	0	0	0	0	0	0
1052_SV_1077_F-2cNsFBBWf0SIMejiVNaw	data/streetview/SV_1077_F-2cNsFBBWf0SIMejiVNaw.jpg	1	0	1	0	1	0	0	0	0	1	0	0	0	0	0	0	0	0	0	0	0	0	0	0	0	0	0	0	0	0	0	0	0	0	0	0	0	0	0	0	0	0	0	0	0	0	0	0
1053_SV_1078_u98oQK8UlOCxNOCVssAGCQ	data/streetview/SV_1078_u98oQK8UlOCxNOCVssAGCQ.jpg	1	0	1	0	1	0	0	0	0	0	0	0	0	0	0	0	0	0	0	0	0	0	0	0	0	0	0	0	0	0	0	0	0	0	0	0	0	0	0	0	0	0	0	0	0	0	0	0
1054_SV_1079_1dojSz113eVUjRwbLEvswg	data/streetview/SV_1079_1dojSz113eVUjRwbLEvswg.jpg	0	0	0	0	0	0	0	0	0	0	0	0	0	0	0	0	1	0	0	0	0	0	0	0	0	0	0	1	0	0	0	0	0	0	0	0	1	0	0	0	0	0	0	0	0	0	0	0
1055_SV_1080_rSY00VrPu5iQgOlTvTDW4A	data/streetview/SV_1080_rSY00VrPu5iQgOlTvTDW4A.jpg	1	1	1	0	1	0	1	1	0	0	0	0	0	0	0	0	0	0	0	0	1	0	0	0	0	0	0	0	0	0	0	0	0	0	0	0	0	0	0	0	0	0	1	0	0	0	0	0
1056_SV_1081_38fS0pMzvN76PhrJUzX6Lw	data/streetview/SV_1081_38fS0pMzvN76PhrJUzX6Lw.jpg	1	0	0	0	0	0	0	1	0	0	0	0	0	1	0	0	1	0	0	0	0	0	0	0	0	0	0	0	0	0	0	0	0	0	0	0	0	0	0	0	0	0	0	0	0	0	0	0
1057_SV_1082_qlFC0rcJrdwO2s1fKxtvUQ	data/streetview/SV_1082_qlFC0rcJrdwO2s1fKxtvUQ.jpg	0	0	0	0	0	0	0	0	0	0	0	0	0	0	1	0	0	0	0	0	0	0	0	0	0	0	0	1	0	0	0	0	0	0	0	0	0	1	0	0	0	0	0	0	0	0	0	0
1058_SV_1083_TKEHatud-tU9yPRNliAGyQ	data/streetview/SV_1083_TKEHatud-tU9yPRNliAGyQ.jpg	0	0	0	0	0	0	0	0	0	0	0	0	0	0	0	0	0	0	0	0	0	0	0	0	0	0	0	1	0	0	0	0	0	0	0	0	1	1	0	0	0	0	0	0	0	0	0	0
1059_SV_1084_xuyKQOOnEB7-FkpGfIPuDQ	data/streetview/SV_1084_xuyKQOOnEB7-FkpGfIPuDQ.jpg	0	0	0	0	0	0	0	0	0	0	0	0	0	0	0	0	0	0	0	0	0	0	0	0	0	0	0	0	0	0	0	0	0	0	0	0	0	0	0	0	0	0	0	0	0	0	0	0
1060_SV_1085_gLYwN2tHbXEkNW5SflAXeA	data/streetview/SV_1085_gLYwN2tHbXEkNW5SflAXeA.jpg	1	0	1	0	0	0	0	0	0	0	0	0	0	0	0	0	0	0	0	0	0	0	0	0	0	0	0	0	0	0	0	0	0	0	0	0	0	0	0	0	0	0	0	0	0	0	0	0
1061_SV_1086_8OfQueMZlUUrue3AB0zV3A	data/streetview/SV_1086_8OfQueMZlUUrue3AB0zV3A.jpg	0	0	0	0	0	0	0	0	0	0	0	0	0	0	0	0	0	0	0	0	0	0	0	0	0	0	0	0	0	0	0	0	0	0	0	0	0	0	0	0	1	0	0	0	0	0	0	0
1062_SV_1090_1LhYQ3dK7LdRgzVJS4OGKA	data/streetview/SV_1090_1LhYQ3dK7LdRgzVJS4OGKA.jpg	0	0	0	0	0	0	0	0	0	0	0	0	0	1	0	0	0	0	0	0	0	0	0	0	0	0	0	0	0	0	0	0	0	0	0	0	0	0	0	0	0	0	0	0	0	0	0	0
1063_SV_1091_pYIes4Mf5LWnrvsGQF1A2w	data/streetview/SV_1091_pYIes4Mf5LWnrvsGQF1A2w.jpg	0	0	0	0	0	0	0	0	0	0	0	0	0	1	0	0	0	0	0	0	0	0	0	0	0	0	0	0	0	0	0	0	0	0	0	0	0	0	0	0	0	0	0	0	0	0	0	0
1064_SV_1126_UZCKtjifIuMK3OjRoD9igQ	data/streetview/SV_1126_UZCKtjifIuMK3OjRoD9igQ.jpg	0	0	0	0	0	0	0	0	0	0	0	0	0	1	0	0	0	0	0	0	0	0	0	0	0	0	0	0	0	0	0	0	0	0	0	0	0	0	0	0	0	0	0	0	0	0	0	0
1065_SV_1127_wHJ1MRveqN5zEe8cWnpwbw	data/streetview/SV_1127_wHJ1MRveqN5zEe8cWnpwbw.jpg	0	0	0	0	0	0	0	0	0	0	1	0	0	0	0	0	0	0	0	0	0	0	0	0	0	0	0	0	0	0	0	0	0	0	0	0	0	0	0	0	0	0	0	0	0	0	0	0
1066_SV_1130_2My34jvEazjiR2by_32AhQ	data/streetview/SV_1130_2My34jvEazjiR2by_32AhQ.jpg	0	0	0	0	0	0	0	0	0	0	0	0	0	1	0	0	0	0	0	0	0	0	0	0	0	0	0	0	0	0	0	0	0	0	0	0	0	0	0	0	0	0	0	0	0	0	0	0
1067_SV_1131_R-9LmFH9ahmNh9PFUsrDGw	data/streetview/SV_1131_R-9LmFH9ahmNh9PFUsrDGw.jpg	0	0	0	0	0	0	0	0	0	0	0	0	0	0	0	0	0	0	0	0	0	0	0	0	0	0	0	0	0	0	0	0	0	0	0	0	0	0	0	0	0	0	0	0	0	0	0	0
1068_SV_1132_AA2p_eVHX4Ebdd4NX09ajA	data/streetview/SV_1132_AA2p_eVHX4Ebdd4NX09ajA.jpg	1	0	0	0	1	0	0	1	0	0	0	0	0	0	0	0	0	0	0	0	1	0	0	0	0	0	0	0	0	0	0	0	0	0	0	0	0	0	0	0	0	0	0	0	0	0	0	0
1069_SV_1133_ZGMgr5I31504oFRDWB8oYw	data/streetview/SV_1133_ZGMgr5I31504oFRDWB8oYw.jpg	0	0	0	0	0	0	0	0	0	0	0	0	0	1	0	0	1	0	0	0	0	0	0	0	0	0	0	1	0	0	0	0	0	0	0	0	0	0	0	0	0	0	0	0	0	0	0	0
1070_SV_1134_9ssIcfWkTfCn7kjZdnA_fw	data/streetview/SV_1134_9ssIcfWkTfCn7kjZdnA_fw.jpg	0	0	0	0	0	0	0	0	0	0	0	0	0	0	0	0	0	0	0	0	0	0	0	0	0	0	0	0	0	0	0	0	0	0	0	0	0	0	0	0	0	0	0	0	0	0	0	0
1071_SV_1135_08XdWivOobgAmkDWrBbKwQ	data/streetview/SV_1135_08XdWivOobgAmkDWrBbKwQ.jpg	0	0	0	0	0	0	0	0	0	0	0	0	0	0	0	0	0	0	0	0	0	0	0	0	0	0	0	0	0	0	0	0	0	0	0	0	0	0	0	0	0	0	0	0	0	0	0	0
1072_SV_1136_-jsdWHPM6J0kb-w6PsJfLQ	data/streetview/SV_1136_-jsdWHPM6J0kb-w6PsJfLQ.jpg	0	0	0	0	0	0	0	0	0	0	0	0	0	0	0	0	0	0	0	0	0	0	0	0	0	0	0	1	0	0	0	0	0	0	0	0	0	0	0	0	0	0	0	0	0	0	0	0
1073_SV_1137_M0TvYCScpoIIkMXZfdIt9A	data/streetview/SV_1137_M0TvYCScpoIIkMXZfdIt9A.jpg	1	0	0	0	1	0	0	0	0	0	0	0	0	0	0	0	0	0	0	0	0	0	0	0	0	0	0	0	0	1	1	0	0	0	0	0	0	0	0	0	0	0	0	0	0	0	0	0
1074_SV_1138_YGesQqtdh3fWte4UG4o9zw	data/streetview/SV_1138_YGesQqtdh3fWte4UG4o9zw.jpg	0	0	0	0	0	0	0	0	0	0	0	0	0	0	0	0	0	0	0	0	0	0	0	0	0	0	0	0	0	1	1	0	0	0	0	0	0	0	0	0	0	0	0	0	0	0	0	0
1075_SV_1139_N3ylQIkxhMINg1acLuRHOw	data/streetview/SV_1139_N3ylQIkxhMINg1acLuRHOw.jpg	0	0	0	0	0	0	0	0	0	0	0	0	0	0	0	0	0	0	0	0	0	0	0	0	0	0	0	1	0	0	0	0	0	0	0	0	0	0	0	0	0	0	0	0	0	0	0	0
[truncated: 432 more columns]
