# Supplementary material for: Automated Image Sampling and Classification Can Be Used to Explore Perceived Naturalness of Urban Spaces
Source: PLoS One. 2017 Jan 4;12(1):e0169357. doi: 10.1371/journal.pone.0169357 (PMC5215492; doi:10.1371/journal.pone.0169357)
Supplement: S2 File — (CSV) [file pone.0169357.s002.csv]

id	path	calc_naturalness	calc_artificialness	label_count	evaluation	evaluation_avg	evaluation_sd	evaluation_max	evaluation_min	id	sample_lon	sample_lat	view_lon	view_lat	pano_id	image_id	heading	distance	simd_id	postcodes	point_line
308	data/streetview/SV_28_KN1yNWZoRWPQQzTRwtj3aA.jpg	0	1	3	0	NULL	NULL	NULL	NULL	28	-3.1816029861	55.9911643637	-3.188695	55.987423	KN1yNWZoRWPQQzTRwtj3aA	308	46	606	16005	EH6 6PB|EH6	LINESTRING(-3.1816029861 55.9911643637, -3.188695 55.987423)
309	data/streetview/SV_74_GLDwiKv5_XNdVwYOvZu7Zg.jpg	0	1	2	0	NULL	NULL	NULL	NULL	74	-3.2258730051	55.9879097953	-3.227541	55.985201	GLDwiKv5_XNdVwYOvZu7Zg	309	19	319	14988	EH5|EH5 1GG|EH5	LINESTRING(-3.2258730051 55.9879097953, -3.227541 55.985201)
310	data/streetview/SV_75_o0aH3jP0vRIhE-GWAK27sw.jpg	0	0.625	8	0	NULL	NULL	NULL	NULL	75	-3.2223387253	55.9863862947	-3.223118	55.983952	o0aH3jP0vRIhE-GWAK27sw	310	10	275	14988	EH5|EH5 1GG|EH5	LINESTRING(-3.2223387253 55.9863862947, -3.223118 55.983952)
311	data/streetview/SV_82_1_fMbBwExzrN91N-Dfqs-w.jpg	0	1	7	0	NULL	NULL	NULL	NULL	82	-3.1892763128	55.9872413322	-3.189287	55.987224	1_fMbBwExzrN91N-Dfqs-w	311	19	2	16021	EH6 6PZ|EH6 6PG|EH6	LINESTRING(-3.1892763128 55.9872413322, -3.189287 55.987224)
312	data/streetview/SV_83_8Z5rC_Yqinm02Y-H3L3cbQ.jpg	0	1	9	0	NULL	NULL	NULL	NULL	83	-3.1845887492	55.9895916424	-3.188631	55.987403	8Z5rC_Yqinm02Y-H3L3cbQ	312	45	350	16005	EH6 6PB|EH6 6PG|EH6	LINESTRING(-3.1845887492 55.9895916424, -3.188631 55.987403)
313	data/streetview/SV_84_s5uZ83Mni4uha1iPAbdQ_w.jpg	0.16666667	0.66666667	6	0	NULL	NULL	NULL	NULL	84	-3.1756853519	55.9892422671	-3.187198	55.986321	s5uZ83Mni4uha1iPAbdQ_w	313	65	786	-1	EH6	LINESTRING(-3.1756853519 55.9892422671, -3.187198 55.986321)
314	data/streetview/SV_85_Zrwhy_IfudGCGxRz6MbXUg.jpg	0	0.9	10	0	NULL	NULL	NULL	NULL	85	-3.1720762297	55.9858479811	-3.174817	55.981991	Zrwhy_IfudGCGxRz6MbXUg	314	21	461	-1	EH6|EH6	LINESTRING(-3.1720762297 55.9858479811, -3.174817 55.981991)
315	data/streetview/SV_115_89VBOm8gmL0nQEdXt5GpKg.jpg	0.91666667	0	12	1	4.8667	1.35973854	6	2	115	-3.2998737402	55.9816706959	-3.299728	55.980739	89VBOm8gmL0nQEdXt5GpKg	315	354	104	13749	EH4 6NU	LINESTRING(-3.2998737402 55.9816706959, -3.299728 55.980739)
316	data/streetview/SV_116_0nzveQ77lvmAe7s7a91tzg.jpg	0.85714286	0	7	0	NULL	NULL	NULL	NULL	116	-3.2942612257	55.9804854525	-3.294215	55.979591	0nzveQ77lvmAe7s7a91tzg	316	358	99	13697	EH4 6HZ	LINESTRING(-3.2942612257 55.9804854525, -3.294215 55.979591)
317	data/streetview/SV_119_orD3q1xSzmgyveqIg23dKg.jpg	0.88888889	0	9	1	6.5333	0.8055364	7	4	119	-3.2784012442	55.9804307151	-3.278247	55.980203	orD3q1xSzmgyveqIg23dKg	317	339	27	13498	EH4 5ES|EH4 5EP|EH4	LINESTRING(-3.2784012442 55.9804307151, -3.278247 55.980203)
318	data/streetview/SV_121_DbDAkr1rXQxr9ppzuWXyhw.jpg	1	0	8	0	NULL	NULL	NULL	NULL	121	-3.26897577	55.9802651391	-3.268928	55.979831	DbDAkr1rXQxr9ppzuWXyhw	318	356	48	13500	EH4 5ER|EH4 5EP|EH4	LINESTRING(-3.26897577 55.9802651391, -3.268928 55.979831)
319	data/streetview/SV_124_8EKjtW5t47RvCIc85cn6tw.jpg	0	1	10	0	NULL	NULL	NULL	NULL	124	-3.2520379677	55.9809657113	-3.252229	55.980905	8EKjtW5t47RvCIc85cn6tw	319	60	14	15087	EH5 1QH|EH5 1RH|EH5	LINESTRING(-3.2520379677 55.9809657113, -3.252229 55.980905)
320	data/streetview/SV_125_LIDK-mXeVlGowxErk5mn7A.jpg	0.1	0.8	10	0	NULL	NULL	NULL	NULL	125	-3.2455006101	55.9815728352	-3.245925	55.981618	LIDK-mXeVlGowxErk5mn7A	320	100	27	15091	EH5 1QT|EH5 1QT|EH5	LINESTRING(-3.2455006101 55.9815728352, -3.245925 55.981618)
321	data/streetview/SV_127_xjYnIikMKJ_Aj5F_mUZDZQ.jpg	0	0.66666667	3	0	NULL	NULL	NULL	NULL	127	-3.2381991486	55.9819164637	-3.237559	55.982282	xjYnIikMKJ_Aj5F_mUZDZQ	321	224	57	15093	EH5 1RG|EH5 1RG|EH5	LINESTRING(-3.2381991486 55.9819164637, -3.237559 55.982282)
322	data/streetview/SV_128_hM60gpVaHsFUQpK68CoxkA.jpg	0.33333333	0.33333333	3	1	3.4	1.08320512	5	2	128	-3.234910293	55.9833702427	-3.234945	55.98344	hM60gpVaHsFUQpK68CoxkA	322	164	8	15082	EH5 1QB|EH5 1PZ|EH5	LINESTRING(-3.234910293 55.9833702427, -3.234945 55.98344)
323	data/streetview/SV_129_vX--RtAcLS4AiULxxK3AMw.jpg	0.33333333	0.66666667	3	0	NULL	NULL	NULL	NULL	129	-3.2262365792	55.984679866	-3.227704	55.984979	vX--RtAcLS4AiULxxK3AMw	323	110	97	14988	EH5|EH5 1GG|EH5	LINESTRING(-3.2262365792 55.984679866, -3.227704 55.984979)
324	data/streetview/SV_130_Y7snJcYSz0iDuaRPSL5NaA.jpg	0	0.66666667	3	0	NULL	NULL	NULL	NULL	130	-3.2227097642	55.9828541126	-3.223466	55.982918	Y7snJcYSz0iDuaRPSL5NaA	324	98	48	14990	EH5 1GJ|EH5	LINESTRING(-3.2227097642 55.9828541126, -3.223466 55.982918)
325	data/streetview/SV_131_o0aH3jP0vRIhE-GWAK27sw.jpg	0.5	0.25	4	0	NULL	NULL	NULL	NULL	131	-3.218868927	55.9846777289	-3.223118	55.983952	o0aH3jP0vRIhE-GWAK27sw	325	73	276	-1	EH5|EH5	LINESTRING(-3.218868927 55.9846777289, -3.223118 55.983952)
326	data/streetview/SV_135_zYczwDeg3ACBJ3XcldPFTQ.jpg	0	1	2	0	NULL	NULL	NULL	NULL	135	-3.1960466888	55.9850407927	-3.195528	55.984772	zYczwDeg3ACBJ3XcldPFTQ	326	312	44	15999	EH6 6NG|EH6 6PA|EH6	LINESTRING(-3.1960466888 55.9850407927, -3.195528 55.984772)
327	data/streetview/SV_136_wrNDJFg6yq5Up2S5_SMu6w.jpg	0	1	9	0	NULL	NULL	NULL	NULL	136	-3.1934209054	55.9818633671	-3.193626	55.981679	wrNDJFg6yq5Up2S5_SMu6w	327	31	24	15706	EH6 4TT|EH6 4TY|EH6 4UA|EH6 4UB|EH6 4TT|EH6	LINESTRING(-3.1934209054 55.9818633671, -3.193626 55.981679)
328	data/streetview/SV_137_Hf8E0lB4PrB_Crvjy206tQ.jpg	0	0.88888889	9	0	NULL	NULL	NULL	NULL	137	-3.1853811021	55.9837580621	-3.187032	55.982561	Hf8E0lB4PrB_Crvjy206tQ	328	37	168	16024	EH6 6QF|EH6 6PN|EH6	LINESTRING(-3.1853811021 55.9837580621, -3.187032 55.982561)
329	data/streetview/SV_138_I4yO0A6Ql6INCpNeLWrt1Q.jpg	0	1	4	1	1.2	0.4	2	1	138	-3.1809751239	55.9839428596	-3.184256	55.981565	I4yO0A6Ql6INCpNeLWrt1Q	329	37	334	15969	EH6 6JJ|EH6 6JJ|EH6	LINESTRING(-3.1809751239 55.9839428596, -3.184256 55.981565)
330	data/streetview/SV_139_Zrwhy_IfudGCGxRz6MbXUg.jpg	0	0.91666667	12	0	NULL	NULL	NULL	NULL	139	-3.1759558203	55.9830121069	-3.174817	55.981991	Zrwhy_IfudGCGxRz6MbXUg	330	328	134	15968	EH6 6JH|EH6 6JH|EH6	LINESTRING(-3.1759558203 55.9830121069, -3.174817 55.981991)
331	data/streetview/SV_140_Zrwhy_IfudGCGxRz6MbXUg.jpg	0	1	2	0	NULL	NULL	NULL	NULL	140	-3.1737301494	55.9821149497	-3.174817	55.981991	Zrwhy_IfudGCGxRz6MbXUg	331	78	69	15968	EH6 6JH|EH6 6JH|EH6	LINESTRING(-3.1737301494 55.9821149497, -3.174817 55.981991)
332	data/streetview/SV_141_29qgiv29jlHp7_nQD3QOsw.jpg	0	0.5	2	0	NULL	NULL	NULL	NULL	141	-3.1654795227	55.981964469	-3.167825	55.97888	29qgiv29jlHp7_nQD3QOsw	332	23	373	16101	EH6 7DX|EH6 7DT|EH6	LINESTRING(-3.1654795227 55.981964469, -3.167825 55.97888)
333	data/streetview/SV_142_29qgiv29jlHp7_nQD3QOsw.jpg	0.33333333	0.66666667	3	0	NULL	NULL	NULL	NULL	142	-3.1640238161	55.984245356	-3.167825	55.97888	29qgiv29jlHp7_nQD3QOsw	333	21	642	16099	EH6|EH6 7DT|EH6	LINESTRING(-3.1640238161 55.984245356, -3.167825 55.97888)
334	data/streetview/SV_144_K0HxvcrAxyjTJ1BswwtJSg.jpg	1	0	3	0	NULL	NULL	NULL	NULL	144	-3.1541802931	55.9812883436	-3.152877	55.976508	K0HxvcrAxyjTJ1BswwtJSg	334	351	538	-1	EH6	LINESTRING(-3.1541802931 55.9812883436, -3.152877 55.976508)
335	data/streetview/SV_170_jYaQ6XWuOtRNgsOt3TpYhw.jpg	0.75	0.125	8	0	NULL	NULL	NULL	NULL	170	-3.2986159545	55.9799197915	-3.298667	55.979859	jYaQ6XWuOtRNgsOt3TpYhw	335	25	7	13749	EH4 6NU|EH4 6HZ|EH4	LINESTRING(-3.2986159545 55.9799197915, -3.298667 55.979859)
336	data/streetview/SV_171_StEedrz0wBTMXUXcviuE-w.jpg	0.83333333	0.16666667	6	0	NULL	NULL	NULL	NULL	171	-3.2914106823	55.9783115275	-3.291118	55.978989	StEedrz0wBTMXUXcviuE-w	336	193	77	13784	EH4 6QU|EH4 5EX|EH4	LINESTRING(-3.2914106823 55.9783115275, -3.291118 55.978989)
337	data/streetview/SV_172_n4K1i_60uhyLJ4jKPb14wQ.jpg	0.5	0.16666667	6	1	5.6	1.30639453	7	3	172	-3.2865457051	55.9770274848	-3.285134	55.978782	n4K1i_60uhyLJ4jKPb14wQ	337	204	214	13504	EH4 5ES|EH4 5EX|EH4	LINESTRING(-3.2865457051 55.9770274848, -3.285134 55.978782)
338	data/streetview/SV_173_-h-uQbQSy32OyBAu6xG81g.jpg	0.2	0.4	5	0	NULL	NULL	NULL	NULL	173	-3.2814029542	55.9777640033	-3.281362	55.978974	-h-uQbQSy32OyBAu6xG81g	338	181	135	-1	EH4 5ES|EH4	LINESTRING(-3.2814029542 55.9777640033, -3.281362 55.978974)
339	data/streetview/SV_174_0ojZJvrXb_VhxPU9DS_Fcg.jpg	0.83333333	0	6	0	NULL	NULL	NULL	NULL	174	-3.2787248708	55.9800646494	-3.278677	55.979949	0ojZJvrXb_VhxPU9DS_Fcg	339	346	13	-1	EH4 5ES|EH4 5ES|EH4	LINESTRING(-3.2787248708 55.9800646494, -3.278677 55.979949)
340	data/streetview/SV_175_4uKJoSFgHp6gwAYpoo_j2w.jpg	0.66666667	0	3	1	4.6667	1.24721913	7	2	175	-3.2731247792	55.9779218514	-3.272096	55.978538	4uKJoSFgHp6gwAYpoo_j2w	340	223	94	13500	EH4 5ER|EH4	LINESTRING(-3.2731247792 55.9779218514, -3.272096 55.978538)
341	data/streetview/SV_176_JMk08ziVLjPIpYF86vVYeA.jpg	0.85714286	0.14285714	7	1	4.2	1.32664992	7	2	176	-3.2654331294	55.9768775599	-3.265766	55.977661	JMk08ziVLjPIpYF86vVYeA	341	166	90	13497	EH4 5EN|EH4 5EN|EH4	LINESTRING(-3.2654331294 55.9768775599, -3.265766 55.977661)
342	data/streetview/SV_177_OYn_Xoi8Z8x-JhDihMLIPA.jpg	1	0	3	1	4.2667	1.28927197	7	2	177	-3.2627110329	55.9764375047	-3.263287	55.978021	OYn_Xoi8Z8x-JhDihMLIPA	342	168	180	13497	EH4 5EN|EH4 5EN|EH4	LINESTRING(-3.2627110329 55.9764375047, -3.263287 55.978021)
343	data/streetview/SV_178_OpeB2oOIQ-roNwZdxG9NCg.jpg	0.83333333	0.16666667	6	1	4.3333	1.01105006	6	3	178	-3.2557977647	55.9783353909	-3.25531	55.978123	OpeB2oOIQ-roNwZdxG9NCg	343	307	38	15087	EH5 1QH|EH5 1QH|EH5	LINESTRING(-3.2557977647 55.9783353909, -3.25531 55.978123)
344	data/streetview/SV_179_GUZ0MY7IVvDvMOJuhNcjIg.jpg	0	1	5	0	NULL	NULL	NULL	NULL	179	-3.2533204057	55.9758343021	-3.252875	55.975964	GUZ0MY7IVvDvMOJuhNcjIg	344	242	31	14920	EH5 1BF|EH4|EH5 1BF|EH5	LINESTRING(-3.2533204057 55.9758343021, -3.252875 55.975964)
345	data/streetview/SV_180_xzfnbm9e50_vVKCMqguCcg.jpg	0	1	4	0	NULL	NULL	NULL	NULL	180	-3.245639571	55.9778830831	-3.246259	55.97771	xzfnbm9e50_vVKCMqguCcg	345	63	43	15098	EH5 1SA|EH5 1QE|EH5	LINESTRING(-3.245639571 55.9778830831, -3.246259 55.97771)
346	data/streetview/SV_181_DKV2V11peS0BhCUgwotNoQ.jpg	1	0	8	0	NULL	NULL	NULL	NULL	181	-3.2401709322	55.9795156365	-3.239943	55.979598	DKV2V11peS0BhCUgwotNoQ	346	237	17	15099	EH5 1SG|EH5 1SG|EH5	LINESTRING(-3.2401709322 55.9795156365, -3.239943 55.979598)
347	data/streetview/SV_182_nSaXOHDaADckksAoMKwSAQ.jpg	0.2	0.8	5	1	1.8667	0.71802197	3	1	182	-3.2371424107	55.9770957122	-3.237011	55.97689	nSaXOHDaADckksAoMKwSAQ	347	340	24	15038	EH5 1LL|EH5|EH5 1LA|EH5	LINESTRING(-3.2371424107 55.9770957122, -3.237011 55.97689)
348	data/streetview/SV_183_totwUJCD85L71b0A24RUSg.jpg	0.33333333	0.66666667	3	0	NULL	NULL	NULL	NULL	183	-3.2339826775	55.9755595807	-3.233929	55.975439	totwUJCD85L71b0A24RUSg	348	346	14	15206	EH5|EH5|EH5 2JH|EH5 2JJ|EH5	LINESTRING(-3.2339826775 55.9755595807, -3.233929 55.975439)
349	data/streetview/SV_184_N5OdnLD_-I5Rn2YG8bWMfw.jpg	0	0.8	10	0	NULL	NULL	NULL	NULL	184	-3.2260000735	55.9790915362	-3.22599	55.979028	N5OdnLD_-I5Rn2YG8bWMfw	349	354	7	14963	EH5 1EL|EH5|EH5 1EL|EH5	LINESTRING(-3.2260000735 55.9790915362, -3.22599 55.979028)
350	data/streetview/SV_185_PxzcYEEjEkSuAujaobh6lQ.jpg	0	0.875	8	0	NULL	NULL	NULL	NULL	185	-3.2206887764	55.9778683145	-3.22041	55.977893	PxzcYEEjEkSuAujaobh6lQ	350	261	18	15097	EH5 1RX|EH5 1AQ|EH5	LINESTRING(-3.2206887764 55.9778683145, -3.22041 55.977893)
351	data/streetview/SV_186_EEP9ILSPiTU2U12bayp3IA.jpg	0	0.88888889	9	0	NULL	NULL	NULL	NULL	186	-3.2181965852	55.9758049882	-3.218307	55.975825	EEP9ILSPiTU2U12bayp3IA	351	107	7	15117	EH5 2AX|EH5 2AT|EH5	LINESTRING(-3.2181965852 55.9758049882, -3.218307 55.975825)
352	data/streetview/SV_187_Ct748zuiQIAS5g6SJK503Q.jpg	0	1	9	0	NULL	NULL	NULL	NULL	187	-3.2114337796	55.9761279947	-3.211526	55.97614	Ct748zuiQIAS5g6SJK503Q	352	103	6	15405	EH5 3LX|EH5 3LY|EH5	LINESTRING(-3.2114337796 55.9761279947, -3.211526 55.97614)
353	data/streetview/SV_188_hVfZzIM22Gz1t7NnNvru3w.jpg	1	0	1	0	NULL	NULL	NULL	NULL	188	-3.2087205159	55.9770171344	-3.208298	55.977054	hVfZzIM22Gz1t7NnNvru3w	353	261	27	15381	EH5 3JR|EH5|EH5 3JS|EH5	LINESTRING(-3.2087205159 55.9770171344, -3.208298 55.977054)
354	data/streetview/SV_189_UazLINh8621KE1I20huKRA.jpg	0	0.85714286	7	0	NULL	NULL	NULL	NULL	189	-3.2042153531	55.9799377287	-3.204265	55.979939	UazLINh8621KE1I20huKRA	354	92	3	15335	EH5 3EE|EH5|EH5 3EE|EH5	LINESTRING(-3.2042153531 55.9799377287, -3.204265 55.979939)
355	data/streetview/SV_190_mj7CHJeKKQG3Udlka4GiVA.jpg	0.25	0.75	4	1	1.7333	0.57348835	3	1	190	-3.1998386069	55.9773735665	-3.199666	55.977161	mj7CHJeKKQG3Udlka4GiVA	355	335	26	15321	EH5 3DJ|EH5 3DG|EH5	LINESTRING(-3.1998386069 55.9773735665, -3.199666 55.977161)
356	data/streetview/SV_191_hN2yEMpGnbvmenJl-WO7QQ.jpg	0	0.83333333	6	0	NULL	NULL	NULL	NULL	191	-3.1917549739	55.9774266025	-3.191804	55.977467	hN2yEMpGnbvmenJl-WO7QQ	356	145	5	15643	EH6 4QG|EH6|EH6 4QG|EH6	LINESTRING(-3.1917549739 55.9774266025, -3.191804 55.977467)
357	data/streetview/SV_192_YE7JuYDSPZ6wIqy1Dgxrxw.jpg	0	1	8	0	NULL	NULL	NULL	NULL	192	-3.1897009519	55.9779867565	-3.189311	55.978153	YE7JuYDSPZ6wIqy1Dgxrxw	357	232	30	15692	EH6 4SY|EH6 4QL|EH6	LINESTRING(-3.1897009519 55.9779867565, -3.189311 55.978153)
358	data/streetview/SV_193_D9MBfXb4f_O5qiOjke6Z2w.jpg	0	1	7	0	NULL	NULL	NULL	NULL	193	-3.1804796023	55.9788897348	-3.18068	55.978839	D9MBfXb4f_O5qiOjke6Z2w	358	65	14	16003	EH6 6NY|EH6|EH6 6NQ|EH6 6JG|EH6 6NJ|EH6	LINESTRING(-3.1804796023 55.9788897348, -3.18068 55.978839)
359	data/streetview/SV_194_g1FqpibgsK8Cxy9gQ_GmOQ.jpg	0	1	5	0	NULL	NULL	NULL	NULL	194	-3.1798904068	55.9775095233	-3.17995	55.977479	g1FqpibgsK8Cxy9gQ_GmOQ	359	47	5	15958	EH6 6HT|EH6|EH6 6HT|EH6	LINESTRING(-3.1798904068 55.9775095233, -3.17995 55.977479)
360	data/streetview/SV_195_EQTbfVHZgkzVKDPthjOqpA.jpg	0	0.66666667	3	0	NULL	NULL	NULL	NULL	195	-3.1750527118	55.9795612501	-3.174244	55.980105	EQTbfVHZgkzVKDPthjOqpA	360	219	79	15963	EH6 6JB|EH6 6QQ|EH6	LINESTRING(-3.1750527118 55.9795612501, -3.174244 55.980105)
361	data/streetview/SV_196_3GUahlm-N_XXQSwIVV2grA.jpg	0.6	0.4	5	1	2.0667	0.67986927	4	1	196	-3.1683704428	55.978975587	-3.168398	55.978896	3GUahlm-N_XXQSwIVV2grA	361	10	9	15970	EH6 6JL|EH6 6JL|EH6	LINESTRING(-3.1683704428 55.978975587, -3.168398 55.978896)
362	data/streetview/SV_197_TdVkhlouYP7oqp03-VLL6g.jpg	0.2	0.8	5	0	NULL	NULL	NULL	NULL	197	-3.1613315702	55.9797463552	-3.163911	55.977644	TdVkhlouYP7oqp03-VLL6g	362	34	284	16093	EH6 7DG|EH6 7DT|EH6	LINESTRING(-3.1613315702 55.9797463552, -3.163911 55.977644)
363	data/streetview/SV_198_BdUNmAxbyAsglq8vWEgY1Q.jpg	0	1	4	0	NULL	NULL	NULL	NULL	198	-3.1574627344	55.9752975559	-3.155115	55.974545	BdUNmAxbyAsglq8vWEgY1Q	363	299	168	16072	EH6 7AH|EH6 7JU|EH6 7AH|EH6	LINESTRING(-3.1574627344 55.9752975559, -3.155115 55.974545)
364	data/streetview/SV_199_K0HxvcrAxyjTJ1BswwtJSg.jpg	1	0	3	0	NULL	NULL	NULL	NULL	199	-3.1536625761	55.9785747154	-3.152877	55.976508	K0HxvcrAxyjTJ1BswwtJSg	364	347	235	16097	EH6 7DP|EH6 7DW|EH6	LINESTRING(-3.1536625761 55.9785747154, -3.152877 55.976508)
365	data/streetview/SV_224_Foq0Q1uzWvJAE4eoE5bS1w.jpg	0	1	9	0	NULL	NULL	NULL	NULL	224	-3.3021832278	55.9709239972	-3.302175	55.970842	Foq0Q1uzWvJAE4eoE5bS1w	365	356	9	13727	EH4 6LS|EH4 6PS|EH4	LINESTRING(-3.3021832278 55.9709239972, -3.302175 55.970842)
366	data/streetview/SV_225_RquTlPtatDlCMfCA1msJHg.jpg	0	1	9	0	NULL	NULL	NULL	NULL	225	-3.2968658897	55.9751469454	-3.29666	55.975312	RquTlPtatDlCMfCA1msJHg	366	214	22	13783	EH4 6QT|EH4 6QT|EH4	LINESTRING(-3.2968658897 55.9751469454, -3.29666 55.975312)
367	data/streetview/SV_226_OLlTvPvC9Ap0DpC5Pa-axw.jpg	0.25	0.5	4	0	NULL	NULL	NULL	NULL	226	-3.2916800607	55.9730183342	-3.291932	55.973318	OLlTvPvC9Ap0DpC5Pa-axw	367	154	37	13692	EH4 6HS|EH4 6HS|EH4	LINESTRING(-3.2916800607 55.9730183342, -3.291932 55.973318)
368	data/streetview/SV_227_R3k1Esz9Zq0PJ63u7-Tb0Q.jpg	1	0	4	0	NULL	NULL	NULL	NULL	227	-3.2865850934	55.9743557935	-3.288184	55.973483	R3k1Esz9Zq0PJ63u7-Tb0Q	368	45	139	13607	EH4 6AE|EH4 5EX|EH4	LINESTRING(-3.2865850934 55.9743557935, -3.288184 55.973483)
369	data/streetview/SV_228_2XXIMB-DGxWwD3Dci3VGIg.jpg	1	0	5	0	NULL	NULL	NULL	NULL	228	-3.2813979883	55.9749638941	-3.277497	55.975617	2XXIMB-DGxWwD3Dci3VGIg	369	253	253	13501	EH4 5ET|EH4 5EX|EH4	LINESTRING(-3.2813979883 55.9749638941, -3.277497 55.975617)
370	data/streetview/SV_229_Q7Y8yxqaPPij5vkKS-VtJg.jpg	0	0.66666667	3	0	NULL	NULL	NULL	NULL	229	-3.2793037474	55.974191103	-3.277209	55.974635	Q7Y8yxqaPPij5vkKS-VtJg	370	249	139	13501	EH4 5ET|EH4 5EX|EH4	LINESTRING(-3.2793037474 55.974191103, -3.277209 55.974635)
371	data/streetview/SV_230_1-AUeaQS8yEqm8EIAK9jew.jpg	0	0.875	8	0	NULL	NULL	NULL	NULL	230	-3.2724037578	55.9705033851	-3.27268	55.970605	1-AUeaQS8yEqm8EIAK9jew	371	123	21	13528	EH4 5JB|EH4|EH4 5HB|EH4	LINESTRING(-3.2724037578 55.9705033851, -3.27268 55.970605)
372	data/streetview/SV_231_YBFEQKzzMU6P2qiSOPUlPA.jpg	0	0.8	5	0	NULL	NULL	NULL	NULL	231	-3.2667022742	55.9717063563	-3.26633	55.971774	YBFEQKzzMU6P2qiSOPUlPA	372	252	24	13408	EH4 4SX|EH4 4SY|EH4	LINESTRING(-3.2667022742 55.9717063563, -3.26633 55.971774)
373	data/streetview/SV_232_Rt17Ema5iPUzYHw7EuiuYA.jpg	0	0.75	4	0	NULL	NULL	NULL	NULL	232	-3.2635996553	55.9714919589	-3.263364	55.971177	Rt17Ema5iPUzYHw7EuiuYA	373	337	38	13566	EH4 5NE|EH4 4TB|EH4	LINESTRING(-3.2635996553 55.9714919589, -3.263364 55.971177)
374	data/streetview/SV_233_pmMTDM1ZZzVCV1J8q8B4Tw.jpg	0	1	3	0	NULL	NULL	NULL	NULL	233	-3.2585072057	55.974008533	-3.258496	55.974012	pmMTDM1ZZzVCV1J8q8B4Tw	374	241	1	13532	EH4 5JJ|EH4 5JJ|EH4	LINESTRING(-3.2585072057 55.974008533, -3.258496 55.974012)
375	data/streetview/SV_234_uyBVYhaCNsSrsQCzXHksGA.jpg	0	1	11	0	NULL	NULL	NULL	NULL	234	-3.253570216	55.9702974445	-3.253479	55.970114	uyBVYhaCNsSrsQCzXHksGA	375	344	21	-1	EH4 4PS|EH4 4PS|EH4	LINESTRING(-3.253570216 55.9702974445, -3.253479 55.970114)
376	data/streetview/SV_235_xtBR8bGVFMo-oOqepLoTVA.jpg	0	1	5	0	NULL	NULL	NULL	NULL	235	-3.2501004268	55.9712558353	-3.249969	55.97129	xtBR8bGVFMo-oOqepLoTVA	376	245	9	13282	EH4|EH4 4UH|EH4 4DX|EH4	LINESTRING(-3.2501004268 55.9712558353, -3.249969 55.97129)
377	data/streetview/SV_236_quYZqfGSxHdI1Za6tpQa0g.jpg	0	0.8	5	0	NULL	NULL	NULL	NULL	236	-3.2411726783	55.9710542345	-3.241212	55.971044	quYZqfGSxHdI1Za6tpQa0g	377	65	3	13268	EH4 4DE|EH4 4DF|EH4	LINESTRING(-3.2411726783 55.9710542345, -3.241212 55.971044)
378	data/streetview/SV_237_FdDhkMqIxcu99lsjoF_Lvg.jpg	0	1	7	0	NULL	NULL	NULL	NULL	237	-3.2374441798	55.9743599676	-3.237163	55.974357	FdDhkMqIxcu99lsjoF_Lvg	378	271	17	15232	EH5 2LS|EH5|EH5 2LS|EH5	LINESTRING(-3.2374441798 55.9743599676, -3.237163 55.974357)
379	data/streetview/SV_238_2UvwtPlSMjjCsqdMFupbSw.jpg	0	0.875	8	0	NULL	NULL	NULL	NULL	238	-3.2305093163	55.9720404681	-3.22989	55.971977	2UvwtPlSMjjCsqdMFupbSw	379	280	39	15191	EH5 2HL|EH5 2QU|EH5 2HF|EH5	LINESTRING(-3.2305093163 55.9720404681, -3.22989 55.971977)
380	data/streetview/SV_239_-Z5E0tvN08CIrNmf9g_XZw.jpg	0	1	9	0	NULL	NULL	NULL	NULL	239	-3.2251804382	55.970335288	-3.225511	55.970284	-Z5E0tvN08CIrNmf9g_XZw	380	74	21	15167	EH5 2ET|EH5 2DL|EH5|EH5 2DL|EH5	LINESTRING(-3.2251804382 55.970335288, -3.225511 55.970284)
381	data/streetview/SV_240__CG5lqI9lcWldwe81raDsw.jpg	1	0	7	0	NULL	NULL	NULL	NULL	240	-3.2230921222	55.9722725827	-3.222904	55.972297	_CG5lqI9lcWldwe81raDsw	381	256	12	15157	EH5 2EF|EH5 2ED|EH5	LINESTRING(-3.2230921222 55.9722725827, -3.222904 55.972297)
382	data/streetview/SV_241_olRLAnWdA9SeVCzI_IDLag.jpg	0	1	7	0	NULL	NULL	NULL	NULL	241	-3.2172464422	55.9740983225	-3.216959	55.973954	olRLAnWdA9SeVCzI_IDLag	382	311	24	15109	EH5 2AN|EH5 2AN|EH5	LINESTRING(-3.2172464422 55.9740983225, -3.216959 55.973954)
383	data/streetview/SV_242_iT_HECB9Zs667LNyDCHiBA.jpg	0	1	4	0	NULL	NULL	NULL	NULL	242	-3.2128678877	55.9707661026	-3.21285	55.97089	iT_HECB9Zs667LNyDCHiBA	383	184	14	10241	EH3 5PR|EH5|EH3 5PR|EH3	LINESTRING(-3.2128678877 55.9707661026, -3.21285 55.97089)
384	data/streetview/SV_243_VH4YhL5Y1pzG3nSmVaz8JQ.jpg	0	1	5	0	NULL	NULL	NULL	NULL	243	-3.2070053908	55.9737280791	-3.207515	55.973611	VH4YhL5Y1pzG3nSmVaz8JQ	384	67	34	15427	EH5 3PB|EH5|EH5 3PB|EH5	LINESTRING(-3.2070053908 55.9737280791, -3.207515 55.973611)
385	data/streetview/SV_244_moQLDF41pojPENZAUO72SQ.jpg	0	1	2	0	NULL	NULL	NULL	NULL	244	-3.2011094195	55.9723920889	-3.200922	55.972409	moQLDF41pojPENZAUO72SQ	385	260	12	15284	EH5|EH5 3AH|EH5	LINESTRING(-3.2011094195 55.9723920889, -3.200922 55.972409)
386	data/streetview/SV_245_9X9KkxSjdrH4kt0YAh1QOw.jpg	0	0.71428571	7	0	NULL	NULL	NULL	NULL	245	-3.1975795501	55.9748442836	-3.197591	55.974683	9X9KkxSjdrH4kt0YAh1QOw	386	2	18	15663	EH6 4RJ|EH6 4RJ|EH6	LINESTRING(-3.1975795501 55.9748442836, -3.197591 55.974683)
387	data/streetview/SV_246_gEKFUwXh8dVA_U7zCDDF6g.jpg	0.125	0.75	8	0	NULL	NULL	NULL	NULL	246	-3.190498573	55.9708942993	-3.190016	55.970955	gEKFUwXh8dVA_U7zCDDF6g	387	257	31	15886	EH6 5TE	LINESTRING(-3.190498573 55.9708942993, -3.190016 55.970955)
388	data/streetview/SV_247_3ZnCSVBAXxO_sUSksNhOKw.jpg	0	1	7	0	NULL	NULL	NULL	NULL	247	-3.1897918871	55.9721530769	-3.189603	55.972294	3ZnCSVBAXxO_sUSksNhOKw	388	216	20	15511	EH6 4BN|EH6 4BN|EH6	LINESTRING(-3.1897918871 55.9721530769, -3.189603 55.972294)
389	data/streetview/SV_248_m4bL1lx2DcgYEIiAQaLkbA.jpg	0	1	8	0	NULL	NULL	NULL	NULL	248	-3.1821178618	55.9741945043	-3.182424	55.97402	m4bL1lx2DcgYEIiAQaLkbA	389	44	27	15495	EH6 4AQ|EH6 5NU|EH6	LINESTRING(-3.1821178618 55.9741945043, -3.182424 55.97402)
390	data/streetview/SV_249_twAOURjO9xgGA4PgGjNrqA.jpg	0	1	3	0	NULL	NULL	NULL	NULL	249	-3.1764843492	55.9739451593	-3.176637	55.974067	twAOURjO9xgGA4PgGjNrqA	390	144	17	15821	EH6 5LG|EH6 5LJ|EH6 6TG|EH6	LINESTRING(-3.1764843492 55.9739451593, -3.176637 55.974067)
391	data/streetview/SV_250_CyHtid1IUgFxbp1g5QPS4g.jpg	0	1	5	0	NULL	NULL	NULL	NULL	250	-3.1701584588	55.9735667182	-3.169942	55.974009	CyHtid1IUgFxbp1g5QPS4g	391	195	51	15900	EH6 6BB|EH6 6BB|EH6	LINESTRING(-3.1701584588 55.9735667182, -3.169942 55.974009)
392	data/streetview/SV_251_ggvSuh2DYBqWFqYU4xqcVg.jpg	0	1	8	0	NULL	NULL	NULL	NULL	251	-3.1669576041	55.9728959407	-3.167233	55.972932	ggvSuh2DYBqWFqYU4xqcVg	392	103	18	16107	EH6|EH6 7EL|EH6	LINESTRING(-3.1669576041 55.9728959407, -3.167233 55.972932)
393	data/streetview/SV_252_w62MCZpwfqUZpb_NqzG26Q.jpg	0	1	10	0	NULL	NULL	NULL	NULL	252	-3.1609530163	55.9749004053	-3.160807	55.974896	w62MCZpwfqUZpb_NqzG26Q	393	273	9	16138	EH6 7JT|EH6 7JT|EH6	LINESTRING(-3.1609530163 55.9749004053, -3.160807 55.974896)
394	data/streetview/SV_253_9pDRjHg-EAyYsPlrIGz6oA.jpg	0	1	5	0	NULL	NULL	NULL	NULL	253	-3.1560355491	55.9709631082	-3.15603	55.970012	9pDRjHg-EAyYsPlrIGz6oA	394	359	106	16200	EH6 7QR|EH6 7QR|EH6	LINESTRING(-3.1560355491 55.9709631082, -3.15603 55.970012)
395	data/streetview/SV_254_aPi1LERtHVxL4LydJZcQuA.jpg	0	1	4	0	NULL	NULL	NULL	NULL	254	-3.150250313	55.9727901802	-3.151446	55.971405	aPi1LERtHVxL4LydJZcQuA	395	25	171	16142	EH6 7LD|EH6	LINESTRING(-3.150250313 55.9727901802, -3.151446 55.971405)
396	data/streetview/SV_255_vKKqSwiho1AJ1hYQVgcaWA.jpg	0	0.8	5	0	NULL	NULL	NULL	NULL	255	-3.1468655062	55.9722089095	-3.14664	55.97229	vKKqSwiho1AJ1hYQVgcaWA	396	237	17	16205	EH6|EH6 7RF|EH6	LINESTRING(-3.1468655062 55.9722089095, -3.14664 55.97229)
397	data/streetview/SV_256_McQauAhWURa8JI6fxnMx9g.jpg	0	1	3	0	NULL	NULL	NULL	NULL	256	-3.1450099529	55.9721038641	-3.146219	55.97153	McQauAhWURa8JI6fxnMx9g	397	49	99	16150	EH6 7LU|EH6 7RF|EH6	LINESTRING(-3.1450099529 55.9721038641, -3.146219 55.97153)
398	data/streetview/SV_278_nJmxX0kh5qHTZAeaJmyBng.jpg	0.25	0.75	4	0	NULL	NULL	NULL	NULL	278	-3.3083074614	55.9659648052	-3.308331	55.966025	nJmxX0kh5qHTZAeaJmyBng	398	167	7	13661	EH4 6EB|EH4|EH4 6EB|EH4	LINESTRING(-3.3083074614 55.9659648052, -3.308331 55.966025)
399	data/streetview/SV_279_KbR72Z70rpLQyn54iu9s4Q.jpg	0	0.85714286	7	1	2.7333	0.9977753	4	1	279	-3.300879103	55.9689025214	-3.300791	55.968301	KbR72Z70rpLQyn54iu9s4Q	399	355	67	13644	EH4 6DF|EH4 6DF|EH4	LINESTRING(-3.300879103 55.9689025214, -3.300791 55.968301)
400	data/streetview/SV_280_C_1gXunmj0USQ6r_CWhnfA.jpg	0	0.85714286	7	0	NULL	NULL	NULL	NULL	280	-3.2965756888	55.9687474748	-3.298777	55.968321	C_1gXunmj0USQ6r_CWhnfA	400	70	145	13644	EH4 6DF|EH4 6HU|EH4	LINESTRING(-3.2965756888 55.9687474748, -3.298777 55.968321)
401	data/streetview/SV_281_SfjRG4cr-em_WcBELP3uNQ.jpg	0.77777778	0	9	0	NULL	NULL	NULL	NULL	281	-3.292693987	55.9662972515	-3.29309	55.96602	SfjRG4cr-em_WcBELP3uNQ	401	38	39	13704	EH4 6JL|EH4 6JJ|EH4	LINESTRING(-3.292693987 55.9662972515, -3.29309 55.96602)
402	data/streetview/SV_282_lg2uCFTgzWgjygrEF9L_Kg.jpg	0.9	0	10	1	3.9333	1.6110728	6	1	282	-3.2900645842	55.9679453021	-3.28912	55.966006	lg2uCFTgzWgjygrEF9L_Kg	402	344	223	13704	EH4 6JL|EH4 6JL|EH4	LINESTRING(-3.2900645842 55.9679453021, -3.28912 55.966006)
403	data/streetview/SV_283_t0rsxy4jxpoW6P30AwTRdw.jpg	0.33333333	0.66666667	3	0	NULL	NULL	NULL	NULL	283	-3.2806253857	55.9653054013	-3.280359	55.965336	t0rsxy4jxpoW6P30AwTRdw	403	258	17	13610	EH4 6AH|EH4 6AH|EH4	LINESTRING(-3.2806253857 55.9653054013, -3.280359 55.965336)
404	data/streetview/SV_284_s8hAfTmo3pLoH3z1jR5wxg.jpg	1	0	2	0	NULL	NULL	NULL	NULL	284	-3.2765737765	55.969325439	-3.275895	55.968808	s8hAfTmo3pLoH3z1jR5wxg	404	323	71	13505	EH4 5EY|EH4 5EY|EH4	LINESTRING(-3.2765737765 55.969325439, -3.275895 55.968808)
405	data/streetview/SV_285_SsxeaHe45-qd2Tx6jnt6vQ.jpg	0	0.9	10	0	NULL	NULL	NULL	NULL	285	-3.2712399177	55.9677010254	-3.271131	55.967998	SsxeaHe45-qd2Tx6jnt6vQ	405	191	34	13530	EH4 5JE|EH4 5JE|EH4	LINESTRING(-3.2712399177 55.9677010254, -3.271131 55.967998)
406	data/streetview/SV_286_dJF8Z4b3GvMUXLtG4SJp5A.jpg	0	1	6	0	NULL	NULL	NULL	NULL	286	-3.2672664607	55.9691982028	-3.267703	55.969296	dJF8Z4b3GvMUXLtG4SJp5A	406	111	29	13569	EH4 5NH|EH4 5NH|EH4	LINESTRING(-3.2672664607 55.9691982028, -3.267703 55.969296)
407	data/streetview/SV_287_6PSrQWJDGabehZmqD5sSnQ.jpg	0	0.66666667	6	0	NULL	NULL	NULL	NULL	287	-3.2616526719	55.9675791513	-3.261657	55.96763	6PSrQWJDGabehZmqD5sSnQ	407	177	6	13312	EH4 4GJ|EH4 4GU|EH4	LINESTRING(-3.2616526719 55.9675791513, -3.261657 55.96763)
408	data/streetview/SV_288_0JYvS8wEaFSnosMi8s5Iaw.jpg	0	0.85714286	7	1	1.7333	0.57348835	3	1	288	-3.2589121541	55.9668037135	-3.258579	55.966838	0JYvS8wEaFSnosMi8s5Iaw	408	259	21	13370	EH4 4QT|EH4 4QT|EH4	LINESTRING(-3.2589121541 55.9668037135, -3.258579 55.966838)
409	data/streetview/SV_289_kWrywlmDqwf25Y4Rl0O3lw.jpg	0	1	1	0	NULL	NULL	NULL	NULL	289	-3.250575009	55.9664885699	-3.250375	55.966484	kWrywlmDqwf25Y4Rl0O3lw	409	272	12	12964	EH4 2SW|EH4 2SW|EH4	LINESTRING(-3.250575009 55.9664885699, -3.250375 55.966484)
410	data/streetview/SV_290_z2Dejn3HhESvTrFZvkdhYA.jpg	0	0.75	4	0	NULL	NULL	NULL	NULL	290	-3.2488537193	55.9653093408	-3.248914	55.965392	z2Dejn3HhESvTrFZvkdhYA	410	157	10	12935	EH4 2RH|EH4|EH4 2RP|EH4	LINESTRING(-3.2488537193 55.9653093408, -3.248914 55.965392)
411	data/streetview/SV_291_kBQ3L8p7L5DtGKI9jRac5A.jpg	0	1	6	0	NULL	NULL	NULL	NULL	291	-3.2410346316	55.9665529964	-3.241177	55.966623	kBQ3L8p7L5DtGKI9jRac5A	411	131	12	12924	EH4|EH4 2QT|EH4	LINESTRING(-3.2410346316 55.9665529964, -3.241177 55.966623)
412	data/streetview/SV_292_FAcNfoqkKTx2Xn7MJenZhA.jpg	0	0.85714286	14	0	NULL	NULL	NULL	NULL	292	-3.2352513327	55.9658860545	-3.23505	55.965779	FAcNfoqkKTx2Xn7MJenZhA	412	313	17	12893	EH4 2PA|EH4 2PA|EH4	LINESTRING(-3.2352513327 55.9658860545, -3.23505 55.965779)
413	data/streetview/SV_293_FAcNfoqkKTx2Xn7MJenZhA.jpg	0	0.875	8	0	NULL	NULL	NULL	NULL	293	-3.2348592688	55.965483403	-3.23505	55.965779	FAcNfoqkKTx2Xn7MJenZhA	413	160	35	12893	EH4 2PA|EH4 2PB|EH4	LINESTRING(-3.2348592688 55.965483403, -3.23505 55.965779)
414	data/streetview/SV_294_py9Ft5CxAULILz1Ccvab4w.jpg	1	0	7	0	NULL	NULL	NULL	NULL	294	-3.2294829232	55.9658059987	-3.229509	55.965952	py9Ft5CxAULILz1Ccvab4w	414	174	16	12739	EH4 1SY|EH4 1TA|EH4	LINESTRING(-3.2294829232 55.9658059987, -3.229509 55.965952)
415	data/streetview/SV_295_6M5o4f47aPiAuPITbIKxMA.jpg	0	1	5	0	NULL	NULL	NULL	NULL	295	-3.2222474695	55.9662900267	-3.223309	55.966039	6M5o4f47aPiAuPITbIKxMA	415	67	72	12729	EH4 1RE|EH3 5PB|EH3	LINESTRING(-3.2222474695 55.9662900267, -3.223309 55.966039)
416	data/streetview/SV_296_tGMFbWAibrzo8yrZrY084w.jpg	0	1	9	0	NULL	NULL	NULL	NULL	296	-3.2200360358	55.9655812764	-3.219716	55.965166	tGMFbWAibrzo8yrZrY084w	416	336	50	10231	EH3 5PA|EH3 5PA|EH3	LINESTRING(-3.2200360358 55.9655812764, -3.219716 55.965166)
417	data/streetview/SV_297_KJV7Au7RU1n07kANkkfcXQ.jpg	0.2	0.6	5	0	NULL	NULL	NULL	NULL	297	-3.2117705818	55.970222174	-3.212305	55.970937	KJV7Au7RU1n07kANkkfcXQ	417	157	86	10242	EH3 5PS|EH3 5PS|EH3	LINESTRING(-3.2117705818 55.970222174, -3.212305 55.970937)
418	data/streetview/SV_298_XDI-wHgHhvRnkFIvh7USsQ.jpg	0	1	1	0	NULL	NULL	NULL	NULL	298	-3.2094236167	55.9700931986	-3.210098	55.970652	XDI-wHgHhvRnkFIvh7USsQ	418	145	75	10246	EH3 5PX|EH3 5PX|EH3	LINESTRING(-3.2094236167 55.9700931986, -3.210098 55.970652)
419	data/streetview/SV_299_s3PbdbIXRqxBdGkDhTDKzg.jpg	0	0.75	8	0	NULL	NULL	NULL	NULL	299	-3.2037889273	55.9653975314	-3.203456	55.965476	s3PbdbIXRqxBdGkDhTDKzg	419	247	22	10210	EH3 5LT|EH3|EH3 1AQ|EH3 5LT|EH3	LINESTRING(-3.2037889273 55.9653975314, -3.203456 55.965476)
420	data/streetview/SV_300_Sozb4kppa1MxSMkpIGFAcw.jpg	0	1	9	0	NULL	NULL	NULL	NULL	300	-3.1966561895	55.9688408164	-3.196074	55.968118	Sozb4kppa1MxSMkpIGFAcw	420	335	88	16493	EH7 4HN|EH7 4HN|EH7	LINESTRING(-3.1966561895 55.9688408164, -3.196074 55.968118)
421	data/streetview/SV_301_1YQrrkgvx3aVQTViNjKOCQ.jpg	0	1	3	0	NULL	NULL	NULL	NULL	301	-3.1917813961	55.969837064	-3.190431	55.97031	1YQrrkgvx3aVQTViNjKOCQ	421	237	99	15886	EH6 5TE|EH6 5TG|EH6	LINESTRING(-3.1917813961 55.969837064, -3.190431 55.97031)
422	data/streetview/SV_302_PjbIqdgb8gG-HD3F2ybJCA.jpg	0	0.88888889	9	0	NULL	NULL	NULL	NULL	302	-3.1859207916	55.9665171849	-3.186183	55.966436	PjbIqdgb8gG-HD3F2ybJCA	422	61	19	15735	EH6 5BB|EH6 5BB|EH6	LINESTRING(-3.1859207916 55.9665171849, -3.186183 55.966436)
423	data/streetview/SV_303_GtVfd5PYyMw_buNPXrTlQA.jpg	0	1	7	1	1.6667	0.6992059	3	1	303	-3.1850733643	55.9663634271	-3.185051	55.966316	GtVfd5PYyMw_buNPXrTlQA	423	345	5	15715	EH6 5AB|EH6 5AB|EH6	LINESTRING(-3.1850733643 55.9663634271, -3.185051 55.966316)
424	data/streetview/SV_304_WS7rZYLB1DRcbJv7W5EPAA.jpg	0	1	7	0	NULL	NULL	NULL	NULL	304	-3.1775819184	55.9653400619	-3.177471	55.965349	WS7rZYLB1DRcbJv7W5EPAA	424	261	7	15748	EH6|EH6 5DA|EH6	LINESTRING(-3.1775819184 55.9653400619, -3.177471 55.965349)
425	data/streetview/SV_305_e2C2TvmQGiPy5ZojSd1oGw.jpg	0	0.875	8	0	NULL	NULL	NULL	NULL	305	-3.1741278107	55.9700640338	-3.173946	55.970186	e2C2TvmQGiPy5ZojSd1oGw	425	219	18	15791	EH6 5HA|EH6 5HA|EH6|EH6	LINESTRING(-3.1741278107 55.9700640338, -3.173946 55.970186)
426	data/streetview/SV_306_ne6e1aa6A8Hb3LPCqLtPhA.jpg	0	1	9	0	NULL	NULL	NULL	NULL	306	-3.1676281666	55.970129815	-3.16795	55.970154	ne6e1aa6A8Hb3LPCqLtPhA	426	97	20	16303	EH6 8HW|EH6|EH6 7EG|EH6	LINESTRING(-3.1676281666 55.970129815, -3.16795 55.970154)
427	data/streetview/SV_307_zw49bjq9S8liOz3dCiULeQ.jpg	0	1	11	0	NULL	NULL	NULL	NULL	307	-3.1607512231	55.9700880673	-3.16043	55.970184	zw49bjq9S8liOz3dCiULeQ	427	241	23	16210	EH6|EH6|EH6 8AD|EH6	LINESTRING(-3.1607512231 55.9700880673, -3.16043 55.970184)
428	data/streetview/SV_308_9rmV-ZfHI1dHLeSbPojgxQ.jpg	0	1	2	0	NULL	NULL	NULL	NULL	308	-3.1568974891	55.9683464502	-3.157037	55.968344	9rmV-ZfHI1dHLeSbPojgxQ	428	88	9	16162	EH6 7NJ|EH6 7NJ|EH6	LINESTRING(-3.1568974891 55.9683464502, -3.157037 55.968344)
429	data/streetview/SV_309_BaUzeEM4ObPn2G_njl0fZw.jpg	0	0.7	10	0	NULL	NULL	NULL	NULL	309	-3.15474935	55.9694031008	-3.154791	55.96921	BaUzeEM4ObPn2G_njl0fZw	429	6	22	16159	EH6 7NF|EH6|EH6 7NF|EH6	LINESTRING(-3.15474935 55.9694031008, -3.154791 55.96921)
430	data/streetview/SV_310_1gf5TtVYy1eMAmrK6QF0_A.jpg	0	0.91666667	12	0	NULL	NULL	NULL	NULL	310	-3.146276081	55.9699926478	-3.146313	55.969934	1gf5TtVYy1eMAmrK6QF0_A	430	19	7	16144	EH6|EH6|EH6|EH6 7LF|EH6	LINESTRING(-3.146276081 55.9699926478, -3.146313 55.969934)
431	data/streetview/SV_311_QaNji0tH4EKN1tQBRKGdYQ.jpg	0	1	8	0	NULL	NULL	NULL	NULL	311	-3.1436081235	55.9683639877	-3.14255	55.968319	QaNji0tH4EKN1tQBRKGdYQ	431	274	66	16146	EH6 7LH|EH6|EH6 7LU|EH6 7LQ|EH6	LINESTRING(-3.1436081235 55.9683639877, -3.14255 55.968319)
432	data/streetview/SV_312_dm8iVanlB3O6yd69PZoXAw.jpg	0.3	0.6	10	0	NULL	NULL	NULL	NULL	312	-3.1371315033	55.9684883173	-3.137493	55.967898	dm8iVanlB3O6yd69PZoXAw	432	18	69	16151	EH6 7LW|EH6 7RD|EH6	LINESTRING(-3.1371315033 55.9684883173, -3.137493 55.967898)
433	data/streetview/SV_313_fiXqmj-zVUgXXISO2NOYRw.jpg	0.33333333	0.66666667	3	0	NULL	NULL	NULL	NULL	313	-3.1347408565	55.9669183423	-3.134488	55.967027	fiXqmj-zVUgXXISO2NOYRw	433	232	20	4552	EH15 1EH|EH15|EH15 1TB|EH15	LINESTRING(-3.1347408565 55.9669183423, -3.134488 55.967027)
434	data/streetview/SV_314_5-tPJAN95KZ4GHHoQYWLMA.jpg	0.66666667	0	6	0	NULL	NULL	NULL	NULL	314	-3.1300553796	55.9669641121	-3.132227	55.966019	5-tPJAN95KZ4GHHoQYWLMA	434	52	171	4552	EH15 1EH	LINESTRING(-3.1300553796 55.9669641121, -3.132227 55.966019)
435	data/streetview/SV_331_ij9EORhm4mC5OAO5zf9VDQ.jpg	0	1	7	0	NULL	NULL	NULL	NULL	331	-3.3182865149	55.961959776	-3.318863	55.961961	ij9EORhm4mC5OAO5zf9VDQ	435	90	36	14041	EH4 8AE|EH4 8AE|EH4	LINESTRING(-3.3182865149 55.961959776, -3.318863 55.961961)
436	data/streetview/SV_332_lIVpfxSl6rT3VhvMkHi5Hg.jpg	1	0	4	0	NULL	NULL	NULL	NULL	332	-3.3120096908	55.9604188352	-3.312116	55.96002	lIVpfxSl6rT3VhvMkHi5Hg	436	8	45	14102	EH4 8EG|EH4 8EG|EH4	LINESTRING(-3.3120096908 55.9604188352, -3.312116 55.96002)
437	data/streetview/SV_333_ouK0raCe4k3yFrvSMW3TfQ.jpg	0	1	6	0	NULL	NULL	NULL	NULL	333	-3.3091887687	55.9644716603	-3.310023	55.964343	ouK0raCe4k3yFrvSMW3TfQ	437	74	54	13641	EH4 6DB|EH4 6QW|EH4	LINESTRING(-3.3091887687 55.9644716603, -3.310023 55.964343)
438	data/streetview/SV_334_WVVkm_UEN2cCCbNKad1Drg.jpg	0	1	6	0	NULL	NULL	NULL	NULL	334	-3.3047373136	55.9648965161	-3.305589	55.966031	WVVkm_UEN2cCCbNKad1Drg	438	157	137	13662	EH4 6ED|EH4 6ED|EH4	LINESTRING(-3.3047373136 55.9648965161, -3.305589 55.966031)
439	data/streetview/SV_335_pLa47dMjpRvKc2sdxAs_yQ.jpg	0.83333333	0.16666667	6	1	2.4667	0.95684667	4	1	335	-3.2969512054	55.9647974439	-3.295937	55.96281	pLa47dMjpRvKc2sdxAs_yQ	439	344	230	13686	EH4 6HJ|EH4 6HH|EH4	LINESTRING(-3.2969512054 55.9647974439, -3.295937 55.96281)
440	data/streetview/SV_336_FHVvvWcrgcB_54S8PRLGvA.jpg	0	0.875	8	0	NULL	NULL	NULL	NULL	336	-3.294233054	55.961359529	-3.294467	55.961639	FHVvvWcrgcB_54S8PRLGvA	440	154	34	13670	EH4 6ER|EH4|EH4|EH4 6EP|EH4	LINESTRING(-3.294233054 55.961359529, -3.294467 55.961639)
441	data/streetview/SV_337_zH7ROgD6dvtxOfNJRIGIHQ.jpg	0	1	4	0	NULL	NULL	NULL	NULL	337	-3.2881444828	55.9626716134	-3.288005	55.962669	zH7ROgD6dvtxOfNJRIGIHQ	441	271	9	13671	EH4 6ES|EH4 6EY|EH4	LINESTRING(-3.2881444828 55.9626716134, -3.288005 55.962669)
442	data/streetview/SV_338_TUD459TQbSjNYuJchZZi_A.jpg	0	0.8	10	0	NULL	NULL	NULL	NULL	338	-3.283040804	55.9605378117	-3.282992	55.960499	TUD459TQbSjNYuJchZZi_A	442	324	5	13849	EH4 7DJ|EH4 7DJ|EH4|EH4	LINESTRING(-3.283040804 55.9605378117, -3.282992 55.960499)
443	data/streetview/SV_339_xFxNCaKaGTB62L1DhmdZRA.jpg	0.2	0.8	5	0	NULL	NULL	NULL	NULL	339	-3.2760883576	55.9650975976	-3.276073	55.965068	xFxNCaKaGTB62L1DhmdZRA	443	343	3	13616	EH4 6AR|EH4 6AR|EH4	LINESTRING(-3.2760883576 55.9650975976, -3.276073 55.965068)
444	data/streetview/SV_340_jGyNidE9DMnqquYUz5_UkQ.jpg	0	0.66666667	3	0	NULL	NULL	NULL	NULL	340	-3.2728303645	55.9645804814	-3.273231	55.964526	jGyNidE9DMnqquYUz5_UkQ	444	76	26	13452	EH4 5AZ|EH4 5BU|EH4|EH4	LINESTRING(-3.2728303645 55.9645804814, -3.273231 55.964526)
445	data/streetview/SV_341_wmZ4EWPvDcEexQ8l-BqRug.jpg	0	0.8	5	0	NULL	NULL	NULL	NULL	341	-3.2681790545	55.9638856273	-3.267559	55.964401	wmZ4EWPvDcEexQ8l-BqRug	445	213	69	13490	EH4 5DZ|EH4|EH4 5DZ|EH4	LINESTRING(-3.2681790545 55.9638856273, -3.267559 55.964401)
446	data/streetview/SV_342_YC7wlXcW_7W_EUFZHN03zw.jpg	0	0.85714286	14	0	NULL	NULL	NULL	NULL	342	-3.2616518033	55.9606704074	-3.261941	55.960787	YC7wlXcW_7W_EUFZHN03zw	446	125	22	14027	EH4 7SS|EH4|EH4 7SS|EH4	LINESTRING(-3.2616518033 55.9606704074, -3.261941 55.960787)
447	data/streetview/SV_343_xSkXt3XQCekSZq1ov-lDIQ.jpg	0	0.91666667	12	0	NULL	NULL	NULL	NULL	343	-3.255881724	55.9617405487	-3.255866	55.961556	xSkXt3XQCekSZq1ov-lDIQ	447	357	21	12757	EH4 2AS|EH4 2AS|EH4	LINESTRING(-3.255881724 55.9617405487, -3.255866 55.961556)
448	data/streetview/SV_344_hsT2QeHjPqt8JEIk-QrikA.jpg	0	0.81818182	11	0	NULL	NULL	NULL	NULL	344	-3.2523593579	55.9626263686	-3.252505	55.962422	hsT2QeHjPqt8JEIk-QrikA	448	21	24	12962	EH4|EH4 2ST|EH4	LINESTRING(-3.2523593579 55.9626263686, -3.252505 55.962422)
449	data/streetview/SV_345_Bt4GWPleD6vjSEzquXcHwg.jpg	0	1	3	0	NULL	NULL	NULL	NULL	345	-3.245521437	55.9622688366	-3.246027	55.962414	Bt4GWPleD6vjSEzquXcHwg	449	117	35	12999	EH4 2WL|EH4 2WL|EH4	LINESTRING(-3.245521437 55.9622688366, -3.246027 55.962414)
450	data/streetview/SV_346_5_dqofDdRcC-o2Zl17NgYg.jpg	0	1	4	0	NULL	NULL	NULL	NULL	346	-3.2404054505	55.9637287876	-3.24067	55.963849	5_dqofDdRcC-o2Zl17NgYg	450	129	21	12883	EH4 2NH|EH4 2NL|EH4	LINESTRING(-3.2404054505 55.9637287876, -3.24067 55.963849)
451	data/streetview/SV_347_edVNaGN7FN8rwwBmrsPgQw.jpg	0	0.9	10	0	NULL	NULL	NULL	NULL	347	-3.2369106757	55.964325291	-3.236564	55.964245	edVNaGN7FN8rwwBmrsPgQw	451	292	23	12898	EH4 2PG|EH4 2PG|EH4	LINESTRING(-3.2369106757 55.964325291, -3.236564 55.964245)
452	data/streetview/SV_348_t5Za-_UMc_lqhaxyPL8YDQ.jpg	0	1	1	0	NULL	NULL	NULL	NULL	348	-3.231894119	55.9614993554	-3.231908	55.961474	t5Za-_UMc_lqhaxyPL8YDQ	452	17	3	12865	EH4|EH4 2LF|EH4 2SP|EH4	LINESTRING(-3.231894119 55.9614993554, -3.231908 55.961474)
453	data/streetview/SV_349_Xdi53MCWfQcZTI837l2WYA.jpg	1	0	6	0	NULL	NULL	NULL	NULL	349	-3.226413661	55.9647342624	-3.226212	55.964644	Xdi53MCWfQcZTI837l2WYA	453	308	16	12725	EH4 1QX|EH4 1QX|EH4	LINESTRING(-3.226413661 55.9647342624, -3.226212 55.964644)
454	data/streetview/SV_350_5Nq2zQpcqLq2NiuEEQ1K9Q.jpg	1	0	2	0	NULL	NULL	NULL	NULL	350	-3.2203298625	55.9614619523	-3.220068	55.961563	5Nq2zQpcqLq2NiuEEQ1K9Q	454	235	20	12621	EH4 1EG|EH4 1EG|EH4	LINESTRING(-3.2203298625 55.9614619523, -3.220068 55.961563)
455	data/streetview/SV_351_MPjVod1DE4Jizg-777OF9g.jpg	0	1	3	0	NULL	NULL	NULL	NULL	351	-3.2194967709	55.9621620913	-3.220377	55.961979	MPjVod1DE4Jizg-777OF9g	455	69	58	12607	EH4 1DN|EH3 5PA|EH3	LINESTRING(-3.2194967709 55.9621620913, -3.220377 55.961979)
456	data/streetview/SV_352_PxwkFT0j5HbdsRSSDNYS8g.jpg	0	0.875	8	0	NULL	NULL	NULL	NULL	352	-3.2108451806	55.9639892989	-3.212511	55.963869	PxwkFT0j5HbdsRSSDNYS8g	456	82	105	10229	EH3 5NY|EH3 5NU|EH3	LINESTRING(-3.2108451806 55.9639892989, -3.212511 55.963869)
457	data/streetview/SV_353_L4VRMXfIxA9uXZndpVxF4w.jpg	0.8	0	5	0	NULL	NULL	NULL	NULL	353	-3.2060828112	55.9612706039	-3.206071	55.961428	L4VRMXfIxA9uXZndpVxF4w	457	182	18	10172	EH3 5HP|EH3 5HP|EH3	LINESTRING(-3.2060828112 55.9612706039, -3.206071 55.961428)
458	data/streetview/SV_354_3JqinxJsCn1uKKyqIfq3JA.jpg	0	1	4	0	NULL	NULL	NULL	NULL	354	-3.2027262851	55.9613520588	-3.203306	55.96122	3JqinxJsCn1uKKyqIfq3JA	458	67	39	10146	EH3 5DW|EH3 5PP|EH3	LINESTRING(-3.2027262851 55.9613520588, -3.203306 55.96122)
459	data/streetview/SV_355_aeIIBcf_iet9VLNa08goNA.jpg	0.66666667	0.33333333	6	0	NULL	NULL	NULL	NULL	355	-3.1982423356	55.9649507711	-3.198858	55.964973	aeIIBcf_iet9VLNa08goNA	459	93	38	10204	EH3 5LL|EH7 4HE|EH7	LINESTRING(-3.1982423356 55.9649507711, -3.198858 55.964973)
460	data/streetview/SV_356_5YofmSPj4x2PFuEspY3sUg.jpg	0	1	3	0	NULL	NULL	NULL	NULL	356	-3.1950944561	55.9616039439	-3.195008	55.961712	5YofmSPj4x2PFuEspY3sUg	460	204	13	16464	EH7|EH7|EH7|EH7 4EL|EH7	LINESTRING(-3.1950944561 55.9616039439, -3.195008 55.961712)
461	data/streetview/SV_357_mL8gDL615DDBE84m8lfkBQ.jpg	0	1	5	0	NULL	NULL	NULL	NULL	357	-3.1876130713	55.9606305969	-3.186784	55.960933	mL8gDL615DDBE84m8lfkBQ	461	236	62	16429	EH7|EH7 4BH|EH7 4BQ|EH7	LINESTRING(-3.1876130713 55.9606305969, -3.186784 55.960933)
462	data/streetview/SV_358_FvW4sMMMXVwKIQ7GkdWpDg.jpg	0	1	10	0	NULL	NULL	NULL	NULL	358	-3.1805345958	55.9643400458	-3.180759	55.964267	FvW4sMMMXVwKIQ7GkdWpDg	462	59	16	16564	EH7 4PU|EH7 4PZ|EH7	LINESTRING(-3.1805345958 55.9643400458, -3.180759 55.964267)
463	data/streetview/SV_359_562FLWFOP5I1-sdf5S6lvg.jpg	0	1	3	0	NULL	NULL	NULL	NULL	359	-3.1774613266	55.9614492095	-3.177079	55.961468	562FLWFOP5I1-sdf5S6lvg	463	264	24	16799	EH7 5YJ|EH7 5YJ|EH7	LINESTRING(-3.1774613266 55.9614492095, -3.177079 55.961468)
464	data/streetview/SV_360_vlgLziXHNhUofAI-yy1CIA.jpg	0	1	4	0	NULL	NULL	NULL	NULL	360	-3.1701775937	55.9649522456	-3.17033	55.964969	vlgLziXHNhUofAI-yy1CIA	464	101	10	16314	EH6 8JU|EH6 8LQ|EH6 8JU|EH6	LINESTRING(-3.1701775937 55.9649522456, -3.17033 55.964969)
465	data/streetview/SV_361_RrqDoyD64wVF7BQClJUotg.jpg	0	0.85714286	7	0	NULL	NULL	NULL	NULL	361	-3.165125936	55.9618832966	-3.163958	55.961429	RrqDoyD64wVF7BQClJUotg	465	304	89	16717	EH7|EH7 5PZ|EH7	LINESTRING(-3.165125936 55.9618832966, -3.163958 55.961429)
466	data/streetview/SV_362_04u9fVTNNzNe1UCZuoOXKg.jpg	0.14285714	0.71428571	7	0	NULL	NULL	NULL	NULL	362	-3.1620802949	55.9621164026	-3.162185	55.962138	04u9fVTNNzNe1UCZuoOXKg	466	110	7	16830	EH7|EH7 6BT|EH7	LINESTRING(-3.1620802949 55.9621164026, -3.162185 55.962138)
467	data/streetview/SV_363_ZAfe4UeUcEixpuGBfl0fNQ.jpg	0.66666667	0.16666667	6	0	NULL	NULL	NULL	NULL	363	-3.1586721513	55.960568201	-3.158875	55.960736	ZAfe4UeUcEixpuGBfl0fNQ	467	145	23	16828	EH7 6BR|EH7 6BR|EH7	LINESTRING(-3.1586721513 55.960568201, -3.158875 55.960736)
468	data/streetview/SV_364_V0X747KGoSs6bizEclfERQ.jpg	0	1	6	0	NULL	NULL	NULL	NULL	364	-3.1501541958	55.9629395612	-3.149518	55.963122	V0X747KGoSs6bizEclfERQ	468	242	44	16884	EH7 6HB|EH7 6HB|EH7	LINESTRING(-3.1501541958 55.9629395612, -3.149518 55.963122)
469	data/streetview/SV_365_qthTFmEn0VUvQeJ3BcpVBQ.jpg	0	0.88888889	9	0	NULL	NULL	NULL	NULL	365	-3.1479266623	55.9613999192	-3.147907	55.961008	qthTFmEn0VUvQeJ3BcpVBQ	469	358	44	16897	EH7 6HU|EH7 6HT|EH7 6HU|EH7|EH7	LINESTRING(-3.1479266623 55.9613999192, -3.147907 55.961008)
470	data/streetview/SV_366_XnpEQ62dnEaUQf7noin9pw.jpg	0	1	9	0	NULL	NULL	NULL	NULL	366	-3.1401616656	55.9608894328	-3.140863	55.960201	XnpEQ62dnEaUQf7noin9pw	470	29	88	16942	EH7 6NB|EH7|EH7 6NB|EH7	LINESTRING(-3.1401616656 55.9608894328, -3.140863 55.960201)
471	data/streetview/SV_367_EGIg_IrM4nGnXuFeeUcbQw.jpg	0.125	0.75	8	0	NULL	NULL	NULL	NULL	367	-3.1367754458	55.96336898	-3.135853	55.963426	EGIg_IrM4nGnXuFeeUcbQw	471	263	58	17002	EH7 6RG|EH7|EH7 6RG|EH7	LINESTRING(-3.1367754458 55.96336898, -3.135853 55.963426)
472	data/streetview/SV_368_CD1LxLktgiFdjHsLpP6kJg.jpg	0	1	5	0	NULL	NULL	NULL	NULL	368	-3.1314542386	55.9638057125	-3.131791	55.963764	CD1LxLktgiFdjHsLpP6kJg	472	77	21	4700	EH15 1TB|EH15 1EH|EH15	LINESTRING(-3.1314542386 55.9638057125, -3.131791 55.963764)
473	data/streetview/SV_369_ycCMLMdid5eryVX4CKAuJQ.jpg	0	1	8	0	NULL	NULL	NULL	NULL	369	-3.1271879414	55.9622771886	-3.127548	55.962168	ycCMLMdid5eryVX4CKAuJQ	473	61	25	4551	EH15 1ED|EH15 1EJ|EH15 1EJ|EH15	LINESTRING(-3.1271879414 55.9622771886, -3.127548 55.962168)
474	data/streetview/SV_370_y0CbUUkaYLo8QHplkWr9bA.jpg	0	1	5	0	NULL	NULL	NULL	NULL	370	-3.1226964095	55.9616937339	-3.123803	55.959797	y0CbUUkaYLo8QHplkWr9bA	474	18	222	4551	EH15 1ED	LINESTRING(-3.1226964095 55.9616937339, -3.123803 55.959797)
475	data/streetview/SV_388_F6zb91XpVlCYA4brDgsMhw.jpg	0	1	6	0	NULL	NULL	NULL	NULL	388	-3.3083243072	55.9560813285	-3.30886	55.956219	F6zb91XpVlCYA4brDgsMhw	475	114	37	14064	EH4 8BJ|EH4	LINESTRING(-3.3083243072 55.9560813285, -3.30886 55.956219)
476	data/streetview/SV_389_wpMQiVAwDdvHawXViTprfg.jpg	0	0.83333333	6	0	NULL	NULL	NULL	NULL	389	-3.3016807407	55.9595518223	-3.301562	55.959516	wpMQiVAwDdvHawXViTprfg	476	298	8	14059	EH4 8BB|EH4 8AS|EH4	LINESTRING(-3.3016807407 55.9595518223, -3.301562 55.959516)
477	data/streetview/SV_390_mnsxI7afuKHQEDXud-o0AA.jpg	0	1	6	0	NULL	NULL	NULL	NULL	390	-3.2953357728	55.9577872759	-3.295015	55.957822	mnsxI7afuKHQEDXud-o0AA	477	259	20	13998	EH4 7RB|EH4 7RD|EH4	LINESTRING(-3.2953357728 55.9577872759, -3.295015 55.957822)
478	data/streetview/SV_391_Rg37QjtWk1ucqbA800IrOg.jpg	0	0.82352941	17	0	NULL	NULL	NULL	NULL	391	-3.2928735246	55.95950118	-3.293059	55.959509	Rg37QjtWk1ucqbA800IrOg	478	94	12	13943	EH4 7NG|EH4 7NG|EH4	LINESTRING(-3.2928735246 55.95950118, -3.293059 55.959509)
479	data/streetview/SV_392_cJCW-DhZcNVA7V9kk_kvJA.jpg	0.5	0.25	4	1	4.4	1.30639453	7	2	392	-3.2888200454	55.9566271523	-3.289287	55.956974	cJCW-DhZcNVA7V9kk_kvJA	479	142	48	13973	EH4 7PU|EH4 7PU|EH4	LINESTRING(-3.2888200454 55.9566271523, -3.289287 55.956974)
480	data/streetview/SV_393_8VUBGF1Soxaw0Lgg7n8LIA.jpg	0	0.875	8	0	NULL	NULL	NULL	NULL	393	-3.2805306398	55.9598186868	-3.280506	55.959861	8VUBGF1Soxaw0Lgg7n8LIA	480	198	5	13830	EH4 7BL|EH4 7DQ|EH4	LINESTRING(-3.2805306398 55.9598186868, -3.280506 55.959861)
481	data/streetview/SV_394_kt6KHAB5ly_KyA1RW58ZDA.jpg	0.33333333	0.33333333	3	0	NULL	NULL	NULL	NULL	394	-3.2784013949	55.9586198962	-3.279327	55.958396	kt6KHAB5ly_KyA1RW58ZDA	481	66	63	13831	EH4|EH4 7BN|EH4	LINESTRING(-3.2784013949 55.9586198962, -3.279327 55.958396)
482	data/streetview/SV_395_vjxYSBJXKfkCcRVmsrsHiQ.jpg	0	0.8	5	0	NULL	NULL	NULL	NULL	395	-3.2736394238	55.9564850104	-3.271066	55.957147	vjxYSBJXKfkCcRVmsrsHiQ	482	245	176	13815	EH4 7AP|EH4 7AP|EH4	LINESTRING(-3.2736394238 55.9564850104, -3.271066 55.957147)
483	data/streetview/SV_396_fK9PlDLPVddwiALJzVXcfQ.jpg	0	0.85714286	7	0	NULL	NULL	NULL	NULL	396	-3.2660697053	55.9584429942	-3.266442	55.958339	fK9PlDLPVddwiALJzVXcfQ	483	63	26	13157	EH4 3PX|EH4 3PX|EH4	LINESTRING(-3.2660697053 55.9584429942, -3.266442 55.958339)
484	data/streetview/SV_397_HE7QqO7Rnezkb6vRiT-RzQ.jpg	0	1	9	0	NULL	NULL	NULL	NULL	397	-3.2641489749	55.9591570752	-3.264081	55.959015	HE7QqO7Rnezkb6vRiT-RzQ	484	345	16	13203	EH4 3SG|EH4 3SG|EH4	LINESTRING(-3.2641489749 55.9591570752, -3.264081 55.959015)
485	data/streetview/SV_398_HJ0afQOXS7mQaAGWyPMrQA.jpg	0	0.88888889	9	0	NULL	NULL	NULL	NULL	398	-3.2553474169	55.9581087174	-3.254977	55.958445	HJ0afQOXS7mQaAGWyPMrQA	485	211	44	13177	EH4 3QZ|EH4 3QZ|EH4	LINESTRING(-3.2553474169 55.9581087174, -3.254977 55.958445)
486	data/streetview/SV_399_E3aK-rWrCy02Gig4eqE9bA.jpg	0	1	8	0	NULL	NULL	NULL	NULL	399	-3.2524169114	55.9556923373	-3.252649	55.956153	E3aK-rWrCy02Gig4eqE9bA	486	164	53	13128	EH4 3NH|EH4 3NH|EH4	LINESTRING(-3.2524169114 55.9556923373, -3.252649 55.956153)
487	data/streetview/SV_400_H1AzOf68aKx8osANaMngYw.jpg	0	1	6	0	NULL	NULL	NULL	NULL	400	-3.2478965194	55.9581507422	-3.24775	55.958071	H1AzOf68aKx8osANaMngYw	487	314	13	12769	EH4 2BL|EH4 2BL|EH4	LINESTRING(-3.2478965194 55.9581507422, -3.24775 55.958071)
488	data/streetview/SV_401_lAh6_zvt7-Dt7FoGdLc_iA.jpg	0	0.8	10	0	NULL	NULL	NULL	NULL	401	-3.240634436	55.9599142444	-3.239902	55.960038	lAh6_zvt7-Dt7FoGdLc_iA	488	253	48	12888	EH4 2NR|EH4 2NB|EH4	LINESTRING(-3.240634436 55.9599142444, -3.239902 55.960038)
489	data/streetview/SV_402_BvTzYQ2F74B4RtMo9bNdNg.jpg	0	1	5	1	1.6667	0.78881064	4	1	402	-3.2365992636	55.9579309394	-3.236591	55.957859	BvTzYQ2F74B4RtMo9bNdNg	489	356	8	12862	EH4 2JZ|EH4 9AQ|EH4 2JZ|EH4	LINESTRING(-3.2365992636 55.9579309394, -3.236591 55.957859)
490	data/streetview/SV_403_zrMcpwnB9KTPWwTv0KN-uA.jpg	0	1	6	0	NULL	NULL	NULL	NULL	403	-3.2308912286	55.9559378965	-3.230986	55.956082	zrMcpwnB9KTPWwTv0KN-uA	490	159	17	12812	EH4 2EX|EH4 2HD|EH4	LINESTRING(-3.2308912286 55.9559378965, -3.230986 55.956082)
491	data/streetview/SV_404_J_eNjMOJTp83sfkesm0i9Q.jpg	0	1	3	0	NULL	NULL	NULL	NULL	404	-3.2265259801	55.9569840567	-3.226202	55.956691	J_eNjMOJTp83sfkesm0i9Q	491	328	38	12835	EH4 2HQ|EH4 2HQ|EH4	LINESTRING(-3.2265259801 55.9569840567, -3.226202 55.956691)
492	data/streetview/SV_405_W7IluXMLX4Qv-jvZwcPVdQ.jpg	0.5	0.375	8	0	NULL	NULL	NULL	NULL	405	-3.2239235017	55.9570003102	-3.224167	55.956925	W7IluXMLX4Qv-jvZwcPVdQ	492	61	17	12700	EH4|EH4 1PF|EH4 1RN|EH4|EH4	LINESTRING(-3.2239235017 55.9570003102, -3.224167 55.956925)
493	data/streetview/SV_406_lGnUpxjOgTptxVherRa39w.jpg	0.25	0.5	4	0	NULL	NULL	NULL	NULL	406	-3.2183854011	55.9559911333	-3.217853	55.956045	lGnUpxjOgTptxVherRa39w	493	259	34	12634	EH4|EH4|EH4 1FZ|EH4 1EZ|EH4	LINESTRING(-3.2183854011 55.9559911333, -3.217853 55.956045)
494	data/streetview/SV_407_LFiC96uI-L4aGBJSb_-exQ.jpg	0.14285714	0.71428571	7	0	NULL	NULL	NULL	NULL	407	-3.2140887491	55.9589826507	-3.21434	55.958801	LFiC96uI-L4aGBJSb_-exQ	494	37	26	12659	EH4 1JH|EH4 1JH|EH4 1JH|EH4	LINESTRING(-3.2140887491 55.9589826507, -3.21434 55.958801)
495	data/streetview/SV_408_75q_CooDODAhtQmxbWVukw.jpg	0	1	4	0	NULL	NULL	NULL	NULL	408	-3.206708431	55.9584845385	-3.206153	55.958141	75q_CooDODAhtQmxbWVukw	495	317	52	10115	EH3 5AY	LINESTRING(-3.206708431 55.9584845385, -3.206153 55.958141)
496	data/streetview/SV_409_-47SyflxRXYmirG7Q4egrw.jpg	0.33333333	0.66666667	3	1	1.8	0.74833148	4	1	409	-3.2039926845	55.9599854841	-3.204153	55.960141	-47SyflxRXYmirG7Q4egrw	496	150	20	10138	EH3 5DL|EH3|EH3 5DL|EH3	LINESTRING(-3.2039926845 55.9599854841, -3.204153 55.960141)
497	data/streetview/SV_410_ZXLe4kt1_Zd1eZ2lIPZd_g.jpg	0	1	4	0	NULL	NULL	NULL	NULL	410	-3.1988463181	55.9600680837	-3.19892	55.960113	ZXLe4kt1_Zd1eZ2lIPZd_g	497	137	7	10158	EH3 5ER|EH3 5ER|EH3|EH3	LINESTRING(-3.1988463181 55.9600680837, -3.19892 55.960113)
498	data/streetview/SV_411_2dLU_cwJWhOZx2jXhuI7cw.jpg	0	1	4	0	NULL	NULL	NULL	NULL	411	-3.194266162	55.9588781611	-3.193989	55.959038	2dLU_cwJWhOZx2jXhuI7cw	498	224	25	10378	EH3 6PW|EH3 6PR|EH3 6PW|EH3	LINESTRING(-3.194266162 55.9588781611, -3.193989 55.959038)
499	data/streetview/SV_412_aHmlQbiiM5645QtdbugfLA.jpg	0	1	3	0	NULL	NULL	NULL	NULL	412	-3.1860103705	55.9565880211	-3.186229	55.956732	aHmlQbiiM5645QtdbugfLA	499	139	21	281	EH1 3NQ|EH1 3NQ|EH1	LINESTRING(-3.1860103705 55.9565880211, -3.186229 55.956732)
500	data/streetview/SV_413_6vKZvglHHSa8mtfootq6cQ.jpg	0	1	3	0	NULL	NULL	NULL	NULL	413	-3.1812809737	55.9587341831	-3.181677	55.958852	6vKZvglHHSa8mtfootq6cQ	500	117	28	16674	EH7 5LA|EH7 5JZ|EH7|EH7	LINESTRING(-3.1812809737 55.9587341831, -3.181677 55.958852)
501	data/streetview/SV_414_YKEAqJUzY7nqg978K4-oRA.jpg	0.875	0	8	1	3.7333	1.28927197	7	1	414	-3.1785642231	55.9555570948	-3.179514	55.954622	YKEAqJUzY7nqg978K4-oRA	501	29	120	16605	EH7 5BN|EH7 5AQ|EH7	LINESTRING(-3.1785642231 55.9555570948, -3.179514 55.954622)
502	data/streetview/SV_415_z7fICRfeum7uq7kGXVT1lw.jpg	0	1	9	0	NULL	NULL	NULL	NULL	415	-3.1741466451	55.9577504998	-3.174155	55.957657	z7fICRfeum7uq7kGXVT1lw	502	2	10	16627	EH7 5EG|EH7 5EG|EH7	LINESTRING(-3.1741466451 55.9577504998, -3.174155 55.957657)
503	data/streetview/SV_416_axa4RYdU0E8MT6WVJhP6ug.jpg	0.11111111	0.88888889	9	0	NULL	NULL	NULL	NULL	416	-3.1661560576	55.9565706353	-3.166177	55.956729	axa4RYdU0E8MT6WVJhP6ug	503	175	18	17391	EH8 8HH|EH7|EH7 5SY|EH7	LINESTRING(-3.1661560576 55.9565706353, -3.166177 55.956729)
504	data/streetview/SV_417_bBe9jIDhOdb8vYT0uBp8Yw.jpg	0	1	5	0	NULL	NULL	NULL	NULL	417	-3.1602242121	55.9577666375	-3.160003	55.957938	bBe9jIDhOdb8vYT0uBp8Yw	504	215	24	16810	EH7 6AQ|EH7|EH7 6AQ|EH7	LINESTRING(-3.1602242121 55.9577666375, -3.160003 55.957938)
505	data/streetview/SV_418_Po6LjuLky9B_bKNCckSaaw.jpg	0	0.90909091	11	0	NULL	NULL	NULL	NULL	418	-3.1565517311	55.9602557471	-3.156313	55.960245	Po6LjuLky9B_bKNCckSaaw	505	274	15	16838	EH7 6DF|EH7|EH7 6DF|EH7	LINESTRING(-3.1565517311 55.9602557471, -3.156313 55.960245)
506	data/streetview/SV_419_I6JfZ5kGAWH6k3sTc6vZpQ.jpg	0.14285714	0.57142857	7	0	NULL	NULL	NULL	NULL	419	-3.1539890668	55.9578469503	-3.154087	55.957737	I6JfZ5kGAWH6k3sTc6vZpQ	506	26	14	16816	EH7 6AX|EH7 6AX|EH7	LINESTRING(-3.1539890668 55.9578469503, -3.154087 55.957737)
507	data/streetview/SV_420_MLuyEwVx1hFLv_jN6EH1PQ.jpg	0	1	6	0	NULL	NULL	NULL	NULL	420	-3.1479596051	55.9574278182	-3.148069	55.957455	MLuyEwVx1hFLv_jN6EH1PQ	507	113	7	16968	EH7 6PL|EH7 6PL|EH7	LINESTRING(-3.1479596051 55.9574278182, -3.148069 55.957455)
508	data/streetview/SV_421_fb4ModkbMWZWeAho2HqBcA.jpg	0	1	5	0	NULL	NULL	NULL	NULL	421	-3.142687224	55.9591133774	-3.14253	55.958968	fb4ModkbMWZWeAho2HqBcA	508	328	19	16956	EH7 6NU|EH7 6NU|EH7	LINESTRING(-3.142687224 55.9591133774, -3.14253 55.958968)
509	data/streetview/SV_422_xhW_mhhznQoaaqjJHXXogw.jpg	0.4	0.6	5	0	NULL	NULL	NULL	NULL	422	-3.137663545	55.9573756231	-3.13698	55.957377	xhW_mhhznQoaaqjJHXXogw	509	269	43	16979	EH7 6QA|EH7 6PZ|EH7|EH7	LINESTRING(-3.137663545 55.9573756231, -3.13698 55.957377)
510	data/streetview/SV_423_s-fBd5uX2YOqfMldRD0_Og.jpg	0	1	5	0	NULL	NULL	NULL	NULL	423	-3.1349608316	55.9569227897	-3.134255	55.956965	s-fBd5uX2YOqfMldRD0_Og	510	263	44	17035	EH7 6TB|EH7|EH7 6TD|EH7	LINESTRING(-3.1349608316 55.9569227897, -3.134255 55.956965)
511	data/streetview/SV_424_jUZQEmvkQV5NFSQ0ONCSRw.jpg	0.08333333	0.83333333	12	0	NULL	NULL	NULL	NULL	424	-3.1289096245	55.9590529945	-3.128864	55.958921	jUZQEmvkQV5NFSQ0ONCSRw	511	349	15	17045	EH7 6TR|EH7 6TR|EH7	LINESTRING(-3.1289096245 55.9590529945, -3.128864 55.958921)
512	data/streetview/SV_425_vPPsdk8-DJ0JSGns9Ri6Ig.jpg	0	1	11	0	NULL	NULL	NULL	NULL	425	-3.1215632925	55.9575516116	-3.121565	55.957701	vPPsdk8-DJ0JSGns9Ri6Ig	512	179	17	4549	EH15|EH15|EH15 1EA|EH15	LINESTRING(-3.1215632925 55.9575516116, -3.121565 55.957701)
513	data/streetview/SV_426__yeP5DZnLCSlzagFyGss7g.jpg	0.16666667	0.83333333	6	0	NULL	NULL	NULL	NULL	426	-3.1187844677	55.9582921641	-3.118786	55.958291	_yeP5DZnLCSlzagFyGss7g	513	36	0	4544	EH15 1DU|EH15 1DU|EH15	LINESTRING(-3.1187844677 55.9582921641, -3.118786 55.958291)
514	data/streetview/SV_443_9H5fLLXa_C_LM6UjH7Gbug.jpg	0	0.88888889	9	0	NULL	NULL	NULL	NULL	443	-3.3059097806	55.9518962305	-3.305883	55.951724	9H5fLLXa_C_LM6UjH7Gbug	514	355	19	3010	EH12 8UR|EH12 8UR|EH12	LINESTRING(-3.3059097806 55.9518962305, -3.305883 55.951724)
515	data/streetview/SV_444_WqH6MapzNtclteYp9V5cJw.jpg	1	0	2	0	NULL	NULL	NULL	NULL	444	-3.3018475315	55.9512303264	-3.301141	55.951047	WqH6MapzNtclteYp9V5cJw	515	294	48	3024	EH12 8XF|EH12 8DA|EH12	LINESTRING(-3.3018475315 55.9512303264, -3.301141 55.951047)
516	data/streetview/SV_445_pUFebEnNpsiOPD0nsvbXkQ.jpg	0.14285714	0.71428571	7	0	NULL	NULL	NULL	NULL	445	-3.2978685717	55.9534383766	-3.298066	55.953469	pUFebEnNpsiOPD0nsvbXkQ	516	105	13	2994	EH12 8TL|EH12|EH4 8DE|EH4	LINESTRING(-3.2978685717 55.9534383766, -3.298066 55.953469)
517	data/streetview/SV_446_qym0ouHsKtwEXTqtUz7qNw.jpg	0	1	5	0	NULL	NULL	NULL	NULL	446	-3.2946469982	55.952866043	-3.294605	55.95287	qym0ouHsKtwEXTqtUz7qNw	517	260	3	13919	EH4 7JY|EH4 7JY|EH4	LINESTRING(-3.2946469982 55.952866043, -3.294605 55.95287)
518	data/streetview/SV_447_Fitaqf-d7T5NfU3QUY0nFg.jpg	0.1	0.8	10	0	NULL	NULL	NULL	NULL	447	-3.2854366917	55.9514054879	-3.285342	55.951363	Fitaqf-d7T5NfU3QUY0nFg	518	308	8	3018	EH12 8WU|EH12 8WU|EH12 8PZ|EH12	LINESTRING(-3.2854366917 55.9514054879, -3.285342 55.951363)
519	data/streetview/SV_448_YY37rrsCIXaKNyB2A_NHSw.jpg	0	1	7	0	NULL	NULL	NULL	NULL	448	-3.2833127676	55.9543342679	-3.283291	55.954257	YY37rrsCIXaKNyB2A_NHSw	519	351	9	13868	EH4 7EH|EH4|EH4 7EH|EH4	LINESTRING(-3.2833127676 55.9543342679, -3.283291 55.954257)
520	data/streetview/SV_449_LPj3sQD2um9dYWMndIZG1g.jpg	0	1	2	1	3.2	1.42361043	7	1	449	-3.2790199836	55.9547249964	-3.278866	55.954721	LPj3sQD2um9dYWMndIZG1g	520	272	10	2469	EH12 6UL|EH12|EH12 6UL|EH12	LINESTRING(-3.2790199836 55.9547249964, -3.278866 55.954721)
521	data/streetview/SV_450_VJ2wrIC83gz_0vD_ctq3yA.jpg	0	1	12	0	NULL	NULL	NULL	NULL	450	-3.2727293387	55.9549261626	-3.270356	55.956387	VJ2wrIC83gz_0vD_ctq3yA	521	222	220	13815	EH4 7AP|EH12 6UT|EH12	LINESTRING(-3.2727293387 55.9549261626, -3.270356 55.956387)
522	data/streetview/SV_451_xqg8v2rzI9JwA50-2VBWeQ.jpg	0	0.88888889	9	0	NULL	NULL	NULL	NULL	451	-3.2688244223	55.9522764235	-3.270144	55.95622	xqg8v2rzI9JwA50-2VBWeQ	522	169	446	13138	EH4 3NY|EH12 6UP|EH12	LINESTRING(-3.2688244223 55.9522764235, -3.270144 55.95622)
523	data/streetview/SV_452_p2maMbmtacsx-Q8YIpv5dg.jpg	0	1	6	0	NULL	NULL	NULL	NULL	452	-3.2617277157	55.954977124	-3.261742	55.955811	p2maMbmtacsx-Q8YIpv5dg	523	179	93	13146	EH4 3PH|EH4 3PB|EH4	LINESTRING(-3.2617277157 55.954977124, -3.261742 55.955811)
524	data/streetview/SV_453_PokrhQVao3C0GaxAtNFcuQ.jpg	0.4	0.6	5	1	5.1333	1.25786415	7	2	453	-3.2584074816	55.9544006116	-3.257848	55.954516	PokrhQVao3C0GaxAtNFcuQ	524	249	37	13142	EH4|EH4 3PD|EH4	LINESTRING(-3.2584074816 55.9544006116, -3.257848 55.954516)
525	data/streetview/SV_454_jQIaIZIUqQQv1UWAKWcApg.jpg	0	0.75	4	0	NULL	NULL	NULL	NULL	454	-3.252921549	55.9526958424	-3.254205	55.952363	jQIaIZIUqQQv1UWAKWcApg	525	65	88	13135	EH4 3NU|EH4 3NT|EH4	LINESTRING(-3.252921549 55.9526958424, -3.254205 55.952363)
526	data/streetview/SV_455_fU4NQDi0vRRwDguCkWZO5g.jpg	0.4	0.5	10	1	2.4667	1.40791414	6	1	455	-3.2493403469	55.9540153636	-3.248973	55.954226	fU4NQDi0vRRwDguCkWZO5g	526	224	33	13117	EH4 3LU|EH4 3LX|EH4	LINESTRING(-3.2493403469 55.9540153636, -3.248973 55.954226)
527	data/streetview/SV_456_uz1Fv-OrCLffTXOe2tM3Kg.jpg	0	0.75	4	0	NULL	NULL	NULL	NULL	456	-3.2420144006	55.9534745303	-3.241892	55.953409	uz1Fv-OrCLffTXOe2tM3Kg	527	313	11	13096	EH4|EH4 3JT|EH4	LINESTRING(-3.2420144006 55.9534745303, -3.241892 55.953409)
528	data/streetview/SV_457_qRqiThfMXOm5bz-3T3JH7A.jpg	0	1	6	0	NULL	NULL	NULL	NULL	457	-3.2356385549	55.9538577684	-3.235881	55.953858	qRqiThfMXOm5bz-3T3JH7A	528	90	15	13067	EH4 3HE|EH4|EH4 3HF|EH4	LINESTRING(-3.2356385549 55.9538577684, -3.235881 55.953858)
529	data/streetview/SV_458_8isACX3096tfjwsRjibbrg.jpg	0	0.77777778	9	0	NULL	NULL	NULL	NULL	458	-3.2331878026	55.9544019545	-3.233214	55.954613	8isACX3096tfjwsRjibbrg	529	176	24	13065	EH4 3HB|EH4|EH4 3HB|EH4	LINESTRING(-3.2331878026 55.9544019545, -3.233214 55.954613)
530	data/streetview/SV_459_rlEV3AaB7Fe3WGuWHD6FvQ.jpg	0.25	0.75	4	1	3.0667	0.92855922	4	1	459	-3.227865315	55.9540205864	-3.22882	55.953468	rlEV3AaB7Fe3WGuWHD6FvQ	530	44	85	13059	EH4 3EQ|EH4|EH4 3EQ|EH4	LINESTRING(-3.227865315 55.9540205864, -3.22882 55.953468)
531	data/streetview/SV_460_8X75alkqdq-uGhU7zcHHpA.jpg	0	1	11	0	NULL	NULL	NULL	NULL	460	-3.2216172448	55.9502755652	-3.221949	55.950171	8X75alkqdq-uGhU7zcHHpA	531	60	24	2104	EH4|EH12 5BA|EH12	LINESTRING(-3.2216172448 55.9502755652, -3.221949 55.950171)
532	data/streetview/SV_461_btWRiuS5t7UA9o6sD-rlmw.jpg	0	1	2	0	NULL	NULL	NULL	NULL	461	-3.2163641471	55.9523034407	-3.216341	55.952314	btWRiuS5t7UA9o6sD-rlmw	532	230	2	13026	EH4 3BJ|EH4 3BJ|EH4	LINESTRING(-3.2163641471 55.9523034407, -3.216341 55.952314)
533	data/streetview/SV_462_GAXV0MocMn-CJMcW1v7I-Q.jpg	0	1	6	0	NULL	NULL	NULL	NULL	462	-3.2111155451	55.950505031	-3.210959	55.950451	GAXV0MocMn-CJMcW1v7I-Q	533	301	11	10485	EH3 7NS|EH3 7NS|EH3	LINESTRING(-3.2111155451 55.950505031, -3.210959 55.950451)
534	data/streetview/SV_463_Yr6To5x_C42S554l79b6rA.jpg	0.125	0.875	8	0	NULL	NULL	NULL	NULL	463	-3.2098795683	55.9509192702	-3.209827	55.950906	Yr6To5x_C42S554l79b6rA	534	294	4	7012	EH2 4QW|EH2|EH2 4QS|EH2	LINESTRING(-3.2098795683 55.9509192702, -3.209827 55.950906)
535	data/streetview/SV_464_VCeZqsyzSygz6y03EWQO_Q.jpg	0	1	2	0	NULL	NULL	NULL	NULL	464	-3.2016455347	55.9508861422	-3.201812	55.951076	VCeZqsyzSygz6y03EWQO_Q	535	153	24	6923	EH2 3AP|EH2|EH1 9AD|EH2 3AP|EH2	LINESTRING(-3.2016455347 55.9508861422, -3.201812 55.951076)
536	data/streetview/SV_465_4UhzSEyP0dxyv2eHP-hN6w.jpg	0	0.875	8	0	NULL	NULL	NULL	NULL	465	-3.1953990808	55.9526553942	-3.195533	55.952814	4UhzSEyP0dxyv2eHP-hN6w	536	154	20	6872	EH2 2DJ|EH2 2DJ|EH2 2DJ|EH2	LINESTRING(-3.1953990808 55.9526553942, -3.195533 55.952814)
537	data/streetview/SV_466_K8r3NG9VhpwU0enn1w6Cfg.jpg	0	1	4	0	NULL	NULL	NULL	NULL	466	-3.190908564	55.9516913788	-3.190943	55.951616	K8r3NG9VhpwU0enn1w6Cfg	537	14	9	9	EH1 1BQ|EH1|EH1|EH1 1LW|EH1 1QB|EH1	LINESTRING(-3.190908564 55.9516913788, -3.190943 55.951616)
538	data/streetview/SV_467_2iK_vo9vMRbyWRwJQpE4vw.jpg	0	0.88888889	9	0	NULL	NULL	NULL	NULL	467	-3.1867951255	55.9552286307	-3.186826	55.955193	2iK_vo9vMRbyWRwJQpE4vw	538	25	4	244	EH1|EH1|EH1 3AN|EH1 3AP|EH1	LINESTRING(-3.1867951255 55.9552286307, -3.186826 55.955193)
539	data/streetview/SV_468_B4vlWX16-_vlZjDKqKQoRA.jpg	0.5	0.5	2	1	2.2667	1.12348664	6	1	468	-3.1822857412	55.9532347744	-3.182045	55.953338	B4vlWX16-_vlZjDKqKQoRA	539	232	19	17376	EH7|EH8 8EQ|EH8	LINESTRING(-3.1822857412 55.9532347744, -3.182045 55.953338)
540	data/streetview/SV_469_M9bCubTZfg73y935VcrxQw.jpg	0.5	0.5	2	0	NULL	NULL	NULL	NULL	469	-3.1771413544	55.9539179011	-3.177307	55.954068	M9bCubTZfg73y935VcrxQw	540	148	20	16608	EH7|EH7 5BW|EH7	LINESTRING(-3.1771413544 55.9539179011, -3.177307 55.954068)
541	data/streetview/SV_470_gf4SURqW4dO3shOQvxifaw.jpg	0	0.90909091	11	0	NULL	NULL	NULL	NULL	470	-3.1747522287	55.9523697459	-3.174932	55.952561	gf4SURqW4dO3shOQvxifaw	541	152	24	18159	EH99 1SP|EH8 8DD|EH8|EH8 8BX|EH8	LINESTRING(-3.1747522287 55.9523697459, -3.174932 55.952561)
542	data/streetview/SV_471_0ebSJxDy3TOz0sKG0O_liw.jpg	1	0	15	1	5.0667	1.6110728	7	2	471	-3.1686724476	55.9510700095	-3.168745	55.951144	0ebSJxDy3TOz0sKG0O_liw	542	151	9	17335	EH8 8AZ|EH8 8AZ|EH8	LINESTRING(-3.1686724476 55.9510700095, -3.168745 55.951144)
543	data/streetview/SV_472_BpZ0ttsIJ-MTJd-qF7gjag.jpg	0.2	0.8	5	0	NULL	NULL	NULL	NULL	472	-3.1616456944	55.9550296558	-3.161778	55.955214	BpZ0ttsIJ-MTJd-qF7gjag	543	158	22	17401	EH8 8HZ|EH8 8HZ|EH8	LINESTRING(-3.1616456944 55.9550296558, -3.161778 55.955214)
544	data/streetview/SV_473_wlKWzhRshRMKbgQACDxLYQ.jpg	1	0	15	0	NULL	NULL	NULL	NULL	473	-3.1565841171	55.9529178657	-3.156763	55.953758	wlKWzhRshRMKbgQACDxLYQ	544	173	94	17403	EH8 8JB|EH8 8JD|EH8	LINESTRING(-3.1565841171 55.9529178657, -3.156763 55.953758)
545	data/streetview/SV_474_IDv-Jz-A0iFreAOz7PtH2w.jpg	0	1	2	0	NULL	NULL	NULL	NULL	474	-3.1530623743	55.9532139676	-3.153277	55.953456	IDv-Jz-A0iFreAOz7PtH2w	545	153	30	17142	EH8 7DY|EH8 7DY|EH8	LINESTRING(-3.1530623743 55.9532139676, -3.153277 55.953456)
546	data/streetview/SV_475_PLqlfZc22dp0iWHqD3rYQg.jpg	0	1	5	0	NULL	NULL	NULL	NULL	475	-3.1474739983	55.9543733718	-3.147514	55.954458	PLqlfZc22dp0iWHqD3rYQg	546	165	10	17156	EH8 7ET|EH8|EH8 7ET|EH8	LINESTRING(-3.1474739983 55.9543733718, -3.147514 55.954458)
547	data/streetview/SV_476_5BY1cyX17DPI05_gtNJogQ.jpg	0.11111111	0.77777778	9	0	NULL	NULL	NULL	NULL	476	-3.140335293	55.9503239126	-3.140534	55.950236	5BY1cyX17DPI05_gtNJogQ	547	51	16	17193	EH8 7JU|EH8 7PX|EH8	LINESTRING(-3.140335293 55.9503239126, -3.140534 55.950236)
548	data/streetview/SV_477_eK7SYzpOcJaYKUM7lpEngQ.jpg	0	1	9	0	NULL	NULL	NULL	NULL	477	-3.1401009591	55.9550844149	-3.140541	55.954977	eK7SYzpOcJaYKUM7lpEngQ	548	66	30	17114	EH8 7BL|EH8|EH8|EH8 7BL|EH8	LINESTRING(-3.1401009591 55.9550844149, -3.140541 55.954977)
549	data/streetview/SV_478_osimKBNnO61wvUnVBZe9qA.jpg	0	1	6	0	NULL	NULL	NULL	NULL	478	-3.1319738638	55.9513329351	-3.131675	55.951671	osimKBNnO61wvUnVBZe9qA	549	206	42	17311	EH8 7SW|EH8 7SW|EH8	LINESTRING(-3.1319738638 55.9513329351, -3.131675 55.951671)
550	data/streetview/SV_479_ST3iTS3QmKqfJQqzgvfpug.jpg	0.6	0.2	5	0	NULL	NULL	NULL	NULL	479	-3.125815722	55.9505628124	-3.125847	55.950569	ST3iTS3QmKqfJQqzgvfpug	550	109	2	17315	EH8 7TA|EH15 1NW|EH15	LINESTRING(-3.125815722 55.9505628124, -3.125847 55.950569)
551	data/streetview/SV_480_2lzKS7PinLM8q0OWg6PPGQ.jpg	0	0.83333333	6	0	NULL	NULL	NULL	NULL	480	-3.1204231998	55.95277331	-3.120251	55.952616	2lzKS7PinLM8q0OWg6PPGQ	551	328	21	4717	EH15 1YU|EH15 1YU|EH15	LINESTRING(-3.1204231998 55.95277331, -3.120251 55.952616)
552	data/streetview/SV_481_1fAv8UAor6m-6p99aQncgQ.jpg	0	0.75	4	0	NULL	NULL	NULL	NULL	481	-3.1198636946	55.9529627391	-3.119799	55.952973	1fAv8UAor6m-6p99aQncgQ	552	254	4	4527	EH15 1BE|EH15 1BE|EH15	LINESTRING(-3.1198636946 55.9529627391, -3.119799 55.952973)
553	data/streetview/SV_482_E5YKoKUfH4hXQifO5NsfgQ.jpg	0	1	7	0	NULL	NULL	NULL	NULL	482	-3.1130519057	55.9519074547	-3.112652	55.951807	E5YKoKUfH4hXQifO5NsfgQ	553	294	27	4723	EH15 2AJ|EH15|EH15 9AP|EH15 9AF|EH15 9AQ|EH15 9AB|EH15 9AA|EH15 9AN|EH15 9AE|EH15 9AD|EH15 9AJ|EH15	LINESTRING(-3.1130519057 55.9519074547, -3.112652 55.951807)
554	data/streetview/SV_483_GDSIYQMirXvH6TjHMupYBQ.jpg	0	1	1	0	NULL	NULL	NULL	NULL	483	-3.1076257261	55.9534269345	-3.10791	55.953232	GDSIYQMirXvH6TjHMupYBQ	554	39	28	4738	EH15 2BH|EH15 2BH|EH15	LINESTRING(-3.1076257261 55.9534269345, -3.10791 55.953232)
555	data/streetview/SV_484_eU9-cQunZkBiF65Tcn8Nag.jpg	0.5	0.5	4	1	3.3333	1.0749677	5	2	484	-3.1015480122	55.9518807318	-3.102778	55.951692	eU9-cQunZkBiF65Tcn8Nag	555	74	79	4765	EH15 2DX|EH15 2DU|EH15	LINESTRING(-3.1015480122 55.9518807318, -3.102778 55.951692)
556	data/streetview/SV_497_XbjGPJzkqcGr-geBcd4r1A.jpg	0.08333333	0.83333333	12	0	NULL	NULL	NULL	NULL	497	-3.3119718284	55.9457956614	-3.311924	55.945861	XbjGPJzkqcGr-geBcd4r1A	556	202	8	2859	EH12 8JA|EH12 8JA|EH12	LINESTRING(-3.3119718284 55.9457956614, -3.311924 55.945861)
557	data/streetview/SV_498_p2TcFPu988ywZgNq36uVrw.jpg	0	1	8	0	NULL	NULL	NULL	NULL	498	-3.3065592356	55.9480666967	-3.306392	55.947892	p2TcFPu988ywZgNq36uVrw	557	331	22	2835	EH12 8GL|EH12 8GL|EH12	LINESTRING(-3.3065592356 55.9480666967, -3.306392 55.947892)
558	data/streetview/SV_499_hFTa_79HCtxItZTb7WbdHg.jpg	0	0.86666667	15	0	NULL	NULL	NULL	NULL	499	-3.3034798321	55.9483785307	-3.303574	55.948305	hFTa_79HCtxItZTb7WbdHg	558	35	10	3044	EH12 8YF|EH12 8YF|EH12	LINESTRING(-3.3034798321 55.9483785307, -3.303574 55.948305)
559	data/streetview/SV_500_PD2kW0rzEhb4SHX26o2ayA.jpg	0	0.88888889	9	0	NULL	NULL	NULL	NULL	500	-3.2955335323	55.9500233657	-3.295617	55.950041	PD2kW0rzEhb4SHX26o2ayA	559	110	6	2987	EH12 8TB|EH12|EH12 8TB|EH12	LINESTRING(-3.2955335323 55.9500233657, -3.295617 55.950041)
560	data/streetview/SV_501_1nIt144iXt3DbZfCd9SxVg.jpg	0.08333333	0.83333333	12	0	NULL	NULL	NULL	NULL	501	-3.292421717	55.9487148872	-3.292648	55.9488	1nIt144iXt3DbZfCd9SxVg	560	123	17	2984	EH12 8SY|EH12 8SY|EH12	LINESTRING(-3.292421717 55.9487148872, -3.292648 55.9488)
561	data/streetview/SV_502_C1Efvklp1IpwKy8UDsiblA.jpg	0	0.66666667	3	0	NULL	NULL	NULL	NULL	502	-3.2855748579	55.9489883791	-3.285628	55.948936	C1Efvklp1IpwKy8UDsiblA	561	29	7	2921	EH12 8PS|EH12 8PS|EH12	LINESTRING(-3.2855748579 55.9489883791, -3.285628 55.948936)
562	data/streetview/SV_503_3gvIvUysoxi8SZsdCtSPYw.jpg	0	1	6	0	NULL	NULL	NULL	NULL	503	-3.2801822611	55.9455394138	-3.28061	55.94551	3gvIvUysoxi8SZsdCtSPYw	562	82	27	2481	EH12 6XB|EH12 6JZ|EH12	LINESTRING(-3.2801822611 55.9455394138, -3.28061 55.94551)
563	data/streetview/SV_504_7d26B5dDybnWjtlQOu6Cpw.jpg	0	1	5	0	NULL	NULL	NULL	NULL	504	-3.2794893362	55.9461323771	-3.279215	55.946161	7d26B5dDybnWjtlQOu6Cpw	563	259	17	2425	EH12 6LG|EH12 6LG|EH12	LINESTRING(-3.2794893362 55.9461323771, -3.279215 55.946161)
564	data/streetview/SV_505_dTYkhiKyOjL6YGzpCSrv3Q.jpg	0	1	7	0	NULL	NULL	NULL	NULL	505	-3.272084599	55.9499191247	-3.274543	55.948298	dTYkhiKyOjL6YGzpCSrv3Q	564	40	236	2432	EH12 6LR|EH12 6LR|EH12	LINESTRING(-3.272084599 55.9499191247, -3.274543 55.948298)
565	data/streetview/SV_506_dTYkhiKyOjL6YGzpCSrv3Q.jpg	0.33333333	0.33333333	3	0	NULL	NULL	NULL	NULL	506	-3.2686129524	55.9483426602	-3.274543	55.948298	dTYkhiKyOjL6YGzpCSrv3Q	565	89	369	13138	EH4 3NY|EH12 6LW|EH12	LINESTRING(-3.2686129524 55.9483426602, -3.274543 55.948298)
566	data/streetview/SV_507_WAm7E9_cu-gSzIonjZ1Iew.jpg	0	1	10	0	NULL	NULL	NULL	NULL	507	-3.2609528015	55.9479063249	-3.256363	55.945674	WAm7E9_cu-gSzIonjZ1Iew	566	310	379	2385	EH12 6EX|EH12 6TZ|EH12	LINESTRING(-3.2609528015 55.9479063249, -3.256363 55.945674)
567	data/streetview/SV_508_1jxE4_WvdbgWHtOcng4LQQ.jpg	0.5	0.25	4	0	NULL	NULL	NULL	NULL	508	-3.2596930553	55.9501437269	-3.256022	55.951431	1jxE4_WvdbgWHtOcng4LQQ	567	237	270	13138	EH4 3NY|EH4 3NY|EH4	LINESTRING(-3.2596930553 55.9501437269, -3.256022 55.951431)
568	data/streetview/SV_509_wnO01eFtj7GhP96IF48xmw.jpg	1	0	3	0	NULL	NULL	NULL	NULL	509	-3.2507069901	55.9485275112	-3.250138	55.948368	wnO01eFtj7GhP96IF48xmw	568	296	40	2381	EH12 6ES|EH12 6ES|EH12	LINESTRING(-3.2507069901 55.9485275112, -3.250138 55.948368)
569	data/streetview/SV_510_ii3rsXz4MHs7-BlV98myKw.jpg	0	1	2	0	NULL	NULL	NULL	NULL	510	-3.2470635118	55.9500463335	-3.246455	55.95021	ii3rsXz4MHs7-BlV98myKw	569	244	42	2363	EH12 6DR|EH12 6EZ|EH12	LINESTRING(-3.2470635118 55.9500463335, -3.246455 55.95021)
570	data/streetview/SV_511_evnoFgv4COUKMkQf0IQI2Q.jpg	0	1	10	0	NULL	NULL	NULL	NULL	511	-3.2428363322	55.9475641389	-3.242742	55.947587	evnoFgv4COUKMkQf0IQI2Q	570	246	6	2369	EH12 6EA|EH12 6EA|EH12	LINESTRING(-3.2428363322 55.9475641389, -3.242742 55.947587)
571	data/streetview/SV_512_mSTDaulipvTEObQlDsrA2A.jpg	0.5	0.5	2	0	NULL	NULL	NULL	NULL	512	-3.2386342956	55.9497822895	-3.239022	55.949696	mSTDaulipvTEObQlDsrA2A	571	68	26	2345	EH12 6BT|EH12 6BT|EH12	LINESTRING(-3.2386342956 55.9497822895, -3.239022 55.949696)
572	data/streetview/SV_513_2ZRhHBhahiiIrXwPMVSqyg.jpg	0	1	8	0	NULL	NULL	NULL	NULL	513	-3.2306179763	55.9453281695	-3.230601	55.945261	2ZRhHBhahiiIrXwPMVSqyg	572	351	8	2149	EH12 5JE|EH12 5JG|EH12|EH12 5JE|EH12	LINESTRING(-3.2306179763 55.9453281695, -3.230601 55.945261)
573	data/streetview/SV_514_NorNlJOyJj1l5Qm3pOKlcQ.jpg	0.875	0	8	1	4.5333	1.49962958	7	2	514	-3.2262933709	55.9480662823	-3.228126	55.947826	NorNlJOyJj1l5Qm3pOKlcQ	573	76	117	2170	EH12 5LT|EH12 5BD|EH12	LINESTRING(-3.2262933709 55.9480662823, -3.228126 55.947826)
574	data/streetview/SV_515_BZgfHEHTLiCXe4AtkWBl4A.jpg	0	1	5	0	NULL	NULL	NULL	NULL	515	-3.2202537518	55.9481178457	-3.220336	55.948107	BZgfHEHTLiCXe4AtkWBl4A	574	76	5	2111	EH12|EH12 5BT|EH12	LINESTRING(-3.2202537518 55.9481178457, -3.220336 55.948107)
575	data/streetview/SV_516_1z0_cvnj6e-TyKQw0VdeBw.jpg	0.1	0.9	10	0	NULL	NULL	NULL	NULL	516	-3.2160816442	55.9490777579	-3.21611	55.949037	1z0_cvnj6e-TyKQw0VdeBw	575	21	5	10458	EH3 7EB|EH3 7RA|EH12 5AW|EH12	LINESTRING(-3.2160816442 55.9490777579, -3.21611 55.949037)
576	data/streetview/SV_517_bCwZNv7bwhi_ESMa-hsPkg.jpg	0	1	12	0	NULL	NULL	NULL	NULL	517	-3.2135661114	55.9489663048	-3.213516	55.948873	bCwZNv7bwhi_ESMa-hsPkg	576	343	11	10478	EH3 7LW|EH3 7LP|EH3	LINESTRING(-3.2135661114 55.9489663048, -3.213516 55.948873)
577	data/streetview/SV_518_MjuwEHlFtEx0o6ZxPKKQ1Q.jpg	0	1	6	0	NULL	NULL	NULL	NULL	518	-3.2093111713	55.9488684706	-3.209237	55.948877	MjuwEHlFtEx0o6ZxPKKQ1Q	577	258	5	145	EH1|EH1 2BU|EH2|EH1 2BU|EH1	LINESTRING(-3.2093111713 55.9488684706, -3.209237 55.948877)
578	data/streetview/SV_519_nUTn93We4DmENw7ZDvMBPQ.jpg	0.6	0.4	5	0	NULL	NULL	NULL	NULL	519	-3.2025852205	55.9462500873	-3.202247	55.946346	nUTn93We4DmENw7ZDvMBPQ	578	243	24	10645	EH3 9DT|EH3 9DT|EH3	LINESTRING(-3.2025852205 55.9462500873, -3.202247 55.946346)
579	data/streetview/SV_520_NW8bzzAgsPXqPVsngSdW7g.jpg	0.875	0.125	8	0	NULL	NULL	NULL	NULL	520	-3.1973537426	55.9500080192	-3.196041	55.949689	NW8bzzAgsPXqPVsngSdW7g	579	293	89	200	EH1 2NA|EH1 2NA|EH1	LINESTRING(-3.1973537426 55.9500080192, -3.196041 55.949689)
580	data/streetview/SV_521_jXHXttjKe_Ocy6lPzlxchw.jpg	0	1	4	0	NULL	NULL	NULL	NULL	521	-3.1941514324	55.945868395	-3.19385	55.945972	jXHXttjKe_Ocy6lPzlxchw	580	238	22	10680	EH3|EH3 9HE|EH3 9EQ|EH3	LINESTRING(-3.1941514324 55.945868395, -3.19385 55.945972)
581	data/streetview/SV_522_tCGVnzwU9j1pLjx7fqRQ5w.jpg	0	1	5	0	NULL	NULL	NULL	NULL	522	-3.1875290388	55.9482165903	-3.187772	55.948171	tCGVnzwU9j1pLjx7fqRQ5w	581	71	16	38	EH1|EH1 1JG|EH1|EH1 1HJ|EH1 1JQ|EH1	LINESTRING(-3.1875290388 55.9482165903, -3.187772 55.948171)
582	data/streetview/SV_523_QMu5ph2BA0CNM-ArSY0WUw.jpg	0.1	0.9	10	0	NULL	NULL	NULL	NULL	523	-3.1831555828	55.94946746	-3.183367	55.949463	QMu5ph2BA0CNM-ArSY0WUw	582	87	13	117	EH1 1SX|EH1|EH1 1SX|EH1	LINESTRING(-3.1831555828 55.94946746, -3.183367 55.949463)
583	data/streetview/SV_524_RiKh1HJxi8IGZxUsKJoD-A.jpg	0	0.75	8	0	NULL	NULL	NULL	NULL	524	-3.1784092156	55.9463422387	-3.178429	55.946777	RiKh1HJxi8IGZxUsKJoD-A	583	178	48	17618	EH8 9UU|EH8 9UP|EH8	LINESTRING(-3.1784092156 55.9463422387, -3.178429 55.946777)
584	data/streetview/SV_525_WSw-6XFmOCAnODGYMlVz3Q.jpg	1	0	15	0	NULL	NULL	NULL	NULL	525	-3.1733354849	55.9497829786	-3.173628	55.949979	WSw-6XFmOCAnODGYMlVz3Q	584	140	28	17327	EH8|EH8 8AL|EH8	LINESTRING(-3.1733354849 55.9497829786, -3.173628 55.949979)
585	data/streetview/SV_526_SVKBMONtHLnCmIV-CsDcvA.jpg	0.71428571	0.28571429	7	1	5.5333	1.1469767	7	3	526	-3.1688876357	55.948391233	-3.171358	55.950686	SVKBMONtHLnCmIV-CsDcvA	585	148	298	17327	EH8 8AL|EH8 8AZ|EH8	LINESTRING(-3.1688876357 55.948391233, -3.171358 55.950686)
586	data/streetview/SV_527_aiQqjNE-5Hw1xD_2QxhEsQ.jpg	1	0	11	0	NULL	NULL	NULL	NULL	527	-3.161750449	55.9471994052	-3.161007	55.947293	aiQqjNE-5Hw1xD_2QxhEsQ	586	257	47	17390	EH8 8HG|EH8 8HG|EH8	LINESTRING(-3.161750449 55.9471994052, -3.161007 55.947293)
587	data/streetview/SV_528_J5NJGX1tdvHrT_cNxDejdQ.jpg	1	0	14	0	NULL	NULL	NULL	NULL	528	-3.1591338104	55.9498746816	-3.161497	55.94934	J5NJGX1tdvHrT_cNxDejdQ	587	67	159	17403	EH8|EH8 8JB|EH8	LINESTRING(-3.1591338104 55.9498746816, -3.161497 55.94934)
588	data/streetview/SV_529_nG3CjfXYYlOEVM8K_AcfAA.jpg	1	0	10	0	NULL	NULL	NULL	NULL	529	-3.1505254746	55.9491953903	-3.150342	55.949232	nG3CjfXYYlOEVM8K_AcfAA	588	250	12	17404	EH8|EH8 8JD|EH8	LINESTRING(-3.1505254746 55.9491953903, -3.150342 55.949232)
589	data/streetview/SV_530_5bvljQOAP0wj_b3zQNjgrQ.jpg	1	0	12	0	NULL	NULL	NULL	NULL	530	-3.1458641931	55.9466378058	-3.14373	55.94703	5bvljQOAP0wj_b3zQNjgrQ	589	251	140	17213	EH8|EH8 7LU|EH8	LINESTRING(-3.1458641931 55.9466378058, -3.14373 55.94703)
590	data/streetview/SV_531_sZzynEGtxKFt2-qXqOn1xg.jpg	0	1	10	0	NULL	NULL	NULL	NULL	531	-3.143926496	55.9478934716	-3.144132	55.947864	sZzynEGtxKFt2-qXqOn1xg	590	75	13	17213	EH8|EH8 7LU|EH8	LINESTRING(-3.143926496 55.9478934716, -3.144132 55.947864)
591	data/streetview/SV_532_ElsIdbeSA_T2zZWiFxfM4A.jpg	0	0.85714286	7	0	NULL	NULL	NULL	NULL	532	-3.1369669416	55.9482797883	-3.136998	55.94825	ElsIdbeSA_T2zZWiFxfM4A	591	30	4	17267	EH8 7QQ|EH8|EH8 7QQ|EH8	LINESTRING(-3.1369669416 55.9482797883, -3.136998 55.94825)
592	data/streetview/SV_533_M7pAbPMjDX8XtSv0vo-98g.jpg	1	0	1	0	NULL	NULL	NULL	NULL	533	-3.13102491	55.9483568183	-3.131202	55.94875	M7pAbPMjDX8XtSv0vo-98g	592	165	45	17280	EH8 7RF|EH8 7RH|EH8	LINESTRING(-3.13102491 55.9483568183, -3.131202 55.94875)
593	data/streetview/SV_534_Sqc0uH5rHHRLfFRdT1u5fw.jpg	0	1	7	0	NULL	NULL	NULL	NULL	534	-3.1292462197	55.9482181208	-3.129033	55.94822	Sqc0uH5rHHRLfFRdT1u5fw	593	269	13	4622	EH15 1NR|EH15 1NR|EH15	LINESTRING(-3.1292462197 55.9482181208, -3.129033 55.94822)
594	data/streetview/SV_535_Mir9r6KDyfuxKCh4lH2y3g.jpg	0.5	0.5	4	0	NULL	NULL	NULL	NULL	535	-3.1210934356	55.9479122166	-3.120989	55.947716	Mir9r6KDyfuxKCh4lH2y3g	594	343	23	4625	EH15 1NX|EH15 1NX|EH15	LINESTRING(-3.1210934356 55.9479122166, -3.120989 55.947716)
595	data/streetview/SV_536_9kPOiNm_kMHK4mL_vZIJGw.jpg	0.06666667	0.93333333	15	0	NULL	NULL	NULL	NULL	536	-3.118673012	55.9462991643	-3.118493	55.946335	9kPOiNm_kMHK4mL_vZIJGw	595	250	12	4591	EH15 1JY|EH15 1JY|EH15	LINESTRING(-3.118673012 55.9462991643, -3.118493 55.946335)
596	data/streetview/SV_537_HFA1stltmRRArnarmzT09A.jpg	0.75	0	8	1	3.8667	1.1469767	6	2	537	-3.1127609499	55.9463911625	-3.11167	55.947381	HFA1stltmRRArnarmzT09A	596	211	129	4587	EH15|EH15 1JS|EH15	LINESTRING(-3.1127609499 55.9463911625, -3.11167 55.947381)
597	data/streetview/SV_538_-MQlue_jDCtPQ6UeqWDtag.jpg	0	1	5	0	NULL	NULL	NULL	NULL	538	-3.1077907754	55.9485106644	-3.107886	55.9485	-MQlue_jDCtPQ6UeqWDtag	597	78	6	4880	EH15 2QA|EH15 2QA|EH15	LINESTRING(-3.1077907754 55.9485106644, -3.107886 55.9485)
598	data/streetview/SV_539_2lABsms2gPOWEB3G5Zp2Ow.jpg	0	0.83333333	6	0	NULL	NULL	NULL	NULL	539	-3.1049260652	55.9497686113	-3.10483	55.949859	2lABsms2gPOWEB3G5Zp2Ow	598	210	12	4753	EH15 2DF|EH15 2QF|EH15|EH15	LINESTRING(-3.1049260652 55.9497686113, -3.10483 55.949859)
599	data/streetview/SV_540_0WBEY7eQFv0pGFy6R9U-PA.jpg	0	0.83333333	6	0	NULL	NULL	NULL	NULL	540	-3.0961102505	55.9488096677	-3.096068	55.94882	0WBEY7eQFv0pGFy6R9U-PA	599	246	3	4787	EH15 2HB|EH15 2ES|EH15	LINESTRING(-3.0961102505 55.9488096677, -3.096068 55.94882)
600	data/streetview/SV_541_UnGY0E0HHtaLgr0LT6ZbOg.jpg	0	0.8	5	0	NULL	NULL	NULL	NULL	541	-3.0912181834	55.9498278157	-3.091612	55.948639	UnGY0E0HHtaLgr0LT6ZbOg	600	10	134	4788	EH15|EH15 2HD|EH15|EH15	LINESTRING(-3.0912181834 55.9498278157, -3.091612 55.948639)
601	data/streetview/SV_542_m9WIm9GP4O0BPqUdl_DOBw.jpg	0.25	0.75	4	0	NULL	NULL	NULL	NULL	542	-3.0891434877	55.94704075	-3.089148	55.947107	m9WIm9GP4O0BPqUdl_DOBw	601	177	7	4829	EH15 2LH|EH15 2LH|EH15|EH15	LINESTRING(-3.0891434877 55.94704075, -3.089148 55.947107)
602	data/streetview/SV_543_0EdyR-r-lxMGDOXBJQrznQ.jpg	0.2	0.6	5	0	NULL	NULL	NULL	NULL	543	-3.0807364595	55.9465699444	-3.080693	55.946532	0EdyR-r-lxMGDOXBJQrznQ	602	327	5	4867	EH15 2PH|EH15|EH15 2HH|EH15	LINESTRING(-3.0807364595 55.9465699444, -3.080693 55.946532)
603	data/streetview/SV_546_9BuYL5GKqQtM4lEGmbLy7A.jpg	0.5	0.5	2	0	NULL	NULL	NULL	NULL	546	-3.0680511936	55.9453881345	-3.067998	55.945083	9BuYL5GKqQtM4lEGmbLy7A	603	354	34	7283	EH21 6DH|EH21|EH21 6DH|EH21|EH21	LINESTRING(-3.0680511936 55.9453881345, -3.067998 55.945083)
604	data/streetview/SV_547_vc4dMjyzTrZSr-kRRSvlhw.jpg	0	1	9	0	NULL	NULL	NULL	NULL	547	-3.0610421911	55.948048993	-3.059941	55.946524	vc4dMjyzTrZSr-kRRSvlhw	604	337	183	7343	EH21 6JU	LINESTRING(-3.0610421911 55.948048993, -3.059941 55.946524)
605	data/streetview/SV_548_DuW35D7zLDN3lKK75dO_PQ.jpg	0	0.77777778	9	0	NULL	NULL	NULL	NULL	548	-3.0571599493	55.9489373652	-3.054758	55.948216	DuW35D7zLDN3lKK75dO_PQ	605	298	170	7330	EH21 6JB	LINESTRING(-3.0571599493 55.9489373652, -3.054758 55.948216)
606	data/streetview/SV_549_8WK0fOrcYSOSCcpNcuxtRA.jpg	0.06666667	0.93333333	15	0	NULL	NULL	NULL	NULL	549	-3.0536446941	55.9475600643	-3.053913	55.947552	8WK0fOrcYSOSCcpNcuxtRA	606	86	17	7330	EH21 6JB|EH21|EH21 6JB|EH21|EH21	LINESTRING(-3.0536446941 55.9475600643, -3.053913 55.947552)
607	data/streetview/SV_551_dX9eA93a-i0Q0_JpFHp8mA.jpg	0	1	10	0	NULL	NULL	NULL	NULL	551	-3.3158180833	55.943598129	-3.315679	55.943142	dX9eA93a-i0Q0_JpFHp8mA	607	350	51	2898	EH12 8NA|EH12 8NA|EH12	LINESTRING(-3.3158180833 55.943598129, -3.315679 55.943142)
608	data/streetview/SV_552_EXDO67GLl4ikB8ObUYt3Cw.jpg	0	0.875	8	0	NULL	NULL	NULL	NULL	552	-3.3129133513	55.9411656204	-3.313182	55.941302	EXDO67GLl4ikB8ObUYt3Cw	608	132	23	2892	EH12 8LS|EH12|EH12 8NE|EH12	LINESTRING(-3.3129133513 55.9411656204, -3.313182 55.941302)
609	data/streetview/SV_553_U_y94Vbi3yLhqHgRMgA9pA.jpg	0.33333333	0.66666667	3	0	NULL	NULL	NULL	NULL	553	-3.3055777221	55.9407114026	-3.305745	55.94117	U_y94Vbi3yLhqHgRMgA9pA	609	168	52	2885	EH12 8LH|EH12 8LH|EH12	LINESTRING(-3.3055777221 55.9407114026, -3.305745 55.94117)
610	data/streetview/SV_554_wqLkkCafrksOUjsASUMRiA.jpg	0	1	7	0	NULL	NULL	NULL	NULL	554	-3.3027142499	55.9446841874	-3.301549	55.944845	wqLkkCafrksOUjsASUMRiA	610	256	75	2826	EH12 8EX|EH12 8EX|EH12	LINESTRING(-3.3027142499 55.9446841874, -3.301549 55.944845)
611	data/streetview/SV_555_vooWZgCZh8VjWuJNt5UMKQ.jpg	0	1	6	0	NULL	NULL	NULL	NULL	555	-3.2982411304	55.9408817461	-3.297774	55.940923	vooWZgCZh8VjWuJNt5UMKQ	611	261	29	2743	EH12 7US|EH12 7US|EH12	LINESTRING(-3.2982411304 55.9408817461, -3.297774 55.940923)
612	data/streetview/SV_556_tOGhsys87NyHiUNOJB4KpQ.jpg	0	0.83333333	6	0	NULL	NULL	NULL	NULL	556	-3.2917032884	55.9423688356	-3.291898	55.942837	tOGhsys87NyHiUNOJB4KpQ	612	166	53	2749	EH12 7XF|EH12|EH12 7XF|EH12	LINESTRING(-3.2917032884 55.9423688356, -3.291898 55.942837)
613	data/streetview/SV_557_jZW5edz1hyX2ugm2JX0tQA.jpg	0	1	6	0	NULL	NULL	NULL	NULL	557	-3.2873989196	55.9412031871	-3.287834	55.941168	jZW5edz1hyX2ugm2JX0tQA	613	81	27	2740	EH12 7UP|EH12 7UP|EH12	LINESTRING(-3.2873989196 55.9412031871, -3.287834 55.941168)
614	data/streetview/SV_558_OFl2hYS2Wfb9I1lArS5_XA.jpg	0	1	7	0	NULL	NULL	NULL	NULL	558	-3.2821451679	55.9406704344	-3.281961	55.940663	OFl2hYS2Wfb9I1lArS5_XA	614	274	11	2566	EH12 7HF|EH12 7HF|EH12	LINESTRING(-3.2821451679 55.9406704344, -3.281961 55.940663)
615	data/streetview/SV_559_kPpbI8cKneT3jI0E6dfiRw.jpg	0	0.9	10	0	NULL	NULL	NULL	NULL	559	-3.2773191396	55.9447103253	-3.277241	55.944974	kPpbI8cKneT3jI0E6dfiRw	615	189	30	2417	EH12 6JX|EH12 6JX|EH12	LINESTRING(-3.2773191396 55.9447103253, -3.277241 55.944974)
616	data/streetview/SV_560_LYpNhtZCEKs-F58Ot-gw8Q.jpg	0.2	0.6	5	1	2.3333	0.86922699	4	1	560	-3.2724702785	55.945081551	-3.273016	55.944941	LYpNhtZCEKs-F58Ot-gw8Q	616	65	37	2416	EH12 6JU|EH12 6JT|EH12	LINESTRING(-3.2724702785 55.945081551, -3.273016 55.944941)
617	data/streetview/SV_561_42ZNmQBvPDlXDDC0tRqBZw.jpg	0	1	9	0	NULL	NULL	NULL	NULL	561	-3.2684913689	55.9408325501	-3.268625	55.941003	42ZNmQBvPDlXDDC0tRqBZw	617	156	21	2510	EH12 7BF|EH12 7BF|EH12	LINESTRING(-3.2684913689 55.9408325501, -3.268625 55.941003)
618	data/streetview/SV_562_G9e2bMjpTz8gmVfdTuph9Q.jpg	0	0.75	4	0	NULL	NULL	NULL	NULL	562	-3.2612168288	55.9413651398	-3.260622	55.941484	G9e2bMjpTz8gmVfdTuph9Q	618	250	39	2256	EH12 5SX|EH12 5SX|EH12	LINESTRING(-3.2612168288 55.9413651398, -3.260622 55.941484)
619	data/streetview/SV_563_Db1oQhApWrJ5HAJWGBVPEw.jpg	1	0	6	0	NULL	NULL	NULL	NULL	563	-3.255846902	55.9444195919	-3.255943	55.944513	Db1oQhApWrJ5HAJWGBVPEw	619	150	12	2489	EH12 6XN|EH12 6JG|EH12	LINESTRING(-3.255846902 55.9444195919, -3.255943 55.944513)
620	data/streetview/SV_564_wwaybMyJLJ6p0mn_LIZN8g.jpg	0	0.83333333	6	0	NULL	NULL	NULL	NULL	564	-3.2521884046	55.9406428404	-3.252368	55.9408	wwaybMyJLJ6p0mn_LIZN8g	620	147	21	2266	EH12 5TJ|EH12 5TJ|EH12|EH12	LINESTRING(-3.2521884046 55.9406428404, -3.252368 55.9408)
621	data/streetview/SV_565_HDGt-f9DRl4uD-TTXPsdHw.jpg	0	0.85714286	7	0	NULL	NULL	NULL	NULL	565	-3.2460242021	55.9449889456	-3.246102	55.945179	HDGt-f9DRl4uD-TTXPsdHw	621	167	22	2209	EH12 5QF|EH12 5QF|EH12	LINESTRING(-3.2460242021 55.9449889456, -3.246102 55.945179)
622	data/streetview/SV_566_kBIqkN9uFhmSfKpbrB1emw.jpg	0.14285714	0.71428571	7	0	NULL	NULL	NULL	NULL	566	-3.2431408352	55.9443299483	-3.243579	55.944384	kBIqkN9uFhmSfKpbrB1emw	622	102	28	2217	EH12 5QT|EH12 5QT|EH12	LINESTRING(-3.2431408352 55.9443299483, -3.243579 55.944384)
623	data/streetview/SV_567_wTKBkON3nNZq-1_FGKSgsw.jpg	0.11111111	0.88888889	9	0	NULL	NULL	NULL	NULL	567	-3.2385886793	55.9421618651	-3.237845	55.942097	wTKBkON3nNZq-1_FGKSgsw	623	278	47	2197	EH12|EH12 5PL|EH12	LINESTRING(-3.2385886793 55.9421618651, -3.237845 55.942097)
624	data/streetview/SV_568_5CA7eMR8FcKMdEQXhOz7dw.jpg	0	1	5	0	NULL	NULL	NULL	NULL	568	-3.2331261436	55.9428353093	-3.23337	55.943436	5CA7eMR8FcKMdEQXhOz7dw	624	167	68	2174	EH11 3YT|EH12 5NB|EH12	LINESTRING(-3.2331261436 55.9428353093, -3.23337 55.943436)
625	data/streetview/SV_569_klFo6kbk4cWvyBHgWNOtFA.jpg	0	1	4	0	NULL	NULL	NULL	NULL	569	-3.2280072776	55.9409347733	-3.228154	55.94087	klFo6kbk4cWvyBHgWNOtFA	625	51	12	1520	EH11 2LN|EH11 2LN|EH11	LINESTRING(-3.2280072776 55.9409347733, -3.228154 55.94087)
626	data/streetview/SV_570_7cDvKUW5b2qnEbokG9fZww.jpg	0	1	6	1	1.4667	0.49888765	2	1	570	-3.2241591752	55.9423354491	-3.224237	55.942316	7cDvKUW5b2qnEbokG9fZww	626	65	5	1496	EH11|EH11 2HZ|EH11	LINESTRING(-3.2241591752 55.9423354491, -3.224237 55.942316)
627	data/streetview/SV_571_BRh7tXw7L9287-SCE5dyEA.jpg	0	0.92857143	14	0	NULL	NULL	NULL	NULL	571	-3.2195351313	55.9447844758	-3.219565	55.944699	BRh7tXw7L9287-SCE5dyEA	627	11	10	1430	EH11|EH11 2AU|EH11	LINESTRING(-3.2195351313 55.9447844758, -3.219565 55.944699)
628	data/streetview/SV_572_K8_aM2n50DCeX8K7T789LQ.jpg	0	1	8	0	NULL	NULL	NULL	NULL	572	-3.2105759796	55.9452191455	-3.210474	55.945273	K8_aM2n50DCeX8K7T789LQ	628	226	9	-1	EH3	LINESTRING(-3.2105759796 55.9452191455, -3.210474 55.945273)
629	data/streetview/SV_573_X8_imjH4OGyMugBoLRFO9A.jpg	0	1	6	0	NULL	NULL	NULL	NULL	573	-3.2092293909	55.9431081446	-3.20935	55.943207	X8_imjH4OGyMugBoLRFO9A	629	145	13	10762	EH3 9QG|EH3|EH3 9FF|EH3	LINESTRING(-3.2092293909 55.9431081446, -3.20935 55.943207)
630	data/streetview/SV_574_-tHl1ECrkv53jh8ul7TXoA.jpg	0	1	9	0	NULL	NULL	NULL	NULL	574	-3.2038965202	55.9433195082	-3.203702	55.943299	-tHl1ECrkv53jh8ul7TXoA	630	280	12	10723	EH3 9LY|EH3 9JR|EH3 9LY|EH3	LINESTRING(-3.2038965202 55.9433195082, -3.203702 55.943299)
631	data/streetview/SV_575_rXD_t8LvKOhgzBXZd32Kmg.jpg	0	1	9	0	NULL	NULL	NULL	NULL	575	-3.1997831571	55.9441057637	-3.199606	55.944138	rXD_t8LvKOhgzBXZd32Kmg	631	251	12	10681	EH3 9HH|EH3 1BF|EH3 9HH|EH3	LINESTRING(-3.1997831571 55.9441057637, -3.199606 55.944138)
632	data/streetview/SV_576_paBUj1BP6Mj1uSNvrk55GA.jpg	0	1	11	0	NULL	NULL	NULL	NULL	576	-3.1938513009	55.9430470168	-3.19405	55.943456	paBUj1BP6Mj1uSNvrk55GA	632	164	47	10622	EH3|EH3 9GN|EH3 9BF|EH3 9BB|EH3	LINESTRING(-3.1938513009 55.9430470168, -3.19405 55.943456)
633	data/streetview/SV_577_pL49gc431BGGrx-kpAAUkQ.jpg	0	1	4	0	NULL	NULL	NULL	NULL	577	-3.1853251755	55.9447246852	-3.185201	55.944661	pL49gc431BGGrx-kpAAUkQ	633	312	10	17437	EH8 9DB|EH8|EH8 9XG|EH8 9DB|EH8	LINESTRING(-3.1853251755 55.9447246852, -3.185201 55.944661)
634	data/streetview/SV_578_cN4Hp7mCfxGAOUNkaobOig.jpg	0	0.875	8	0	NULL	NULL	NULL	NULL	578	-3.1842443046	55.943774691	-3.184255	55.943848	cN4Hp7mCfxGAOUNkaobOig	634	175	8	17492	EH8 9JW|EH8|EH8 9XG|EH8 9JP|EH8	LINESTRING(-3.1842443046 55.943774691, -3.184255 55.943848)
635	data/streetview/SV_579_iQmh99hGSqZBHIpA7zrjxQ.jpg	0	1	8	0	NULL	NULL	NULL	NULL	579	-3.1752109886	55.9411882487	-3.175125	55.941316	iQmh99hGSqZBHIpA7zrjxQ	635	200	15	5540	EH16 5XW|EH16 5XR|EH16	LINESTRING(-3.1752109886 55.9411882487, -3.175125 55.941316)
636	data/streetview/SV_580_I8yhMFSOqMdSRT-WbvE0Xw.jpg	1	0	3	0	NULL	NULL	NULL	NULL	580	-3.170476753	55.9423629984	-3.170302	55.942357	I8yhMFSOqMdSRT-WbvE0Xw	636	273	11	17327	EH8 8AL|EH8 8AL|EH8	LINESTRING(-3.170476753 55.9423629984, -3.170302 55.942357)
637	data/streetview/SV_581_0kdDY0Qp0vFRT5OXlwEpQQ.jpg	0.5	0.5	6	1	6	1.15470054	7	3	581	-3.1657993723	55.9439240614	-3.166508	55.942375	0kdDY0Qp0vFRT5OXlwEpQQ	637	14	178	17327	EH8 8AL|EH8 8AL|EH8	LINESTRING(-3.1657993723 55.9439240614, -3.166508 55.942375)
638	data/streetview/SV_582_HoHWlAC-I52jd4f7aHrYsQ.jpg	1	0	16	0	NULL	NULL	NULL	NULL	582	-3.1639508338	55.9452053704	-3.162373	55.945727	HoHWlAC-I52jd4f7aHrYsQ	638	239	114	17327	EH8 8AL|EH8 8AL|EH8	LINESTRING(-3.1639508338 55.9452053704, -3.162373 55.945727)
639	data/streetview/SV_583_0xJQNFD3_0m52B6DAzJd3g.jpg	1	0	16	0	NULL	NULL	NULL	NULL	583	-3.1595533368	55.9435013721	-3.160154	55.944274	0xJQNFD3_0m52B6DAzJd3g	639	156	94	17390	EH8|EH8 8HG|EH8	LINESTRING(-3.1595533368 55.9435013721, -3.160154 55.944274)
640	data/streetview/SV_584_-OgU_AVfp1GqXeEywn29Ng.jpg	1	0	12	0	NULL	NULL	NULL	NULL	584	-3.1510253349	55.9450494661	-3.152675	55.944706	-OgU_AVfp1GqXeEywn29Ng	640	69	110	17404	EH8|EH8 8JD|EH8	LINESTRING(-3.1510253349 55.9450494661, -3.152675 55.944706)
641	data/streetview/SV_585_Ta8J8PmC8bscgOnhfAOWnw.jpg	0.33333333	0.66666667	3	1	4.4	1.45143607	7	1	585	-3.1453571731	55.9405407803	-3.145125	55.940615	Ta8J8PmC8bscgOnhfAOWnw	641	240	17	5071	EH15 3QE|EH15 3SP|EH15	LINESTRING(-3.1453571731 55.9405407803, -3.145125 55.940615)
642	data/streetview/SV_586_l5SWg15o_9V_Z_CA3bGn4Q.jpg	0.36363636	0.63636364	11	0	NULL	NULL	NULL	NULL	586	-3.1433612851	55.9405291094	-3.143489	55.940289	l5SWg15o_9V_Z_CA3bGn4Q	642	16	28	5071	EH15 3QE|EH15 3ST|EH15 3SP|EH15	LINESTRING(-3.1433612851 55.9405291094, -3.143489 55.940289)
643	data/streetview/SV_587_0t_X0KHR2edru-xly785HA.jpg	0	0.8	5	1	2.0667	0.77172246	3	1	587	-3.1367412869	55.9449395624	-3.136765	55.94491	0t_X0KHR2edru-xly785HA	643	24	4	5064	EH15 3PW|EH15	LINESTRING(-3.1367412869 55.9449395624, -3.136765 55.94491)
644	data/streetview/SV_588_BDyyjTy1p0AL6cfjhw3iyw.jpg	0.33333333	0.66666667	3	0	NULL	NULL	NULL	NULL	588	-3.132426542	55.9451016255	-3.132504	55.945419	BDyyjTy1p0AL6cfjhw3iyw	644	172	36	4696	EH15 1SR|EH15 1SN|EH15	LINESTRING(-3.132426542 55.9451016255, -3.132504 55.945419)
645	data/streetview/SV_589_wPoszSHZqgl1kXTQNhFNeA.jpg	0	0.91666667	12	0	NULL	NULL	NULL	NULL	589	-3.1292428096	55.9421479799	-3.129006	55.942296	wPoszSHZqgl1kXTQNhFNeA	645	221	22	5035	EH15 3NB|EH15 1GB|EH15	LINESTRING(-3.1292428096 55.9421479799, -3.129006 55.942296)
646	data/streetview/SV_590_gCKUd65DWZaxHJ3_XVVmyw.jpg	0	0.88888889	9	0	NULL	NULL	NULL	NULL	590	-3.1219920502	55.9430648226	-3.1219	55.943007	gCKUd65DWZaxHJ3_XVVmyw	646	318	9	4635	EH15|EH15|EH15 1PJ|EH15	LINESTRING(-3.1219920502 55.9430648226, -3.1219 55.943007)
647	data/streetview/SV_591_h6qLZ_vUExsB_4S9XHF0tA.jpg	0	0.875	8	0	NULL	NULL	NULL	NULL	591	-3.1192436793	55.9407035261	-3.11941	55.940693	h6qLZ_vUExsB_4S9XHF0tA	647	83	10	5003	EH15 3HX|EH15 3JZ|EH15	LINESTRING(-3.1192436793 55.9407035261, -3.11941 55.940693)
648	data/streetview/SV_592_zotPPG-nZKE6Sqppq1QQoQ.jpg	0	1	3	0	NULL	NULL	NULL	NULL	592	-3.1133263574	55.9444595417	-3.112955	55.943946	zotPPG-nZKE6Sqppq1QQoQ	648	337	62	4924	EH15 3AS|EH15 1JT|EH15	LINESTRING(-3.1133263574 55.9444595417, -3.112955 55.943946)
649	data/streetview/SV_593_I8GWgHly85DD_RszJHH2cg.jpg	0	1	8	0	NULL	NULL	NULL	NULL	593	-3.1088935667	55.9402576951	-3.108934	55.93971	I8GWgHly85DD_RszJHH2cg	649	2	61	5088	EH15 3RX|EH15 3DW|EH15	LINESTRING(-3.1088935667 55.9402576951, -3.108934 55.93971)
650	data/streetview/SV_594_ygvQH-1OfLp3HapX-QsRvw.jpg	0	0.75	4	0	NULL	NULL	NULL	NULL	594	-3.1049687158	55.9416942243	-3.104864	55.941493	ygvQH-1OfLp3HapX-QsRvw	650	343	23	4961	EH15 3DR|EH15 3DR|EH15	LINESTRING(-3.1049687158 55.9416942243, -3.104864 55.941493)
651	data/streetview/SV_595_fDvzCoBCd40oZiz5fpX6tg.jpg	0	1	9	0	NULL	NULL	NULL	NULL	595	-3.0986249882	55.9450140495	-3.09822	55.945045	fDvzCoBCd40oZiz5fpX6tg	651	262	25	4843	EH15 2NB|EH15 2ND|EH15	LINESTRING(-3.0986249882 55.9450140495, -3.09822 55.945045)
652	data/streetview/SV_596_rJ4mmsWkrWeV_z1hZrA4NQ.jpg	0.8	0	5	0	NULL	NULL	NULL	NULL	596	-3.0912365651	55.9429415377	-3.091527	55.943546	rJ4mmsWkrWeV_z1hZrA4NQ	652	164	70	4903	EH15 2RF|EH15 2RE|EH15	LINESTRING(-3.0912365651 55.9429415377, -3.091527 55.943546)
653	data/streetview/SV_597_R0ElITbpb95GGaw03Ru_sQ.jpg	0	0.85714286	7	0	NULL	NULL	NULL	NULL	597	-3.0870113082	55.9405847495	-3.084501	55.937278	R0ElITbpb95GGaw03Ru_sQ	653	336	400	7434	EH21 6RY|EH15 2RH|EH15	LINESTRING(-3.0870113082 55.9405847495, -3.084501 55.937278)
654	data/streetview/SV_598_CqIJx5Da2-x4AXb6GVq4GA.jpg	0	1	8	0	NULL	NULL	NULL	NULL	598	-3.0814511027	55.9435320232	-3.081755	55.945682	CqIJx5Da2-x4AXb6GVq4GA	654	175	240	4841	EH15 2LY|EH21 6RY|EH21|EH21	LINESTRING(-3.0814511027 55.9435320232, -3.081755 55.945682)
655	data/streetview/SV_599_fumzdC80WYaUZTH54OWazA.jpg	0	0.83333333	6	0	NULL	NULL	NULL	NULL	599	-3.0767833639	55.9424381782	-3.073286	55.943531	fumzdC80WYaUZTH54OWazA	655	240	249	7299	EH21 6EF|EH21 6EF|EH21|EH21	LINESTRING(-3.0767833639 55.9424381782, -3.073286 55.943531)
656	data/streetview/SV_600_6R-fsUevBeI-qkWihmESqg.jpg	0	0.8	5	0	NULL	NULL	NULL	NULL	600	-3.0730325999	55.9435039883	-3.073113	55.943607	6R-fsUevBeI-qkWihmESqg	656	156	13	7291	EH21 6DU|EH21|EH21 6DU|EH21|EH21	LINESTRING(-3.0730325999 55.9435039883, -3.073113 55.943607)
657	data/streetview/SV_601_q0WxcDwI0cOuXAs9LmvfGw.jpg	0	1	3	0	NULL	NULL	NULL	NULL	601	-3.0684681466	55.9423425558	-3.068694	55.942429	q0WxcDwI0cOuXAs9LmvfGw	657	124	17	7425	EH21 6RE|EH21|EH21|EH21 6SJ|EH21 6RE|EH21|EH21	LINESTRING(-3.0684681466 55.9423425558, -3.068694 55.942429)
658	data/streetview/SV_602_vO6b4JLc6WCF9kihhjAIuw.jpg	0	0.85714286	7	0	NULL	NULL	NULL	NULL	602	-3.0645536963	55.9413032172	-3.064714	55.941113	vO6b4JLc6WCF9kihhjAIuw	658	25	23	7416	EH21|EH21|EH21 6QS|EH21|EH21	LINESTRING(-3.0645536963 55.9413032172, -3.064714 55.941113)
659	data/streetview/SV_603_w0bsqhnZwkPaas5saRVBLw.jpg	0	1	2	0	NULL	NULL	NULL	NULL	603	-3.0560134627	55.9423243612	-3.055923	55.94221	w0bsqhnZwkPaas5saRVBLw	659	336	14	7394	EH21 6PP|EH21|EH21 7DY|EH21 6PP|EH21|EH21	LINESTRING(-3.0560134627 55.9423243612, -3.055923 55.94221)
660	data/streetview/SV_606__GdV437mrqrx4er3jTQPNg.jpg	0	0.83333333	6	0	NULL	NULL	NULL	NULL	606	-3.3193302382	55.9356257567	-3.318823	55.93509	_GdV437mrqrx4er3jTQPNg	660	332	67	3091	EH12 9DJ|EH12 9DH|EH12	LINESTRING(-3.3193302382 55.9356257567, -3.318823 55.93509)
661	data/streetview/SV_607_AbVhSyM1dYcS5Wo1w0KUwg.jpg	0	0.8	5	0	NULL	NULL	NULL	NULL	607	-3.31047736	55.9372940403	-3.310208	55.937166	AbVhSyM1dYcS5Wo1w0KUwg	661	310	22	3140	EH12 9JE|EH12 9JW|EH12	LINESTRING(-3.31047736 55.9372940403, -3.310208 55.937166)
662	data/streetview/SV_608_gkwhTlH6lBn2q45ZZgdiEg.jpg	0.07692308	0.84615385	13	0	NULL	NULL	NULL	NULL	608	-3.308868515	55.938939958	-3.309083	55.939061	gkwhTlH6lBn2q45ZZgdiEg	662	135	19	2908	EH12 8NQ|EH12 8NQ|EH12	LINESTRING(-3.308868515 55.938939958, -3.309083 55.939061)
663	data/streetview/SV_609_CqOkvfbYOBLcOJMslGNmKw.jpg	0.4	0.2	5	1	3.4667	1.20369801	6	1	609	-3.3021541808	55.9395075244	-3.304	55.93971	CqOkvfbYOBLcOJMslGNmKw	663	101	117	2839	EH12 8GZ|EH12 8GZ|EH12	LINESTRING(-3.3021541808 55.9395075244, -3.304 55.93971)
664	data/streetview/SV_610_JqtEzJmcbN5yhXpI77tHnw.jpg	0	0.85714286	7	0	NULL	NULL	NULL	NULL	610	-3.2996798985	55.9352591096	-3.299731	55.935414	JqtEzJmcbN5yhXpI77tHnw	664	169	18	3105	EH12 9EP|EH12 9EP|EH12	LINESTRING(-3.2996798985 55.9352591096, -3.299731 55.935414)
665	data/streetview/SV_611_3SDXqnpwsxYJlykqgLxASQ.jpg	0.57142857	0.28571429	7	1	2.6	0.95219046	4	1	611	-3.2919311905	55.9376218546	-3.292004	55.937606	3SDXqnpwsxYJlykqgLxASQ	665	68	5	2665	EH12|EH12|EH12 7QP|EH12	LINESTRING(-3.2919311905 55.9376218546, -3.292004 55.937606)
666	data/streetview/SV_612_wF6A6IqNpIztqqQ1u1yo1Q.jpg	0	0.90909091	11	0	NULL	NULL	NULL	NULL	612	-3.2872380167	55.9387236578	-3.287105	55.938792	wF6A6IqNpIztqqQ1u1yo1Q	666	227	11	2612	EH12 7LQ|EH12 7LQ|EH12	LINESTRING(-3.2872380167 55.9387236578, -3.287105 55.938792)
667	data/streetview/SV_613_t2M9UUsVJp3owMNj1pAGMQ.jpg	0	0.75	4	1	2.0667	0.67986927	3	1	613	-3.2812190374	55.9398523199	-3.281195	55.939824	t2M9UUsVJp3owMNj1pAGMQ	667	334	3	2570	EH12 7HL|EH12|EH12 7HL|EH12	LINESTRING(-3.2812190374 55.9398523199, -3.281195 55.939824)
668	data/streetview/SV_614_j5Lsz5NRWjDF5iLvfbAwsA.jpg	0	1	5	0	NULL	NULL	NULL	NULL	614	-3.2785698478	55.9355027857	-3.278443	55.935515	j5Lsz5NRWjDF5iLvfbAwsA	668	260	8	2538	EH12 7DR|EH12|EH12 7NG|EH12	LINESTRING(-3.2785698478 55.9355027857, -3.278443 55.935515)
669	data/streetview/SV_615_6HdOK5wG7UYjur_sF68vbw.jpg	0	1	6	0	NULL	NULL	NULL	NULL	615	-3.2734173695	55.9356754654	-3.273463	55.935657	6HdOK5wG7UYjur_sF68vbw	669	54	4	2548	EH12 7EE|EH12|EH12 7ED|EH12	LINESTRING(-3.2734173695 55.9356754654, -3.273463 55.935657)
670	data/streetview/SV_616_VpVv0SXeV1cmYLoz_V6aOQ.jpg	0.625	0.375	8	1	4.6	1.2	6	2	616	-3.266425296	55.9383723848	-3.267538	55.939933	VpVv0SXeV1cmYLoz_V6aOQ	670	158	187	2537	EH12 7DQ|EH12 7DD|EH12	LINESTRING(-3.266425296 55.9383723848, -3.267538 55.939933)
671	data/streetview/SV_617_1bwteYeH7QRDD9vsAIGEJg.jpg	0.14285714	0.71428571	7	0	NULL	NULL	NULL	NULL	617	-3.263697902	55.9370420159	-3.261573	55.935542	1bwteYeH7QRDD9vsAIGEJg	671	321	213	1684	EH11 3EX|EH12 7BY|EH12	LINESTRING(-3.263697902 55.9370420159, -3.261573 55.935542)
672	data/streetview/SV_618_FMi4y5gA3OFSjPdIvQRj4g.jpg	0	1	11	0	NULL	NULL	NULL	NULL	618	-3.2577538258	55.9362542139	-3.25763	55.936027	FMi4y5gA3OFSjPdIvQRj4g	672	343	26	1645	EH11 3BU|EH11 3BU|EH11	LINESTRING(-3.2577538258 55.9362542139, -3.25763 55.936027)
673	data/streetview/SV_619_PhMf2BhYFcgFSuCG_1oKUQ.jpg	0	0.90909091	11	0	NULL	NULL	NULL	NULL	619	-3.2507342002	55.9374216166	-3.250573	55.937359	PhMf2BhYFcgFSuCG_1oKUQ	673	304	12	1630	EH11 3AY|EH11 3AY|EH11	LINESTRING(-3.2507342002 55.9374216166, -3.250573 55.937359)
674	data/streetview/SV_620_mCP7RVB65xBQNKxtA8uTMg.jpg	0	1	6	0	NULL	NULL	NULL	NULL	620	-3.2497363956	55.93733016	-3.249459	55.937438	mCP7RVB65xBQNKxtA8uTMg	674	235	21	1628	EH11 3AU|EH11|EH11 3AU|EH11	LINESTRING(-3.2497363956 55.93733016, -3.249459 55.937438)
675	data/streetview/SV_621_LW8ticrBYryo1oSzhLSMtw.jpg	0	0.88888889	9	0	NULL	NULL	NULL	NULL	621	-3.2436220361	55.9385894879	-3.243703	55.938638	LW8ticrBYryo1oSzhLSMtw	675	136	7	1561	EH11 2QH|EH11 2TX|EH11 2TU|EH11 2TZ|EH11 2QH|EH11	LINESTRING(-3.2436220361 55.9385894879, -3.243703 55.938638)
676	data/streetview/SV_622_EC0PA2DhvB7ROQ1koO9Oww.jpg	0	1	7	0	NULL	NULL	NULL	NULL	622	-3.2366142287	55.939437354	-3.236861	55.938964	EC0PA2DhvB7ROQ1koO9Oww	676	16	55	1557	EH11|EH11 2PX|EH11	LINESTRING(-3.2366142287 55.939437354, -3.236861 55.938964)
677	data/streetview/SV_623_XIUYgmVaA3xce5GH48EVtA.jpg	0	0.92307692	13	0	NULL	NULL	NULL	NULL	623	-3.2312293157	55.9375541108	-3.231359	55.937248	XIUYgmVaA3xce5GH48EVtA	677	13	35	1397	EH11 1TZ|EH11|EH11 1TZ|EH11	LINESTRING(-3.2312293157 55.9375541108, -3.231359 55.937248)
678	data/streetview/SV_624_1ZpgVRQd4qIK0tZAdrCXhg.jpg	0.33333333	0.33333333	3	0	NULL	NULL	NULL	NULL	624	-3.2282478042	55.9362669731	-3.228514	55.936383	1ZpgVRQd4qIK0tZAdrCXhg	678	127	21	1310	EH11 1NY|EH11|EH11 1NY|EH11	LINESTRING(-3.2282478042 55.9362669731, -3.228514 55.936383)
679	data/streetview/SV_625_ZYjseR1COm8b99vA6Z5CDw.jpg	0.16666667	0.5	6	0	NULL	NULL	NULL	NULL	625	-3.2246953982	55.939799795	-3.225207	55.939996	ZYjseR1COm8b99vA6Z5CDw	679	124	39	1500	EH11 2JG|EH11 2JG|EH11	LINESTRING(-3.2246953982 55.939799795, -3.225207 55.939996)
680	data/streetview/SV_626_0X9hsVpxBE6D9aEtktu_lg.jpg	1	0	2	0	NULL	NULL	NULL	NULL	626	-3.2183767571	55.9357765935	-3.218463	55.935875	0X9hsVpxBE6D9aEtktu_lg	680	153	12	1307	EH10|EH11 1NT|EH11|EH11	LINESTRING(-3.2183767571 55.9357765935, -3.218463 55.935875)
681	data/streetview/SV_627_qO_LMIAVn-5dkCzVz8-MHg.jpg	0	1	10	0	NULL	NULL	NULL	NULL	627	-3.211655169	55.936644657	-3.211276	55.936786	qO_LMIAVn-5dkCzVz8-MHg	681	236	28	452	EH10 4NH|EH10 4NH|EH10	LINESTRING(-3.211655169 55.936644657, -3.211276 55.936786)
682	data/streetview/SV_628_NKj0jpHjmZHTTH1KKM0lsg.jpg	0	1	11	0	NULL	NULL	NULL	NULL	628	-3.2062045156	55.9400830808	-3.206337	55.940156	NKj0jpHjmZHTTH1KKM0lsg	682	134	12	407	EH10|EH10 4HU|EH10	LINESTRING(-3.2062045156 55.9400830808, -3.206337 55.940156)
683	data/streetview/SV_629_aSBbL10-4F8gZfSKhHCeEQ.jpg	0.16666667	0.83333333	6	0	NULL	NULL	NULL	NULL	629	-3.2033262669	55.9352862116	-3.203439	55.935403	aSBbL10-4F8gZfSKhHCeEQ	683	151	15	356	EH10 4BS|EH10 4BS|EH10	LINESTRING(-3.2033262669 55.9352862116, -3.203439 55.935403)
684	data/streetview/SV_630_6vIyg4pWg6FlpWTe2WatgQ.jpg	0	1	5	0	NULL	NULL	NULL	NULL	630	-3.1957146963	55.9354766882	-3.195792	55.935432	6vIyg4pWg6FlpWTe2WatgQ	684	44	7	17634	EH9 1AN|EH9 1AL|EH9	LINESTRING(-3.1957146963 55.9354766882, -3.195792 55.935432)
685	data/streetview/SV_631_DQnEasPvIHiLfdQB2ZSW4A.jpg	0	1	1	0	NULL	NULL	NULL	NULL	631	-3.1902225793	55.9365670411	-3.189643	55.936676	DQnEasPvIHiLfdQB2ZSW4A	685	251	38	17840	EH9 1TZ|EH9 1TS|EH9	LINESTRING(-3.1902225793 55.9365670411, -3.189643 55.936676)
686	data/streetview/SV_632_0y5vLigYjurAJhrObbYG-A.jpg	0.14285714	0.85714286	7	0	NULL	NULL	NULL	NULL	632	-3.1852443551	55.9353786315	-3.185235	55.935379	0y5vLigYjurAJhrObbYG-A	686	265	1	17961	EH9 2JX|EH9|EH9 2JX|EH9	LINESTRING(-3.1852443551 55.9353786315, -3.185235 55.935379)
687	data/streetview/SV_633_z_FNHfmXNuCHjmXUvbOc_w.jpg	0	1	8	0	NULL	NULL	NULL	NULL	633	-3.1803127761	55.9387535831	-3.180514	55.938754	z_FNHfmXNuCHjmXUvbOc_w	687	90	13	17793	EH9 1QZ|EH9 1QZ|EH9	LINESTRING(-3.1803127761 55.9387535831, -3.180514 55.938754)
688	data/streetview/SV_634_XfbrfrPj42QUT3Y7hiPTMg.jpg	0	1	3	0	NULL	NULL	NULL	NULL	634	-3.1760528846	55.9383259476	-3.17572	55.937959	XfbrfrPj42QUT3Y7hiPTMg	688	333	46	5283	EH16 5AA|EH16 5AA|EH16	LINESTRING(-3.1760528846 55.9383259476, -3.17572 55.937959)
689	data/streetview/SV_635_LrjHVF9BTYNWDjt5e3Z8bw.jpg	0.16666667	0.66666667	6	0	NULL	NULL	NULL	NULL	635	-3.1703658276	55.9402529255	-3.172206	55.940068	LrjHVF9BTYNWDjt5e3Z8bw	689	79	116	5298	EH16 5AX|EH16 5AY|EH16	LINESTRING(-3.1703658276 55.9402529255, -3.172206 55.940068)
690	data/streetview/SV_636_JVsOCEGDocTlSlyPcPFLNA.jpg	0	1	11	1	2.3333	0.94280904	4	1	636	-3.1687562557	55.9384696837	-3.169699	55.93739	JVsOCEGDocTlSlyPcPFLNA	690	26	134	5294	EH16 5AR|EH16 5AR|EH16	LINESTRING(-3.1687562557 55.9384696837, -3.169699 55.93739)
691	data/streetview/SV_637_qpJwHpszaRwU6dGDoIQpBA.jpg	0	1	5	0	NULL	NULL	NULL	NULL	637	-3.1608548108	55.9372699976	-3.161936	55.936413	qpJwHpszaRwU6dGDoIQpBA	691	35	117	5374	EH16 5HX|EH16 5HX|EH16	LINESTRING(-3.1608548108 55.9372699976, -3.161936 55.936413)
692	data/streetview/SV_638_y_EMWPS9vMhr4iCVtvkwQg.jpg	0	1	7	0	NULL	NULL	NULL	NULL	638	-3.1572632542	55.9370743701	-3.161163	55.936019	y_EMWPS9vMhr4iCVtvkwQg	692	64	270	5374	EH16 5HX|EH16 5UT|EH16	LINESTRING(-3.1572632542 55.9370743701, -3.161163 55.936019)
693	data/streetview/SV_639_horN1WYhtbsHR_J_SYCUmQ.jpg	0	1	9	0	NULL	NULL	NULL	NULL	639	-3.1530667916	55.94018206	-3.153006	55.940752	horN1WYhtbsHR_J_SYCUmQ	693	183	63	5066	EH15 3PY|EH15	LINESTRING(-3.1530667916 55.94018206, -3.153006 55.940752)
694	data/streetview/SV_640_q-iw2Te9AX6Da5nXe4LNgQ.jpg	1	0	1	0	NULL	NULL	NULL	NULL	640	-3.1458551635	55.9397584752	-3.14568	55.939546	q-iw2Te9AX6Da5nXe4LNgQ	694	335	26	5099	EH15 3SP|EH15 3SP|EH15	LINESTRING(-3.1458551635 55.9397584752, -3.14568 55.939546)
695	data/streetview/SV_641_Nkq3Hkb2bvyI9uBzjrHj7Q.jpg	1	0	5	0	NULL	NULL	NULL	NULL	641	-3.1413079563	55.9377351172	-3.140819	55.937216	Nkq3Hkb2bvyI9uBzjrHj7Q	695	332	65	5114	EH16 4AX|EH15 3QE|EH15	LINESTRING(-3.1413079563 55.9377351172, -3.140819 55.937216)
696	data/streetview/SV_642_Q3Rh-eo4WRfvrk1dQ389Hg.jpg	0.16666667	0.75	12	0	NULL	NULL	NULL	NULL	642	-3.1361642349	55.9383856991	-3.137217	55.93879	Q3Rh-eo4WRfvrk1dQ389Hg	696	124	79	5072	EH15 3QG|EH15 1RB|EH15 1RB|EH15	LINESTRING(-3.1361642349 55.9383856991, -3.137217 55.93879)
697	data/streetview/SV_643_ek6X_V55J7tBApuAhnSyCw.jpg	0.625	0.25	8	0	NULL	NULL	NULL	NULL	643	-3.1347484359	55.9363370904	-3.134662	55.93571	ek6X_V55J7tBApuAhnSyCw	697	355	70	4667	EH16|EH15 1RB|EH15 3QD|EH15	LINESTRING(-3.1347484359 55.9363370904, -3.134662 55.93571)
698	data/streetview/SV_644_Y_A2HoIUPOkvtKgJVz5qWQ.jpg	0	0.8	5	0	NULL	NULL	NULL	NULL	644	-3.1265938176	55.9390161035	-3.126786	55.938626	Y_A2HoIUPOkvtKgJVz5qWQ	698	15	45	5036	EH15 3ND|EH15|EH15 3NL|EH15	LINESTRING(-3.1265938176 55.9390161035, -3.126786 55.938626)
699	data/streetview/SV_645_e2PgfR40mVSutinOYHhk6w.jpg	0	0.875	8	0	NULL	NULL	NULL	NULL	645	-3.1226850365	55.9360932658	-3.122669	55.936131	e2PgfR40mVSutinOYHhk6w	699	193	4	5224	EH16 4RP|EH16 4RP|EH16	LINESTRING(-3.1226850365 55.9360932658, -3.122669 55.936131)
700	data/streetview/SV_646_rx2nIFOOs0jBedyx0_ZiyA.jpg	0.5	0	2	0	NULL	NULL	NULL	NULL	646	-3.1175709664	55.9392363988	-3.117901	55.939578	rx2nIFOOs0jBedyx0_ZiyA	700	151	43	5017	EH15 3JT|EH15 3JU|EH15	LINESTRING(-3.1175709664 55.9392363988, -3.117901 55.939578)
701	data/streetview/SV_647_fn4hcmCvh2MRAsGj2_841A.jpg	0	1	3	0	NULL	NULL	NULL	NULL	647	-3.110519302	55.9401168071	-3.110412	55.939606	fn4hcmCvh2MRAsGj2_841A	701	353	57	5088	EH15 3RX|EH15 3RX|EH15	LINESTRING(-3.110519302 55.9401168071, -3.110412 55.939606)
702	data/streetview/SV_648_UspaERMQERzbJyxe-jfwPQ.jpg	0	0.9	10	0	NULL	NULL	NULL	NULL	648	-3.1055128345	55.9387904623	-3.105542	55.938818	UspaERMQERzbJyxe-jfwPQ	702	149	4	5090	EH15 3RZ|EH15|EH15 3RZ|EH15	LINESTRING(-3.1055128345 55.9387904623, -3.105542 55.938818)
703	data/streetview/SV_649_EUQ6sC80bUGCnyJk5rjfEg.jpg	0	0.83333333	6	0	NULL	NULL	NULL	NULL	649	-3.1011463438	55.9383906689	-3.101121	55.938394	EUQ6sC80bUGCnyJk5rjfEg	703	256	2	5073	EH15 3QH|EH15 3AR|EH15 3SA|EH15	LINESTRING(-3.1011463438 55.9383906689, -3.101121 55.938394)
704	data/streetview/SV_650_zO-NDXZPMBdy8pDuUqrchw.jpg	0	0.85714286	7	0	NULL	NULL	NULL	NULL	650	-3.0981864292	55.9392086665	-3.098104	55.939141	zO-NDXZPMBdy8pDuUqrchw	704	325	9	4907	EH15 2RP|EH15 2RP|EH15	LINESTRING(-3.0981864292 55.9392086665, -3.098104 55.939141)
705	data/streetview/SV_651_MSULYSIZArRgQjbV3GOWpg.jpg	0.83333333	0	6	0	NULL	NULL	NULL	NULL	651	-3.0911487758	55.9390665537	-3.093462	55.939497	MSULYSIZArRgQjbV3GOWpg	705	108	152	4904	EH15 2RG|EH15 2NQ|EH15	LINESTRING(-3.0911487758 55.9390665537, -3.093462 55.939497)
706	data/streetview/SV_652_c0F0VVJq1vC_u7PUR9bjaw.jpg	0	0	1	0	NULL	NULL	NULL	NULL	652	-3.0879621603	55.9386225921	-3.086181	55.936732	c0F0VVJq1vC_u7PUR9bjaw	706	332	238	7891	EH21 8QT|EH21 8QU|EH21|EH21	LINESTRING(-3.0879621603 55.9386225921, -3.086181 55.936732)
707	data/streetview/SV_653_x_UkuaB1eTNGNhodoE77YA.jpg	0.6	0.4	5	1	3.7333	1.28927197	7	2	653	-3.0813973099	55.9367924219	-3.081416	55.937492	x_UkuaB1eTNGNhodoE77YA	707	179	78	7469	EH21 6TU|EH21|EH21 8QT|EH21|EH21	LINESTRING(-3.0813973099 55.9367924219, -3.081416 55.937492)
708	data/streetview/SV_654_nSp5XBZK6FZqsAtLm4xfiA.jpg	0.33333333	0.33333333	3	0	NULL	NULL	NULL	NULL	654	-3.0763537307	55.9401490712	-3.076111	55.939829	nSp5XBZK6FZqsAtLm4xfiA	708	336	39	7453	EH21 6SY|EH21|EH21 6UQ|EH21|EH21	LINESTRING(-3.0763537307 55.9401490712, -3.076111 55.939829)
709	data/streetview/SV_655_p-FV99yuDObuIffmBp3mZA.jpg	0	0.83333333	6	0	NULL	NULL	NULL	NULL	655	-3.0725797617	55.9370852458	-3.072537	55.937331	p-FV99yuDObuIffmBp3mZA	709	185	27	7477	EH21 6UL|EH21|EH21|EH21 6UL|EH21|EH21	LINESTRING(-3.0725797617 55.9370852458, -3.072537 55.937331)
710	data/streetview/SV_656_kQYWOCfxpLIKuRb8oT74nA.jpg	0	1	8	0	NULL	NULL	NULL	NULL	656	-3.0678600503	55.938954155	-3.067637	55.938844	kQYWOCfxpLIKuRb8oT74nA	710	311	19	7465	EH21 6TQ|EH21|EH21 6RG|EH21|EH21	LINESTRING(-3.0678600503 55.938954155, -3.067637 55.938844)
711	data/streetview/SV_657_RWp55lXMEnZokEvzJzpPfQ.jpg	0	0.85714286	7	0	NULL	NULL	NULL	NULL	657	-3.0633623629	55.9401341615	-3.063339	55.940189	RWp55lXMEnZokEvzJzpPfQ	711	193	6	7384	EH21 6NZ|EH21|EH21 6NZ|EH21|EH21	LINESTRING(-3.0633623629 55.9401341615, -3.063339 55.940189)
712	data/streetview/SV_660_PxPwH6l9Uq8aIuncpGf5Vg.jpg	0.28571429	0.57142857	7	0	NULL	NULL	NULL	NULL	660	-3.3210013238	55.934872874	-3.320934	55.934908	PxPwH6l9Uq8aIuncpGf5Vg	712	227	6	3090	EH12|EH12 9DH|EH12	LINESTRING(-3.3210013238 55.934872874, -3.320934 55.934908)
713	data/streetview/SV_661_1OOZbLyMWZhhtFIPBSpTvw.jpg	0	1	5	0	NULL	NULL	NULL	NULL	661	-3.3176219841	55.9324808714	-3.319026	55.932265	1OOZbLyMWZhhtFIPBSpTvw	713	74	91	3091	EH12 9DJ|EH12 9DJ|EH12	LINESTRING(-3.3176219841 55.9324808714, -3.319026 55.932265)
714	data/streetview/SV_662_mz7z_swft6N3UxBKZKLPSw.jpg	0	0.85714286	7	0	NULL	NULL	NULL	NULL	662	-3.3124182136	55.9330442867	-3.3123	55.933004	mz7z_swft6N3UxBKZKLPSw	714	301	9	3125	EH12 9GE|EH12 9HH|EH12 9HA|EH12	LINESTRING(-3.3124182136 55.9330442867, -3.3123 55.933004)
715	data/streetview/SV_663_5zDCUHnnvttevSlh3tJK9w.jpg	0.125	0.875	8	0	NULL	NULL	NULL	NULL	663	-3.3099760106	55.9329780408	-3.309982	55.933097	5zDCUHnnvttevSlh3tJK9w	715	178	13	3128	EH12|EH12|EH12 9HH|EH12	LINESTRING(-3.3099760106 55.9329780408, -3.309982 55.933097)
716	data/streetview/SV_664_aIsQ49CNMdg_g8oJSWD3ew.jpg	0	1	6	0	NULL	NULL	NULL	NULL	664	-3.3002087584	55.9313932619	-3.301455	55.931158	aIsQ49CNMdg_g8oJSWD3ew	716	71	82	3099	EH12 9ED|EH12 9EB|EH12	LINESTRING(-3.3002087584 55.9313932619, -3.301455 55.931158)
717	data/streetview/SV_665_WUs5pQZTGw7RqcMslla8hA.jpg	0	1	11	0	NULL	NULL	NULL	NULL	665	-3.2979091338	55.9340349659	-3.297408	55.934081	WUs5pQZTGw7RqcMslla8hA	717	260	32	3109	EH12 9ET|EH12 9ET|EH12	LINESTRING(-3.2979091338 55.9340349659, -3.297408 55.934081)
718	data/streetview/SV_666_RQYdA_iwUsREGPRLN9q6Zw.jpg	0.75	0.25	4	0	NULL	NULL	NULL	NULL	666	-3.2943970749	55.9326122307	-3.294336	55.932728	RQYdA_iwUsREGPRLN9q6Zw	718	196	13	3110	EH12 9EU|EH12 9EU|EH12	LINESTRING(-3.2943970749 55.9326122307, -3.294336 55.932728)
719	data/streetview/SV_667_QFE-NevdoGxeweflXpUJMA.jpg	0.33333333	0.33333333	3	0	NULL	NULL	NULL	NULL	667	-3.2887948392	55.9307484367	-3.287973	55.932054	QFE-NevdoGxeweflXpUJMA	719	199	154	3054	EH12 9AE|EH12 9AE|EH12 9AF|EH12	LINESTRING(-3.2887948392 55.9307484367, -3.287973 55.932054)
720	data/streetview/SV_668_5eWQsDxty77O9a4DMnFotw.jpg	0	1	3	0	NULL	NULL	NULL	NULL	668	-3.2832828683	55.9344986964	-3.282888	55.934503	5eWQsDxty77O9a4DMnFotw	720	268	25	2632	EH12 7NR|EH12 7NR|EH12	LINESTRING(-3.2832828683 55.9344986964, -3.282888 55.934503)
721	data/streetview/SV_669_heQnhYzL2HaV3C0kY4wJ6w.jpg	0	1	3	0	NULL	NULL	NULL	NULL	669	-3.2751955056	55.9339275911	-3.275281	55.933944	heQnhYzL2HaV3C0kY4wJ6w	721	108	6	2509	EH12|EH12|EH12|EH12 7BE|EH12	LINESTRING(-3.2751955056 55.9339275911, -3.275281 55.933944)
722	data/streetview/SV_670_U_fFJ-GMjOM4ioq4B21dfA.jpg	0	1	4	0	NULL	NULL	NULL	NULL	670	-3.2711189608	55.9320770457	-3.271681	55.931944	U_fFJ-GMjOM4ioq4B21dfA	722	67	38	1755	EH11 3NG|EH11|EH11 3NG|EH11	LINESTRING(-3.2711189608 55.9320770457, -3.271681 55.931944)
723	data/streetview/SV_671_1y2teiaiLZC1-BeIo2UnKA.jpg	0	0.92857143	14	0	NULL	NULL	NULL	NULL	671	-3.2667344655	55.935028899	-3.267492	55.93486	1y2teiaiLZC1-BeIo2UnKA	723	68	51	2523	EH12 7BX|EH12 7BU|EH12 7BX|EH12	LINESTRING(-3.2667344655 55.935028899, -3.267492 55.93486)
724	data/streetview/SV_672_0h7w3IO1x_tMOjbAHVOX7w.jpg	0	1	5	0	NULL	NULL	NULL	NULL	672	-3.2619445428	55.9341733408	-3.262186	55.934458	0h7w3IO1x_tMOjbAHVOX7w	724	154	35	1675	EH11 3EL|EH11 3EL|EH11|EH11	LINESTRING(-3.2619445428 55.9341733408, -3.262186 55.934458)
725	data/streetview/SV_673_-kfr_regBI-2lm8PuZdt_g.jpg	0.33333333	0.66666667	3	0	NULL	NULL	NULL	NULL	673	-3.2576791066	55.9312006987	-3.257313	55.931362	-kfr_regBI-2lm8PuZdt_g	725	231	29	1724	EH11 3JR|EH11 3JR|EH11	LINESTRING(-3.2576791066 55.9312006987, -3.257313 55.931362)
726	data/streetview/SV_674_FL7sF_21ja59AuLWLagHvg.jpg	0	1	6	0	NULL	NULL	NULL	NULL	674	-3.250677139	55.9306778175	-3.25079	55.930747	FL7sF_21ja59AuLWLagHvg	726	137	10	3762	EH14 1SR|EH14 1SR|EH14|EH11	LINESTRING(-3.250677139 55.9306778175, -3.25079 55.930747)
727	data/streetview/SV_675_SA7iPHhyxa9YEh3IqY_2ug.jpg	0	0.75	4	0	NULL	NULL	NULL	NULL	675	-3.2481231415	55.933566632	-3.247805	55.932604	SA7iPHhyxa9YEh3IqY_2ug	727	349	109	1702	EH11 3HP|EH11 3HP|EH11|EH11	LINESTRING(-3.2481231415 55.933566632, -3.247805 55.932604)
728	data/streetview/SV_676_zUkaeJIFvFDO6evfwGhOmg.jpg	0	0.75	12	0	NULL	NULL	NULL	NULL	676	-3.2419653072	55.9344813398	-3.243135	55.934964	zUkaeJIFvFDO6evfwGhOmg	728	126	90	1602	EH11 2SY|EH11 2SY|EH11	LINESTRING(-3.2419653072 55.9344813398, -3.243135 55.934964)
729	data/streetview/SV_677_VIh8QDXdN0BU_F0PB9-9lA.jpg	0	0.81818182	11	0	NULL	NULL	NULL	NULL	677	-3.2394612913	55.9312281314	-3.239404	55.931214	VIh8QDXdN0BU_F0PB9-9lA	729	293	4	3705	EH14|EH14 1PR|EH14	LINESTRING(-3.2394612913 55.9312281314, -3.239404 55.931214)
730	data/streetview/SV_678_1ZvrI7EP8LaObToU4E-vdw.jpg	0	0.85714286	7	0	NULL	NULL	NULL	NULL	678	-3.2330684804	55.9304310246	-3.233762	55.930952	1ZvrI7EP8LaObToU4E-vdw	730	143	72	1380	EH11 1SZ|EH14 1XJ|EH14	LINESTRING(-3.2330684804 55.9304310246, -3.233762 55.930952)
731	data/streetview/SV_679_nS0_7I1TJ6cTDaMheQMjow.jpg	0	1	9	0	NULL	NULL	NULL	NULL	679	-3.2281521348	55.9342767923	-3.228156	55.934213	nS0_7I1TJ6cTDaMheQMjow	731	1	7	1366	EH11 1SG|EH11 1SF|EH11	LINESTRING(-3.2281521348 55.9342767923, -3.228156 55.934213)
732	data/streetview/SV_680_x4yoAih6E-c8NznZ0F-Ruw.jpg	0	0.83333333	6	0	NULL	NULL	NULL	NULL	680	-3.2208618954	55.9303072199	-3.221027	55.930571	x4yoAih6E-c8NznZ0F-Ruw	732	160	31	579	EH10 5DF|EH10 5DF|EH10	LINESTRING(-3.2208618954 55.9303072199, -3.221027 55.930571)
733	data/streetview/SV_681_-JL79ENXQWHgJYUYY87Jrg.jpg	0.09090909	0.90909091	11	0	NULL	NULL	NULL	NULL	681	-3.2200563394	55.9341699145	-3.219598	55.933939	-JL79ENXQWHgJYUYY87Jrg	733	311	38	603	EH10 5EP|EH10 5EP|EH10	LINESTRING(-3.2200563394 55.9341699145, -3.219598 55.933939)
734	data/streetview/SV_682_PwkRYQVkZ00uWDPjllGQpw.jpg	0	0.90909091	11	0	NULL	NULL	NULL	NULL	682	-3.21203311	55.9306056332	-3.211951	55.930286	PwkRYQVkZ00uWDPjllGQpw	734	351	36	606	EH10 5ES|EH10 5ES|EH10	LINESTRING(-3.21203311 55.9306056332, -3.211951 55.930286)
735	data/streetview/SV_683_s5AFuQxYubAGsgHHI7FC6Q.jpg	0	1	8	0	NULL	NULL	NULL	NULL	683	-3.207579579	55.9324011402	-3.207547	55.93228	s5AFuQxYubAGsgHHI7FC6Q	735	351	14	349	EH10 4BG|EH10 4BG|EH10	LINESTRING(-3.207579579 55.9324011402, -3.207547 55.93228)
736	data/streetview/SV_684_4yb6PCsshdOPpAZ1BQyruA.jpg	0	1	5	0	NULL	NULL	NULL	NULL	684	-3.2036310974	55.9326284391	-3.203621	55.932165	4yb6PCsshdOPpAZ1BQyruA	736	359	52	17868	EH9 2AW|EH9|EH9 2AL|EH9	LINESTRING(-3.2036310974 55.9326284391, -3.203621 55.932165)
737	data/streetview/SV_685_2aXGCwsjHhX_SjJm3FuVeA.jpg	0	1	8	0	NULL	NULL	NULL	NULL	685	-3.1992055452	55.9342242314	-3.199026	55.933937	2aXGCwsjHhX_SjJm3FuVeA	737	340	34	17865	EH9|EH9|EH9 2AQ|EH9	LINESTRING(-3.1992055452 55.9342242314, -3.199026 55.933937)
738	data/streetview/SV_686_AkHOBdkvJQVnk2S1VvmvEA.jpg	0	1	7	0	NULL	NULL	NULL	NULL	686	-3.1924905746	55.9349790591	-3.192532	55.935058	AkHOBdkvJQVnk2S1VvmvEA	738	163	9	17631	EH9 1AG|EH9|EH9 1AG|EH9	LINESTRING(-3.1924905746 55.9349790591, -3.192532 55.935058)
739	data/streetview/SV_687_F29noxSIe2iGNZrm9WQpjQ.jpg	0	0.92857143	14	0	NULL	NULL	NULL	NULL	687	-3.1871854551	55.9345207599	-3.186677	55.93461	F29noxSIe2iGNZrm9WQpjQ	739	252	33	17949	EH9 2JF|EH9 2JF|EH9	LINESTRING(-3.1871854551 55.9345207599, -3.186677 55.93461)
740	data/streetview/SV_688_NdbbKUx-xnhAknMMmPi9wA.jpg	0.2	0.7	10	0	NULL	NULL	NULL	NULL	688	-3.1842584367	55.9342666083	-3.184233	55.934199	NdbbKUx-xnhAknMMmPi9wA	740	348	8	17961	EH9 2JX|EH9 2JL|EH9	LINESTRING(-3.1842584367 55.9342666083, -3.184233 55.934199)
741	data/streetview/SV_689_stG7hud46letjL0xQzLXdw.jpg	0	1	4	0	NULL	NULL	NULL	NULL	689	-3.1779607344	55.9346065382	-3.178198	55.93503	stG7hud46letjL0xQzLXdw	741	162	49	17822	EH9 1SX|EH9 1SR|EH9|EH9 1SX|EH9	LINESTRING(-3.1779607344 55.9346065382, -3.178198 55.93503)
742	data/streetview/SV_690_BY3s7TnsmYg3YXCBkJwWZg.jpg	0	1	6	0	NULL	NULL	NULL	NULL	690	-3.1745589371	55.9315284193	-3.175141	55.931352	BY3s7TnsmYg3YXCBkJwWZg	742	61	41	17893	EH9 2DE|EH9 2DG|EH9	LINESTRING(-3.1745589371 55.9315284193, -3.175141 55.931352)
743	data/streetview/SV_691_IyaJQ9t0CW8Ha6Mze4Wnhw.jpg	0	1	7	1	2.2	0.74833148	3	1	691	-3.1694415683	55.9313046607	-3.169266	55.930936	IyaJQ9t0CW8Ha6Mze4Wnhw	743	345	42	5441	EH16 5PQ|EH16 5PH|EH16 5PQ|EH16	LINESTRING(-3.1694415683 55.9313046607, -3.169266 55.930936)
744	data/streetview/SV_692_zvnHcA-0rXUc-zo87Uz2CA.jpg	0.14285714	0.85714286	7	0	NULL	NULL	NULL	NULL	692	-3.1633703914	55.9317761516	-3.163925	55.93151	zvnHcA-0rXUc-zo87Uz2CA	744	49	45	5391	EH16 5JT|EH16 5JT|EH16	LINESTRING(-3.1633703914 55.9317761516, -3.163925 55.93151)
745	data/streetview/SV_693_x33LjUrsTYSdtFjrHY2FfA.jpg	0	1	6	0	NULL	NULL	NULL	NULL	693	-3.157497396	55.9334217275	-3.157458	55.933455	x33LjUrsTYSdtFjrHY2FfA	745	213	4	5381	EH16|EH16 5JF|EH16	LINESTRING(-3.157497396 55.9334217275, -3.157458 55.933455)
746	data/streetview/SV_694_YIya3ZN2hHV0hFQrOzA3bA.jpg	0.66666667	0.33333333	3	0	NULL	NULL	NULL	NULL	694	-3.1501382838	55.9332819936	-3.149271	55.933197	YIya3ZN2hHV0hFQrOzA3bA	746	279	55	5532	EH16 5UX|EH16 5LR|EH16	LINESTRING(-3.1501382838 55.9332819936, -3.149271 55.933197)
747	data/streetview/SV_695_hglh0fzhsmXZkVdqJqtoqg.jpg	0	0.5	2	0	NULL	NULL	NULL	NULL	695	-3.148033252	55.9326743286	-3.14709	55.932438	hglh0fzhsmXZkVdqJqtoqg	747	294	64	5410	EH16 5LT|EH16 5UX|EH16	LINESTRING(-3.148033252 55.9326743286, -3.14709 55.932438)
748	data/streetview/SV_696_Z0TqJVoypKG4PiUWt6nw5g.jpg	0	0.85714286	7	0	NULL	NULL	NULL	NULL	696	-3.1443000639	55.9333064827	-3.144453	55.933377	Z0TqJVoypKG4PiUWt6nw5g	748	129	12	5162	EH16 4FE|EH16 4FE|EH16	LINESTRING(-3.1443000639 55.9333064827, -3.144453 55.933377)
749	data/streetview/SV_697_CIhUcyI13ZB_9V9QtZCAEQ.jpg	0.28571429	0.71428571	7	0	NULL	NULL	NULL	NULL	697	-3.1393240592	55.9315685058	-3.139537	55.931756	CIhUcyI13ZB_9V9QtZCAEQ	749	147	25	5171	EH16 4GD|EH16 4BY|EH16	LINESTRING(-3.1393240592 55.9315685058, -3.139537 55.931756)
750	data/streetview/SV_698_gSZnaJGx3pOqmoeCZ067qA.jpg	0.33333333	0.66666667	3	1	4.0667	1.38884444	6	1	698	-3.1314081326	55.9335461221	-3.131409	55.933781	gSZnaJGx3pOqmoeCZ067qA	750	179	26	5210	EH16|EH16 4NU|EH16	LINESTRING(-3.1314081326 55.9335461221, -3.131409 55.933781)
751	data/streetview/SV_699_W7zL0QInM8VDjZrHwR3Dbg.jpg	0	0.9	10	1	3.0667	1.18133634	5	1	699	-3.1287495556	55.9324418338	-3.128811	55.932548	W7zL0QInM8VDjZrHwR3Dbg	751	162	12	5149	EH16 4EG|EH16|EH16 4PA|EH16 4EG|EH16	LINESTRING(-3.1287495556 55.9324418338, -3.128811 55.932548)
752	data/streetview/SV_700_iOdvydOHBa5do2unS0htUQ.jpg	0	1	5	0	NULL	NULL	NULL	NULL	700	-3.1209915154	55.9322139514	-3.121356	55.932302	iOdvydOHBa5do2unS0htUQ	752	113	25	5192	EH16 4LF|EH16 4LG|EH16	LINESTRING(-3.1209915154 55.9322139514, -3.121356 55.932302)
753	data/streetview/SV_701_OAqz6gqgS42Tg8TgZ7Nm5w.jpg	0.2	0.6	5	1	4	1.03279556	6	2	701	-3.1183945178	55.9325046002	-3.118202	55.932541	OAqz6gqgS42Tg8TgZ7Nm5w	753	251	13	5191	EH16 4LE|EH16 4ND|EH16	LINESTRING(-3.1183945178 55.9325046002, -3.118202 55.932541)
754	data/streetview/SV_702_hkoCzHp0WuawiAaavuVMvQ.jpg	0	1	1	0	NULL	NULL	NULL	NULL	702	-3.1148849437	55.9308189812	-3.113638	55.93133	hkoCzHp0WuawiAaavuVMvQ	754	233	96	5242	EH16 4SQ|EH16 4ND|EH16	LINESTRING(-3.1148849437 55.9308189812, -3.113638 55.93133)
755	data/streetview/SV_703_7nipVMs9KJin3iJAqYSAlQ.jpg	0	1	1	0	NULL	NULL	NULL	NULL	703	-3.1069643847	55.9343433882	-3.106181	55.934217	7nipVMs9KJin3iJAqYSAlQ	755	286	51	5082	EH15 3RD|EH15 3HH|EH15 3HJ|EH15	LINESTRING(-3.1069643847 55.9343433882, -3.106181 55.934217)
756	data/streetview/SV_704_4fJ_hSm8u4taEfOz_oIzcw.jpg	0	1	7	0	NULL	NULL	NULL	NULL	704	-3.1035211836	55.9332558723	-3.103471	55.93308	4fJ_hSm8u4taEfOz_oIzcw	756	350	20	4997	EH15 3HP|EH15 3HP|EH15 3HP|EH15	LINESTRING(-3.1035211836 55.9332558723, -3.103471 55.93308)
757	data/streetview/SV_705_RtkcnOD29ZfETH1R1b10BQ.jpg	0	1	5	0	NULL	NULL	NULL	NULL	705	-3.09856587	55.9336003803	-3.098571	55.933607	RtkcnOD29ZfETH1R1b10BQ	757	156	1	5000	EH15 3HS|EH21|EH21 8QS|EH21|EH21	LINESTRING(-3.09856587 55.9336003803, -3.098571 55.933607)
758	data/streetview/SV_706_bTi89TUmK1IUzuhIO-f7_g.jpg	0.14285714	0.71428571	7	0	NULL	NULL	NULL	NULL	706	-3.0922854538	55.9347884104	-3.092241	55.934826	bTi89TUmK1IUzuhIO-f7_g	758	213	5	7892	EH21 8QU|EH21|EH21|EH21 8RB|EH21|EH21	LINESTRING(-3.0922854538 55.9347884104, -3.092241 55.934826)
759	data/streetview/SV_707_SCR22DsK2OWm1NiVmHDfqA.jpg	1	0	6	1	4.3333	1.77638835	7	1	707	-3.0859849239	55.9349225823	-3.086368	55.935501	SCR22DsK2OWm1NiVmHDfqA	759	159	69	7894	EH21 8QZ|EH21 8QZ|EH21|EH21	LINESTRING(-3.0859849239 55.9349225823, -3.086368 55.935501)
760	data/streetview/SV_708_prfDFszhbj_kxEh7M8YlKA.jpg	0	0	0	0	NULL	NULL	NULL	NULL	708	-3.082367455	55.9322992664	-3.08264	55.930964	prfDFszhbj_kxEh7M8YlKA	760	6	149	7902	EH21 8RZ|EH21 8RP|EH21|EH21	LINESTRING(-3.082367455 55.9322992664, -3.08264 55.930964)
761	data/streetview/SV_709_S9GAko1dgIIgDwyuBTk8yQ.jpg	0.33333333	0.55555556	9	0	NULL	NULL	NULL	NULL	709	-3.0775909162	55.9310791059	-3.077639	55.931095	S9GAko1dgIIgDwyuBTk8yQ	761	120	3	7484	EH21|EH21 6UU|EH21 6UD|EH21|EH21	LINESTRING(-3.0775909162 55.9310791059, -3.077639 55.931095)
762	data/streetview/SV_710_1ywrCI9AMwC1TpDC-wj6bQ.jpg	0	0.88888889	9	0	NULL	NULL	NULL	NULL	710	-3.0702600558	55.9308323079	-3.068769	55.932522	1ywrCI9AMwC1TpDC-wj6bQ	762	206	210	7484	EH21|EH21|EH21 6UU|EH21 6UD|EH21|EH21	LINESTRING(-3.0702600558 55.9308323079, -3.068769 55.932522)
763	data/streetview/SV_711_Ezkv3DDscFGTh4RCCczI0A.jpg	0.4	0.6	5	1	2.5333	1.02415277	4	1	711	-3.0663097455	55.9337219086	-3.066525	55.933846	Ezkv3DDscFGTh4RCCczI0A	763	135	19	7318	EH21 6HN|EH21|EH21 6EZ|EH21|EH21	LINESTRING(-3.0663097455 55.9337219086, -3.066525 55.933846)
764	data/streetview/SV_712_cgVTodUH4tn00wiD21j1qw.jpg	0	1	9	0	NULL	NULL	NULL	NULL	712	-3.0646477337	55.9311309254	-3.064717	55.930995	cgVTodUH4tn00wiD21j1qw	764	15	16	7450	EH21 6SU|EH21|EH21 6HR|EH21|EH21	LINESTRING(-3.0646477337 55.9311309254, -3.064717 55.930995)
765	data/streetview/SV_717_ALxW0OVamMHdfBBEDhQLUw.jpg	0.2	0.6	5	1	2.5333	1.30979218	5	1	717	-3.3143034191	55.9267544754	-3.314242	55.926761	ALxW0OVamMHdfBBEDhQLUw	765	259	4	3081	EH12 9BX|EH12 9BX|EH12	LINESTRING(-3.3143034191 55.9267544754, -3.314242 55.926761)
766	data/streetview/SV_718_e8YF5surbyaefuHiAbTk0Q.jpg	0.6	0.2	5	1	2.8667	1.1469767	5	1	718	-3.3100817865	55.9299700776	-3.310238	55.930005	e8YF5surbyaefuHiAbTk0Q	766	111	10	3126	EH12 9GG|EH12 9GG|EH12	LINESTRING(-3.3100817865 55.9299700776, -3.310238 55.930005)
767	data/streetview/SV_719_ccnI6yr-NhzxM0eJRn9w5w.jpg	0.16666667	0.83333333	6	0	NULL	NULL	NULL	NULL	719	-3.3036043552	55.9277208654	-3.303614	55.927543	ccnI6yr-NhzxM0eJRn9w5w	767	1	20	1920	EH11 4DJ|EH11 4XX|EH11	LINESTRING(-3.3036043552 55.9277208654, -3.303614 55.927543)
768	data/streetview/SV_720_Bl_n155RE_8BPtHgmBjLVQ.jpg	0.91666667	0	12	1	3.8667	1.30979218	7	2	720	-3.29741664	55.9255249442	-3.297715	55.925495	Bl_n155RE_8BPtHgmBjLVQ	768	79	19	1915	EH11 4DB|EH11 4DY|EH11	LINESTRING(-3.29741664 55.9255249442, -3.297715 55.925495)
769	data/streetview/SV_721_vmqgrK4YH--YimXEevREYA.jpg	0	0.66666667	3	0	NULL	NULL	NULL	NULL	721	-3.2910560215	55.9282517721	-3.291338	55.928947	vmqgrK4YH--YimXEevREYA	769	167	79	1930	EH11|EH11 4EA|EH11|EH11	LINESTRING(-3.2910560215 55.9282517721, -3.291338 55.928947)
770	data/streetview/SV_722_KXRTFd4snCHvL25bbwfxWA.jpg	0	1	7	0	NULL	NULL	NULL	NULL	722	-3.2871452985	55.9277477048	-3.287643	55.927978	KXRTFd4snCHvL25bbwfxWA	770	129	40	1930	EH11 4EA|EH11 4EA|EH11	LINESTRING(-3.2871452985 55.9277477048, -3.287643 55.927978)
771	data/streetview/SV_723_arAJxQPlBGiLBniKZHWeyw.jpg	0	1	6	0	NULL	NULL	NULL	NULL	723	-3.2805696885	55.9295663746	-3.280473	55.929407	arAJxQPlBGiLBniKZHWeyw	771	341	19	1817	EH11 3RR|EH11 3RR|EH11	LINESTRING(-3.2805696885 55.9295663746, -3.280473 55.929407)
772	data/streetview/SV_724_gQNtH9cPz33YVaJzRTQMCA.jpg	0.07692308	0.92307692	13	0	NULL	NULL	NULL	NULL	724	-3.2770168116	55.9298100273	-3.277441	55.929737	gQNtH9cPz33YVaJzRTQMCA	772	72	28	1814	EH11 3RN|EH11 3RJ|EH11 3RL|EH11	LINESTRING(-3.2770168116 55.9298100273, -3.277441 55.929737)
773	data/streetview/SV_725_h0249MDQSldqMzknCUGEWQ.jpg	0.66666667	0	3	0	NULL	NULL	NULL	NULL	725	-3.2723105956	55.9277954503	-3.271893	55.927683	h0249MDQSldqMzknCUGEWQ	773	295	29	1691	EH11 3GZ|EH11 3RA|EH11	LINESTRING(-3.2723105956 55.9277954503, -3.271893 55.927683)
774	data/streetview/SV_726_Vju40IoNyBZt9r3fBq9mnA.jpg	0	0.83333333	6	0	NULL	NULL	NULL	NULL	726	-3.2677187819	55.9253746188	-3.267732	55.925401	Vju40IoNyBZt9r3fBq9mnA	774	164	3	3804	EH14 2AH|EH14|EH14 2AH|EH14	LINESTRING(-3.2677187819 55.9253746188, -3.267732 55.925401)
775	data/streetview/SV_727_-nCLPPob-nbgsFVyZNj0vw.jpg	0	0.91666667	12	0	NULL	NULL	NULL	NULL	727	-3.2616379798	55.9298899793	-3.261701	55.929644	-nCLPPob-nbgsFVyZNj0vw	775	8	28	1736	EH11 3LH|EH11|EH11 3HJ|EH11	LINESTRING(-3.2616379798 55.9298899793, -3.261701 55.929644)
776	data/streetview/SV_728_Q-uNZgOiw8YRmGMnlXMBRQ.jpg	0	1	5	0	NULL	NULL	NULL	NULL	728	-3.255338754	55.9268573751	-3.254388	55.927791	Q-uNZgOiw8YRmGMnlXMBRQ	776	209	120	3782	EH14 1UG|EH14 1UF|EH14	LINESTRING(-3.255338754 55.9268573751, -3.254388 55.927791)
777	data/streetview/SV_729_QXkz0Vy_uOnAo3DSTLTQHA.jpg	0	0.8	5	0	NULL	NULL	NULL	NULL	729	-3.250799634	55.9260410248	-3.251049	55.925869	QXkz0Vy_uOnAo3DSTLTQHA	777	39	25	3739	EH14 1RL|EH14 1TZ|EH14	LINESTRING(-3.250799634 55.9260410248, -3.251049 55.925869)
778	data/streetview/SV_730_hMzmB6eaXKSipZ-GcWvOCg.jpg	0.2	0.8	5	1	1.8	0.65319726	3	1	730	-3.2489011076	55.9302039393	-3.248942	55.930159	hMzmB6eaXKSipZ-GcWvOCg	778	27	6	3765	EH14 1SW|EH14 1AB|EH14 1SN|EH14	LINESTRING(-3.2489011076 55.9302039393, -3.248942 55.930159)
779	data/streetview/SV_731_ll4Z_0RsRgj7lK5un9s2qQ.jpg	0	0.875	16	1	2.4667	1.02415277	5	1	731	-3.2440217057	55.9281384444	-3.244015	55.928106	ll4Z_0RsRgj7lK5un9s2qQ	779	353	4	3717	EH14 1QF|EH14 1QF|EH14	LINESTRING(-3.2440217057 55.9281384444, -3.244015 55.928106)
780	data/streetview/SV_732_xzUPdbrbZHwFbBjjaIGpjg.jpg	0	0.85714286	14	0	NULL	NULL	NULL	NULL	732	-3.2389377757	55.929194217	-3.239447	55.929009	xzUPdbrbZHwFbBjjaIGpjg	780	57	38	3680	EH14 1NJ|EH14|EH14 1NJ|EH14	LINESTRING(-3.2389377757 55.929194217, -3.239447 55.929009)
781	data/streetview/SV_733_-qpodp41vT8VC7X2gkKHyQ.jpg	0.14285714	0.71428571	7	0	NULL	NULL	NULL	NULL	733	-3.2319840539	55.9271256671	-3.231948	55.927092	-qpodp41vT8VC7X2gkKHyQ	781	329	4	3559	EH14 1AW|EH14|EH14 1AW|EH14	LINESTRING(-3.2319840539 55.9271256671, -3.231948 55.927092)
782	data/streetview/SV_734_HwVse-Bq6bKdiFxdZ5Usrw.jpg	1	0	2	0	NULL	NULL	NULL	NULL	734	-3.2276261957	55.9276280106	-3.227936	55.927431	HwVse-Bq6bKdiFxdZ5Usrw	782	41	29	3549	EH14|EH14 1AG|EH14	LINESTRING(-3.2276261957 55.9276280106, -3.227936 55.927431)
783	data/streetview/SV_735_hFKB2aegSpxOHjO7Q8lwJQ.jpg	0.83333333	0.16666667	6	0	NULL	NULL	NULL	NULL	735	-3.2215557139	55.9266675838	-3.223825	55.926539	hFKB2aegSpxOHjO7Q8lwJQ	783	84	142	576	EH10 5DB|EH10 5DB|EH10	LINESTRING(-3.2215557139 55.9266675838, -3.223825 55.926539)
784	data/streetview/SV_736_wgDI8Tg_4URhrxRo7Va3-w.jpg	0	1	5	0	NULL	NULL	NULL	NULL	736	-3.2162741839	55.9286200883	-3.216203	55.928632	wgDI8Tg_4URhrxRo7Va3-w	784	253	5	627	EH10 5HF|EH10 5EU|EH10	LINESTRING(-3.2162741839 55.9286200883, -3.216203 55.928632)
785	data/streetview/SV_737_cSnB_81G2sRPn1zeZDg7Rw.jpg	0.5	0.5	2	1	4.0667	1.12348664	7	2	737	-3.2140934132	55.9291474496	-3.214439	55.92906	cSnB_81G2sRPn1zeZDg7Rw	785	65	24	611	EH10|EH10 5EZ|EH10	LINESTRING(-3.2140934132 55.9291474496, -3.214439 55.92906)
786	data/streetview/SV_738_cPHU1E22Ecsv0VEqlYXAIg.jpg	0	1	5	0	NULL	NULL	NULL	NULL	738	-3.2090622956	55.9292335411	-3.209017	55.929011	cPHU1E22Ecsv0VEqlYXAIg	786	353	25	328	EH10 4AA|EH10 4AA|EH10	LINESTRING(-3.2090622956 55.9292335411, -3.209017 55.929011)
787	data/streetview/SV_739_GxMokzLGHdpqeYJsqEFKgA.jpg	0	0.75	4	0	NULL	NULL	NULL	NULL	739	-3.2029379232	55.9302082385	-3.203681	55.930271	GxMokzLGHdpqeYJsqEFKgA	787	98	47	522	EH10 4SG|EH10 4SG|EH10	LINESTRING(-3.2029379232 55.9302082385, -3.203681 55.930271)
788	data/streetview/SV_740_Y96a7KXu4ujUJ-t9dQmpRw.jpg	0	0.85714286	7	0	NULL	NULL	NULL	NULL	740	-3.1983331205	55.928780411	-3.19857	55.928787	Y96a7KXu4ujUJ-t9dQmpRw	788	92	15	17934	EH9 2HL|EH9 2HL|EH9	LINESTRING(-3.1983331205 55.928780411, -3.19857 55.928787)
789	data/streetview/SV_741_RBbDgPBxtUW_EisTUH-hfg.jpg	1	0	2	0	NULL	NULL	NULL	NULL	741	-3.1948969923	55.9300148975	-3.195186	55.930082	RBbDgPBxtUW_EisTUH-hfg	789	112	19	17930	EH9 2HF|EH9 2HF|EH9	LINESTRING(-3.1948969923 55.9300148975, -3.195186 55.930082)
790	data/streetview/SV_742_owN3eARV_fJL5DsEvRPU3w.jpg	0	1	4	0	NULL	NULL	NULL	NULL	742	-3.1884530143	55.9263879836	-3.188408	55.926278	owN3eARV_fJL5DsEvRPU3w	790	347	13	18111	EH9 3HW|EH9|EH9 3HT|EH9	LINESTRING(-3.1884530143 55.9263879836, -3.188408 55.926278)
791	data/streetview/SV_743_3gOVDR46qFIILow9ITSw4Q.jpg	0	0.85714286	7	0	NULL	NULL	NULL	NULL	743	-3.1807851583	55.9296068186	-3.180978	55.929821	3gOVDR46qFIILow9ITSw4Q	791	153	27	17985	EH9 2NF|EH9 2NF|EH9	LINESTRING(-3.1807851583 55.9296068186, -3.180978 55.929821)
792	data/streetview/SV_744_JOr5NTC5qfZ4hi97fmHYlw.jpg	0	0.875	8	0	NULL	NULL	NULL	NULL	744	-3.1786738553	55.9278804614	-3.178653	55.927938	JOr5NTC5qfZ4hi97fmHYlw	792	191	7	18081	EH9 3EG|EH9 3EG|EH9	LINESTRING(-3.1786738553 55.9278804614, -3.178653 55.927938)
793	data/streetview/SV_745_vuZyrgfjawpb43Vqr9xTFg.jpg	0	1	8	0	NULL	NULL	NULL	NULL	745	-3.1715062399	55.9257918781	-3.171331	55.925595	vuZyrgfjawpb43Vqr9xTFg	793	333	24	5448	EH16 5QA|EH16 5QA|EH16	LINESTRING(-3.1715062399 55.9257918781, -3.171331 55.925595)
794	data/streetview/SV_746_vz10i-PRDk39tvhgjK7AAg.jpg	0	1	5	0	NULL	NULL	NULL	NULL	746	-3.167553689	55.9295762885	-3.167467	55.929516	vz10i-PRDk39tvhgjK7AAg	794	321	9	5439	EH16 5PL|EH16 5PJ|EH16	LINESTRING(-3.167553689 55.9295762885, -3.167467 55.929516)
795	data/streetview/SV_747_3tBLCfA37VJsOO19XRGowg.jpg	0.57142857	0.42857143	7	1	2.8	1.22202019	6	1	747	-3.1611853347	55.9283720639	-3.161142	55.92842	3tBLCfA37VJsOO19XRGowg	795	206	6	5260	EH16 4TQ|EH16|EH16 4TQ|EH16	LINESTRING(-3.1611853347 55.9283720639, -3.161142 55.92842)
796	data/streetview/SV_748_aLwTIA-CwAV9xV1XY9yDnw.jpg	0.11111111	0.66666667	9	0	NULL	NULL	NULL	NULL	748	-3.1584523206	55.9281171145	-3.158575	55.928065	aLwTIA-CwAV9xV1XY9yDnw	796	52	10	5252	EH16 4TE|EH16|EH16 4TQ|EH16	LINESTRING(-3.1584523206 55.9281171145, -3.158575 55.928065)
797	data/streetview/SV_749_aTVqbl6WCCYh9U9GXYODVQ.jpg	0	1	13	0	NULL	NULL	NULL	NULL	749	-3.1510020999	55.9265217397	-3.149557	55.925902	aTVqbl6WCCYh9U9GXYODVQ	797	307	113	5250	EH16|EH16 4TB|EH16	LINESTRING(-3.1510020999 55.9265217397, -3.149557 55.925902)
798	data/streetview/SV_750_IdyBwgvx9cZVkXZlyff85g.jpg	0.25	0.625	8	0	NULL	NULL	NULL	NULL	750	-3.1473303707	55.9286518004	-3.144973	55.929987	IdyBwgvx9cZVkXZlyff85g	798	224	209	5128	EH16 4BR|EH16 4BR|EH16	LINESTRING(-3.1473303707 55.9286518004, -3.144973 55.929987)
799	data/streetview/SV_751_KCl48L0d3tBEUAAvYKs22Q.jpg	0.33333333	0.66666667	3	0	NULL	NULL	NULL	NULL	751	-3.1445607351	55.929713037	-3.144055	55.929776	KCl48L0d3tBEUAAvYKs22Q	799	257	32	5128	EH16 4BR|EH16 4BR|EH16	LINESTRING(-3.1445607351 55.929713037, -3.144055 55.929776)
800	data/streetview/SV_752_iQ4s7_dVU2OiJf3Icvibzg.jpg	0	0	0	0	NULL	NULL	NULL	NULL	752	-3.1376583845	55.9269476459	-3.138581	55.926936	iQ4s7_dVU2OiJf3Icvibzg	800	88	57	5248	EH16 4SY|EH16 4SE|EH16	LINESTRING(-3.1376583845 55.9269476459, -3.138581 55.926936)
801	data/streetview/SV_753_62qZMPUNVqivo8hRyiNsPQ.jpg	1	0	2	0	NULL	NULL	NULL	NULL	753	-3.131191315	55.9291711281	-3.131547	55.929029	62qZMPUNVqivo8hRyiNsPQ	801	54	27	5147	EH16|EH16 4EE|EH16	LINESTRING(-3.131191315 55.9291711281, -3.131547 55.929029)
802	data/streetview/SV_754_UKGb1aWSwOPtjxgDE4rRYw.jpg	0	0.85714286	7	0	NULL	NULL	NULL	NULL	754	-3.1289737774	55.9283949414	-3.128886	55.92848	UKGb1aWSwOPtjxgDE4rRYw	802	210	11	-1	EH16 4HG|EH16 4HG|EH16	LINESTRING(-3.1289737774 55.9283949414, -3.128886 55.92848)
803	data/streetview/SV_755_g4jJ3oxnW4uG3ilDChSeSw.jpg	0	0.66666667	6	0	NULL	NULL	NULL	NULL	755	-3.1240771582	55.9255657564	-3.123784	55.925576	g4jJ3oxnW4uG3ilDChSeSw	803	266	18	5184	EH16|EH16 4JW|EH16	LINESTRING(-3.1240771582 55.9255657564, -3.123784 55.925576)
804	data/streetview/SV_756_BCwTSUf9C00Cr9nH_bgIKA.jpg	0.33333333	0.5	6	1	3.1333	1.02415277	4	1	756	-3.1195621573	55.9261024156	-3.119405	55.925447	BCwTSUf9C00Cr9nH_bgIKA	804	352	74	5183	EH16|EH16 4JJ|EH16 4JH|EH16	LINESTRING(-3.1195621573 55.9261024156, -3.119405 55.925447)
805	data/streetview/SV_757_TAmasdwr5H5qSCf46ZM-9A.jpg	0.4	0.5	10	0	NULL	NULL	NULL	NULL	757	-3.1126411276	55.9273314225	-3.112577	55.927332	TAmasdwr5H5qSCf46ZM-9A	805	269	4	5242	EH16 4SQ|EH16|EH16 4SQ|EH16	LINESTRING(-3.1126411276 55.9273314225, -3.112577 55.927332)
806	data/streetview/SV_758_FndS2XiEvSljLs8PLgmIrQ.jpg	0.33333333	0.5	6	1	4.6667	1.44529889	7	2	758	-3.1068554254	55.9301264093	-3.106958	55.930437	FndS2XiEvSljLs8PLgmIrQ	806	169	35	4999	EH15 3HR|EH15 3HR|EH15	LINESTRING(-3.1068554254 55.9301264093, -3.106958 55.930437)
807	data/streetview/SV_759_Gd2BQD6x20I_S8tXJJKhiw.jpg	0.85714286	0	14	1	4.4	1.25432585	7	2	759	-3.1034349974	55.9269801203	-3.103363	55.926718	Gd2BQD6x20I_S8tXJJKhiw	807	351	29	8099	EH22 1SQ|EH22 1SQ|EH22|EH22	LINESTRING(-3.1034349974 55.9269801203, -3.103363 55.926718)
808	data/streetview/SV_760_7_08XmcpKrxlJOOfC3y41A.jpg	1	0	4	0	NULL	NULL	NULL	NULL	760	-3.09961208	55.9292564222	-3.09952	55.929318	7_08XmcpKrxlJOOfC3y41A	808	219	9	8099	EH22 1SQ|EH22 1SQ|EH22|EH22	LINESTRING(-3.09961208 55.9292564222, -3.09952 55.929318)
809	data/streetview/SV_761_eGe_x-yK7dcPUOqp_V3EMA.jpg	0.66666667	0	6	0	NULL	NULL	NULL	NULL	761	-3.0937125796	55.9284077233	-3.093853	55.929031	eGe_x-yK7dcPUOqp_V3EMA	809	172	70	7901	EH21 8RY|EH21 8RY|EH21|EH21	LINESTRING(-3.0937125796 55.9284077233, -3.093853 55.929031)
810	data/streetview/SV_762_EAZ6KhilVrrIFs40pVPVLQ.jpg	0.66666667	0.33333333	3	0	NULL	NULL	NULL	NULL	762	-3.0872856636	55.9268946183	-3.088521	55.929906	EAZ6KhilVrrIFs40pVPVLQ	810	167	344	7901	EH21 8RY|EH22 1SG|EH22|EH22	LINESTRING(-3.0872856636 55.9268946183, -3.088521 55.929906)
811	data/streetview/SV_763_nUXq4nOZIdKf1iP9fGXTnA.jpg	0.25	0.75	4	0	NULL	NULL	NULL	NULL	763	-3.0845800978	55.929061432	-3.0863	55.930102	nUXq4nOZIdKf1iP9fGXTnA	811	137	158	7901	EH21 8RY|EH21 8RZ|EH21|EH21	LINESTRING(-3.0845800978 55.929061432, -3.0863 55.930102)
812	data/streetview/SV_764_7z40S6lPwAmyeNWkgf2efg.jpg	0.75	0.08333333	12	1	3.7333	1.33998342	7	1	764	-3.0757542419	55.9283357589	-3.074667	55.929067	7z40S6lPwAmyeNWkgf2efg	812	219	106	7484	EH21|EH21 6UU|EH21 6UD|EH21|EH21	LINESTRING(-3.0757542419 55.9283357589, -3.074667 55.929067)
813	data/streetview/SV_765__8cOMuriHN3FMZ4ufQLRWA.jpg	0.5	0.5	2	0	NULL	NULL	NULL	NULL	765	-3.073459729	55.9266530436	-3.072279	55.928398	_8cOMuriHN3FMZ4ufQLRWA	813	200	207	7904	EH21|EH21 8SB|EH21|EH21	LINESTRING(-3.073459729 55.9266530436, -3.072279 55.928398)
814	data/streetview/SV_766_bvcKjL-H-0MIGNOJtpK-ag.jpg	0.66666667	0.33333333	3	0	NULL	NULL	NULL	NULL	766	-3.0684419705	55.9299278781	-3.066914	55.931534	bvcKjL-H-0MIGNOJtpK-ag	814	208	202	7448	EH21 6SS|EH21|EH21 6SU|EH21|EH21	LINESTRING(-3.0684419705 55.9299278781, -3.066914 55.931534)
815	data/streetview/SV_767_XAINKdMdjPFaIseDqNaN3g.jpg	1	0	2	0	NULL	NULL	NULL	NULL	767	-3.0621452548	55.928110358	-3.062607	55.928265	XAINKdMdjPFaIseDqNaN3g	815	120	34	7897	EH21|EH21 8RE|EH21|EH21	LINESTRING(-3.0621452548 55.928110358, -3.062607 55.928265)
816	data/streetview/SV_768_1Vkj69QPpty2FBUD4hjUQQ.jpg	0.33333333	0.66666667	6	0	NULL	NULL	NULL	NULL	768	-3.0572588138	55.9283529492	-3.056353	55.929153	1Vkj69QPpty2FBUD4hjUQQ	816	212	105	7490	EH21 6XF|EH21|EH21 8RE|EH21|EH21	LINESTRING(-3.0572588138 55.9283529492, -3.056353 55.929153)
817	data/streetview/SV_772_xSj-6pJYxxogZ5Y4ct6I5Q.jpg	0.16666667	0.83333333	6	0	NULL	NULL	NULL	NULL	772	-3.3125183376	55.9241836457	-3.312489	55.924189	xSj-6pJYxxogZ5Y4ct6I5Q	817	251	2	3081	EH12 9BX|EH12 9BX|EH12	LINESTRING(-3.3125183376 55.9241836457, -3.312489 55.924189)
818	data/streetview/SV_773_2WAsNHYMB7WQQlqeAZ_6wg.jpg	0	0.75	4	0	NULL	NULL	NULL	NULL	773	-3.3060457361	55.922720735	-3.305991	55.922441	2WAsNHYMB7WQQlqeAZ_6wg	818	353	31	18133	EH11|EH91 5AD|EH91 5AT|EH11 4DU|EH11	LINESTRING(-3.3060457361 55.922720735, -3.305991 55.922441)
819	data/streetview/SV_774_R-oFrV3GSYXjslBRYibJkw.jpg	0.25	0.5	4	0	NULL	NULL	NULL	NULL	774	-3.3029943708	55.9245153912	-3.302995	55.924442	R-oFrV3GSYXjslBRYibJkw	819	0	8	1918	EH11 4DG|EH11 4DG|EH11	LINESTRING(-3.3029943708 55.9245153912, -3.302995 55.924442)
820	data/streetview/SV_775_Pl4Xrh5T0CgqGOQXt2HQEw.jpg	0	1	5	0	NULL	NULL	NULL	NULL	775	-3.297235295	55.921175601	-3.297278	55.921215	Pl4Xrh5T0CgqGOQXt2HQEw	820	148	5	1950	EH11|EH11|EH11 4HZ|EH11	LINESTRING(-3.297235295 55.921175601, -3.297278 55.921215)
821	data/streetview/SV_776_bqygG85GeWt8sqJxH1LjvA.jpg	0	1	9	0	NULL	NULL	NULL	NULL	776	-3.2938491157	55.9232247979	-3.293798	55.923121	bqygG85GeWt8sqJxH1LjvA	821	344	12	1893	EH11 4AA|EH11|EH11 4HA|EH11 4AA|EH11	LINESTRING(-3.2938491157 55.9232247979, -3.293798 55.923121)
822	data/streetview/SV_777_vRiFnmI_CRArAPzHOfbZcA.jpg	0	1	6	0	NULL	NULL	NULL	NULL	777	-3.2894205605	55.9239780755	-3.288857	55.924076	vRiFnmI_CRArAPzHOfbZcA	822	252	37	1901	EH11 4AS|EH11 4BN|EH11|EH11	LINESTRING(-3.2894205605 55.9239780755, -3.288857 55.924076)
823	data/streetview/SV_778_dbVfgeM6Niw6v8FTY33mbA.jpg	0	0.85714286	7	1	1.3333	0.47140452	2	1	778	-3.2829290181	55.9245520329	-3.282582	55.924855	dbVfgeM6Niw6v8FTY33mbA	823	212	40	1907	EH11|EH11|EH11 4BL|EH11	LINESTRING(-3.2829290181 55.9245520329, -3.282582 55.924855)
824	data/streetview/SV_779_7iSzo-Chp1-s72WrK3UqFQ.jpg	0.5	0.5	2	0	NULL	NULL	NULL	NULL	779	-3.277172893	55.9243766789	-3.277228	55.924547	7iSzo-Chp1-s72WrK3UqFQ	824	169	19	1895	EH11 4AH|EH11 4AH|EH11	LINESTRING(-3.277172893 55.9243766789, -3.277228 55.924547)
825	data/streetview/SV_780_3yx3QQOEz09yrhNuHEO1ag.jpg	0	0.90909091	11	0	NULL	NULL	NULL	NULL	780	-3.2741350528	55.9245533468	-3.274097	55.924489	3yx3QQOEz09yrhNuHEO1ag	825	341	8	2068	EH11 4SG|EH11 4RQ|EH11	LINESTRING(-3.2741350528 55.9245533468, -3.274097 55.924489)
826	data/streetview/SV_781_7M_KN7SpNV5N7my8RQivxA.jpg	0	1	6	0	NULL	NULL	NULL	NULL	781	-3.2677266103	55.9240222193	-3.267951	55.924367	7M_KN7SpNV5N7my8RQivxA	826	159	41	2074	EH11 4SR|EH11|EH11 4SR|EH11	LINESTRING(-3.2677266103 55.9240222193, -3.267951 55.924367)
827	data/streetview/SV_782_6kR4e5U3mdJ_ofIVpnT8bg.jpg	0	1	4	0	NULL	NULL	NULL	NULL	782	-3.2628428006	55.9251367834	-3.262932	55.925049	6kR4e5U3mdJ_ofIVpnT8bg	827	29	11	3823	EH14 2BJ|EH14|EH14 2AU|EH14	LINESTRING(-3.2628428006 55.9251367834, -3.262932 55.925049)
828	data/streetview/SV_783_4cpF1qRDRyzT3Yzob_af7w.jpg	0	1	2	0	NULL	NULL	NULL	NULL	783	-3.2584033562	55.9244371121	-3.25829	55.924656	4cpF1qRDRyzT3Yzob_af7w	828	196	25	3824	EH14 2BL|EH14|EH14 2BL|EH14	LINESTRING(-3.2584033562 55.9244371121, -3.25829 55.924656)
829	data/streetview/SV_784_XtGmaoEQFCUqmwz3yeyylA.jpg	0.5	0	2	1	2.8667	0.95684667	4	1	784	-3.2550286938	55.9210890109	-3.25477	55.92089	XtGmaoEQFCUqmwz3yeyylA	829	323	27	3919	EH14|EH14|EH14 2LZ|EH14	LINESTRING(-3.2550286938 55.9210890109, -3.25477 55.92089)
830	data/streetview/SV_785_v5C0jBLzm-oitJC2bdrKEA.jpg	0.5	0.25	4	0	NULL	NULL	NULL	NULL	785	-3.2498625265	55.9248279645	-3.249762	55.924857	v5C0jBLzm-oitJC2bdrKEA	830	242	7	3779	EH14|EH14 1TZ|EH14	LINESTRING(-3.2498625265 55.9248279645, -3.249762 55.924857)
831	data/streetview/SV_786_YPNNpZ62AUCmun4xpbuLyw.jpg	0	0	0	0	NULL	NULL	NULL	NULL	786	-3.2410448773	55.9209120863	-3.241104	55.920925	YPNNpZ62AUCmun4xpbuLyw	831	111	4	3574	EH14 1BS|EH14 1DG|EH14	LINESTRING(-3.2410448773 55.9209120863, -3.241104 55.920925)
832	data/streetview/SV_787_ZZcq-JhXisCFLUN72To9Gg.jpg	0.16666667	0.83333333	12	0	NULL	NULL	NULL	NULL	787	-3.236273209	55.9228870738	-3.236177	55.923101	ZZcq-JhXisCFLUN72To9Gg	832	194	25	3568	EH14|EH14|EH14 1BJ|EH14	LINESTRING(-3.236273209 55.9228870738, -3.236177 55.923101)
833	data/streetview/SV_788_FRI0yY1Q7bp43IWDtR3eHw.jpg	0.11111111	0.77777778	9	0	NULL	NULL	NULL	NULL	788	-3.2335865043	55.9248176172	-3.233508	55.924827	FRI0yY1Q7bp43IWDtR3eHw	833	257	5	3565	EH14 1BD|EH14|EH14 1BB|EH14	LINESTRING(-3.2335865043 55.9248176172, -3.233508 55.924827)
834	data/streetview/SV_789_-8deQ5X4Mf-BEAaDO5jhRg.jpg	0.72727273	0.27272727	11	0	NULL	NULL	NULL	NULL	789	-3.2277283108	55.9223136499	-3.228214	55.92423	-8deQ5X4Mf-BEAaDO5jhRg	834	171	215	790	EH10 5UY|EH10 5LG|EH10	LINESTRING(-3.2277283108 55.9223136499, -3.228214 55.92423)
835	data/streetview/SV_790_uT57ckYbv3fSozOuQqNnrA.jpg	0	1	12	0	NULL	NULL	NULL	NULL	790	-3.2202661574	55.9208606407	-3.220407	55.920819	uT57ckYbv3fSozOuQqNnrA	835	62	10	709	EH10 5PS|EH10 5PS|EH10	LINESTRING(-3.2202661574 55.9208606407, -3.220407 55.920819)
836	data/streetview/SV_791_ryxpVLA6wbl6ILjJ-cOuiQ.jpg	0.11111111	0.77777778	9	0	NULL	NULL	NULL	NULL	791	-3.2160183997	55.9204246323	-3.216072	55.920417	ryxpVLA6wbl6ILjJ-cOuiQ	836	75	3	728	EH10|EH10 5QS|EH10	LINESTRING(-3.2160183997 55.9204246323, -3.216072 55.920417)
837	data/streetview/SV_792_cjPrg0lppjWEz_zlFRxMKQ.jpg	0	0.9	10	0	NULL	NULL	NULL	NULL	792	-3.2103884728	55.923626262	-3.210328	55.923597	cjPrg0lppjWEz_zlFRxMKQ	837	310	5	726	EH10 5QQ|EH10|EH10|EH10 5QQ|EH10	LINESTRING(-3.2103884728 55.923626262, -3.210328 55.923597)
838	data/streetview/SV_793_9t0rqih9hl68pDTSqCbf_A.jpg	0	1	6	0	NULL	NULL	NULL	NULL	793	-3.2079152134	55.9202728942	-3.207997	55.920263	9t0rqih9hl68pDTSqCbf_A	838	77	5	835	EH10 6DD|EH10 6DD|EH10	LINESTRING(-3.2079152134 55.9202728942, -3.207997 55.920263)
839	data/streetview/SV_794_y7ozg86bje38ZwugjOmcUQ.jpg	0	1	5	0	NULL	NULL	NULL	NULL	794	-3.2010386075	55.9205263737	-3.201126	55.92094	y7ozg86bje38ZwugjOmcUQ	839	173	46	830	EH10 6BX|EH10 6JF|EH10	LINESTRING(-3.2010386075 55.9205263737, -3.201126 55.92094)
840	data/streetview/SV_795_B7t8LTbwPrZMqido3Th3yw.jpg	0	0.88888889	9	0	NULL	NULL	NULL	NULL	795	-3.1956149421	55.924617961	-3.196126	55.926103	B7t8LTbwPrZMqido3Th3yw	840	169	168	823	EH10 6BP|EH10 6BR|EH10	LINESTRING(-3.1956149421 55.924617961, -3.196126 55.926103)
841	data/streetview/SV_796_xCRhzzgqp9g2x4iB-Ga8ug.jpg	0	1	9	0	NULL	NULL	NULL	NULL	796	-3.1934234047	55.920768234	-3.187796	55.922229	xCRhzzgqp9g2x4iB-Ga8ug	841	245	386	868	EH10|EH10 6GZ|EH10	LINESTRING(-3.1934234047 55.920768234, -3.187796 55.922229)
842	data/streetview/SV_797_uLViyybukghnJqp5VLGO4Q.jpg	0.25	0.5	4	0	NULL	NULL	NULL	NULL	797	-3.1901229982	55.9243654644	-3.188854	55.925029	uLViyybukghnJqp5VLGO4Q	842	226	108	18098	EH9 3HD|EH9 3HA|EH9	LINESTRING(-3.1901229982 55.9243654644, -3.188854 55.925029)
843	data/streetview/SV_798_0qVkY3hCBf68YwdJ4Eq-mA.jpg	0	0.9	10	0	NULL	NULL	NULL	NULL	798	-3.181137253	55.9243050024	-3.180611	55.924765	0qVkY3hCBf68YwdJ4Eq-mA	843	212	61	18106	EH9 3HQ|EH9 3HQ|EH9	LINESTRING(-3.181137253 55.9243050024, -3.180611 55.924765)
844	data/streetview/SV_799_WOKsWBdmxV_HcQYODW5dQw.jpg	0	0.75	8	0	NULL	NULL	NULL	NULL	799	-3.1772303684	55.9244166713	-3.177233	55.92446	WOKsWBdmxV_HcQYODW5dQw	844	178	5	18117	EH9 3JE|EH9 3JE|EH9	LINESTRING(-3.1772303684 55.9244166713, -3.177233 55.92446)
845	data/streetview/SV_800_ws67olJLyIdG9733P7JkuQ.jpg	0	0.8	5	1	3.8667	1.45449495	6	2	800	-3.1706385265	55.9225962096	-3.170359	55.922671	ws67olJLyIdG9733P7JkuQ	845	244	19	18047	EH9 3BE|EH9 3BF|EH9 3BB|EH9	LINESTRING(-3.1706385265 55.9225962096, -3.170359 55.922671)
846	data/streetview/SV_801_D__LngJZhuo8bWnKri1P_A.jpg	1	0	7	0	NULL	NULL	NULL	NULL	801	-3.1674817338	55.9241930195	-3.167565	55.924191	D__LngJZhuo8bWnKri1P_A	846	87	5	5454	EH16 5QL|EH16|EH16 5QL|EH16	LINESTRING(-3.1674817338 55.9241930195, -3.167565 55.924191)
847	data/streetview/SV_802_kikgoOPNKpHkjYsG8-toAQ.jpg	0	0	1	0	NULL	NULL	NULL	NULL	802	-3.1635824652	55.9252371691	-3.163653	55.925262	kikgoOPNKpHkjYsG8-toAQ	847	122	5	5520	EH16 5TZ|EH16 5TZ|EH16	LINESTRING(-3.1635824652 55.9252371691, -3.163653 55.925262)
848	data/streetview/SV_803_L2StgLModtdKX02SdFAtHw.jpg	0.54545455	0.36363636	11	1	5.7333	1.23648247	7	3	803	-3.159730967	55.9252177722	-3.159391	55.925252	L2StgLModtdKX02SdFAtHw	848	259	22	5463	EH16 5QZ|EH16 5UG|EH16 5UF|EH16	LINESTRING(-3.159730967 55.9252177722, -3.159391 55.925252)
849	data/streetview/SV_804_DwKbcWxjBjSq7NtVdc5Rdg.jpg	0	1	3	0	NULL	NULL	NULL	NULL	804	-3.150163753	55.922807182	-3.150287	55.922911	DwKbcWxjBjSq7NtVdc5Rdg	849	146	14	5499	EH16 5SY|EH16|EH16 5SY|EH16	LINESTRING(-3.150163753 55.922807182, -3.150287 55.922911)
850	data/streetview/SV_805_QhhKLKd-KeXuYyrBpRUTBw.jpg	0.5	0.33333333	6	1	4	1.46059349	7	2	805	-3.1459644609	55.9210498003	-3.146223	55.921151	QhhKLKd-KeXuYyrBpRUTBw	850	124	20	5492	EH16 5SP|EH16 5SP|EH16	LINESTRING(-3.1459644609 55.9210498003, -3.146223 55.921151)
851	data/streetview/SV_806_pFu7aGUn0wXOgUbf7Amc4Q.jpg	0.93333333	0	15	0	NULL	NULL	NULL	NULL	806	-3.1411910859	55.9222454095	-3.14112	55.922223	pFu7aGUn0wXOgUbf7Amc4Q	851	299	5	5256	EH16|EH16 4TJ|EH16	LINESTRING(-3.1411910859 55.9222454095, -3.14112 55.922223)
852	data/streetview/SV_807_zqB407mSwiyqkqULh2b8aA.jpg	0	0.90909091	11	0	NULL	NULL	NULL	NULL	807	-3.1368957379	55.9225930802	-3.13729	55.922773	zqB407mSwiyqkqULh2b8aA	852	129	32	5231	EH16 4SA|EH16 4SA|EH16 4SB|EH16	LINESTRING(-3.1368957379 55.9225930802, -3.13729 55.922773)
853	data/streetview/SV_808_anPy2fH7RKaR62QKyFxKXQ.jpg	0.2	0.6	5	1	3.4	1.2	5	1	808	-3.1302857295	55.9249425759	-3.128449	55.922874	anPy2fH7RKaR62QKyFxKXQ	853	333	257	-1	EH16 4JR|EH16 4JR|EH16	LINESTRING(-3.1302857295 55.9249425759, -3.128449 55.922874)
854	data/streetview/SV_809_baQMa-dyPY6Y6xJBMCgb3Q.jpg	1	0	4	0	NULL	NULL	NULL	NULL	809	-3.1294320269	55.9222778427	-3.12958	55.922342	baQMa-dyPY6Y6xJBMCgb3Q	854	127	12	5278	EH16 4UU|EH16 4SA|EH16 4SB|EH16	LINESTRING(-3.1294320269 55.9222778427, -3.12958 55.922342)
855	data/streetview/SV_810_zJDd60Q8vw_ogzstJglq5g.jpg	0.36363636	0.54545455	11	0	NULL	NULL	NULL	NULL	810	-3.1213998737	55.9229748649	-3.118537	55.924638	zJDd60Q8vw_ogzstJglq5g	855	223	257	5184	EH16 4JW|EH16 4JW|EH16	LINESTRING(-3.1213998737 55.9229748649, -3.118537 55.924638)
856	data/streetview/SV_811_wrqPy0swyV4twHnzGl7lbQ.jpg	0	1	3	0	NULL	NULL	NULL	NULL	811	-3.1194767767	55.9222300927	-3.118071	55.924327	wrqPy0swyV4twHnzGl7lbQ	856	200	249	5184	EH16 4JW|EH16 4JW|EH16	LINESTRING(-3.1194767767 55.9222300927, -3.118071 55.924327)
857	data/streetview/SV_812_Wadz3tsHvrNEGDM0iLNz0g.jpg	0.5	0.25	4	1	4.0667	1.52606975	6	1	812	-3.1121640074	55.9214206872	-3.113641	55.921899	Wadz3tsHvrNEGDM0iLNz0g	857	120	106	5238	EH16 4SJ|EH22 1SL|EH22|EH22	LINESTRING(-3.1121640074 55.9214206872, -3.113641 55.921899)
858	data/streetview/SV_813_1l9POMTgw43eOqGDqFC7bw.jpg	0.9	0	10	1	6.5333	0.71802197	7	5	813	-3.1090971617	55.9226367387	-3.10797	55.922907	1l9POMTgw43eOqGDqFC7bw	858	246	76	8096	EH22|EH22 1SL|EH22|EH22	LINESTRING(-3.1090971617 55.9226367387, -3.10797 55.922907)
859	data/streetview/SV_814_iHqPd6UCTZmt7AHARf688w.jpg	0.4	0.5	10	0	NULL	NULL	NULL	NULL	814	-3.1016341813	55.9210069934	-3.101573	55.921015	iHqPd6UCTZmt7AHARf688w	859	256	4	8015	EH22 1LG|EH22 1LG|EH22|EH22	LINESTRING(-3.1016341813 55.9210069934, -3.101573 55.921015)
860	data/streetview/SV_815_2U0nHjCgnkXKGnKx37raNA.jpg	0.9375	0	16	1	4.2	1.97315314	7	1	815	-3.0977227926	55.9235107055	-3.09655	55.92271	2U0nHjCgnkXKGnKx37raNA	860	320	115	8094	EH22 1SG|EH22 1SG|EH22|EH22	LINESTRING(-3.0977227926 55.9235107055, -3.09655 55.92271)
861	data/streetview/SV_816_Uggpk5M3NQFxhdHTz43soQ.jpg	1	0	15	0	NULL	NULL	NULL	NULL	816	-3.0941802505	55.9241284358	-3.093872	55.923691	Uggpk5M3NQFxhdHTz43soQ	861	338	52	8094	EH22 1SG|EH22 1SG|EH22|EH22	LINESTRING(-3.0941802505 55.9241284358, -3.093872 55.923691)
862	data/streetview/SV_817_E7b3sGQP_PXq0j2zSQGOWQ.jpg	0	1	3	0	NULL	NULL	NULL	NULL	817	-3.0880749562	55.9236826814	-3.092757	55.923979	E7b3sGQP_PXq0j2zSQGOWQ	862	96	294	8094	EH22 1SG|EH22 1SG|EH22|EH22	LINESTRING(-3.0880749562 55.9236826814, -3.092757 55.923979)
863	data/streetview/SV_818_XdS-iTnGdD3rZUGNmDwSVw.jpg	0.5	0.5	4	0	NULL	NULL	NULL	NULL	818	-3.0813309595	55.9221219863	-3.088692	55.918529	XdS-iTnGdD3rZUGNmDwSVw	863	48	608	7901	EH21 8RY|EH22 1SA|EH22|EH22	LINESTRING(-3.0813309595 55.9221219863, -3.088692 55.918529)
864	data/streetview/SV_819_7z40S6lPwAmyeNWkgf2efg.jpg	0.9375	0	16	0	NULL	NULL	NULL	NULL	819	-3.078151913	55.9249881028	-3.074667	55.929067	7z40S6lPwAmyeNWkgf2efg	864	205	503	7902	EH22|EH21 8RZ|EH21|EH21	LINESTRING(-3.078151913 55.9249881028, -3.074667 55.929067)
865	data/streetview/SV_820_lZfBgyThJG6suRWcuf9KDg.jpg	0.75	0.25	4	0	NULL	NULL	NULL	NULL	820	-3.0731907261	55.9241232682	-3.068205	55.923004	lZfBgyThJG6suRWcuf9KDg	865	291	335	7906	EH22|EH21 8SE|EH21|EH21	LINESTRING(-3.0731907261 55.9241232682, -3.068205 55.923004)
866	data/streetview/SV_821_lZfBgyThJG6suRWcuf9KDg.jpg	0.33333333	0.66666667	9	0	NULL	NULL	NULL	NULL	821	-3.0689708684	55.923374784	-3.068205	55.923004	lZfBgyThJG6suRWcuf9KDg	866	310	63	7906	EH21|EH21 8SE|EH21|EH21	LINESTRING(-3.0689708684 55.923374784, -3.068205 55.923004)
867	data/streetview/SV_822_M5l0CvP0HHlJM4YDc36bzw.jpg	0.33333333	0.66666667	6	1	3.4	1.0198039	5	1	822	-3.0645096714	55.9220051486	-3.066105	55.922393	M5l0CvP0HHlJM4YDc36bzw	867	113	108	7910	EH21 8SL|EH21 8SL|EH21|EH21	LINESTRING(-3.0645096714 55.9220051486, -3.066105 55.922393)
868	data/streetview/SV_830_csy-3d-zxgMjPaIw3iwYhw.jpg	0	0.66666667	3	0	NULL	NULL	NULL	NULL	830	-3.2979759196	55.9157764287	-3.298126	55.915702	csy-3d-zxgMjPaIw3iwYhw	868	48	12	1945	EH11 4HJ|EH11	LINESTRING(-3.2979759196 55.9157764287, -3.298126 55.915702)
869	data/streetview/SV_831_NlkdjMJSXHwTlAj4JFGcxA.jpg	0	0.75	4	0	NULL	NULL	NULL	NULL	831	-3.2919952379	55.9174996742	-3.292083	55.917774	NlkdjMJSXHwTlAj4JFGcxA	869	169	31	3997	EH14 2SU|EH14 2SU|EH14	LINESTRING(-3.2919952379 55.9174996742, -3.292083 55.917774)
870	data/streetview/SV_832_1ZzTW2bNXav6VM1wp2-pfA.jpg	0.5	0	2	0	NULL	NULL	NULL	NULL	832	-3.2897843171	55.9183197443	-3.28944	55.918335	1ZzTW2bNXav6VM1wp2-pfA	870	265	22	3997	EH14 2SU|EH14|EH14 2SU|EH14	LINESTRING(-3.2897843171 55.9183197443, -3.28944 55.918335)
871	data/streetview/SV_833_D8disjcgdMhS4nEUN3TIiQ.jpg	0	0.85714286	7	0	NULL	NULL	NULL	NULL	833	-3.2809005152	55.9185519173	-3.280779	55.918731	D8disjcgdMhS4nEUN3TIiQ	871	200	21	3944	EH14 2PJ|EH14 2PJ|EH14	LINESTRING(-3.2809005152 55.9185519173, -3.280779 55.918731)
872	data/streetview/SV_834_jDx6VRBwENZzTIt2nyO8eA.jpg	0	1	9	0	NULL	NULL	NULL	NULL	834	-3.2795801106	55.9178799542	-3.279841	55.917917	jDx6VRBwENZzTIt2nyO8eA	872	104	17	3962	EH14|EH14 2QG|EH14	LINESTRING(-3.2795801106 55.9178799542, -3.279841 55.917917)
873	data/streetview/SV_835_eMV5I-W9JKK93DD8pXo6rg.jpg	0	1	6	0	NULL	NULL	NULL	NULL	835	-3.27369607	55.9170444416	-3.273812	55.917381	eMV5I-W9JKK93DD8pXo6rg	873	169	38	3974	EH14 2RD|EH14 2RD|EH14 2RE|EH14	LINESTRING(-3.27369607 55.9170444416, -3.273812 55.917381)
874	data/streetview/SV_836_DYZNY6hIEbBufZpFDmkhvA.jpg	0	0.85714286	7	0	NULL	NULL	NULL	NULL	836	-3.2682292363	55.9197846602	-3.266823	55.919389	DYZNY6hIEbBufZpFDmkhvA	874	296	98	3893	EH14 2JS|EH14 2JT|EH14	LINESTRING(-3.2682292363 55.9197846602, -3.266823 55.919389)
875	data/streetview/SV_837_8pHataP2e8r4Zv9DUso8Uw.jpg	0	0.66666667	3	0	NULL	NULL	NULL	NULL	837	-3.2636613674	55.9153559639	-3.263489	55.915453	8pHataP2e8r4Zv9DUso8Uw	875	224	15	3883	EH14 2JE|EH14 2JN|EH14	LINESTRING(-3.2636613674 55.9153559639, -3.263489 55.915453)
876	data/streetview/SV_838_yoL6iCzKyDZA9M19daXJvQ.jpg	0.14285714	0.71428571	7	0	NULL	NULL	NULL	NULL	838	-3.2551684208	55.9161041176	-3.255608	55.917204	yoL6iCzKyDZA9M19daXJvQ	876	167	125	3915	EH14 2LU|EH14 1JF|EH14	LINESTRING(-3.2551684208 55.9161041176, -3.255608 55.917204)
877	data/streetview/SV_839_yoL6iCzKyDZA9M19daXJvQ.jpg	0	1	8	0	NULL	NULL	NULL	NULL	839	-3.254246375	55.9174574818	-3.255608	55.917204	yoL6iCzKyDZA9M19daXJvQ	877	71	89	3917	EH14 2LX|EH14 2LX|EH14	LINESTRING(-3.254246375 55.9174574818, -3.255608 55.917204)
878	data/streetview/SV_840_KK3NuMnFaKqAEhKNr5nDQw.jpg	0	0.84615385	13	0	NULL	NULL	NULL	NULL	840	-3.247780746	55.919660539	-3.247474	55.919759	KK3NuMnFaKqAEhKNr5nDQw	878	240	22	3646	EH14 1JQ|EH14 1JB|EH14	LINESTRING(-3.247780746 55.919660539, -3.247474 55.919759)
879	data/streetview/SV_841_4f5ge6gGZQ8zsZm7mq-Fsg.jpg	0	0.85714286	7	0	NULL	NULL	NULL	NULL	841	-3.2419826573	55.9159214517	-3.241984	55.915883	4f5ge6gGZQ8zsZm7mq-Fsg	879	1	4	3607	EH14 1EP|EH14|EH14 1EP|EH14	LINESTRING(-3.2419826573 55.9159214517, -3.241984 55.915883)
880	data/streetview/SV_842_u54_hrJIDXMJHTDVBFrgOg.jpg	0.25	0.625	8	0	NULL	NULL	NULL	NULL	842	-3.2363084901	55.9199307949	-3.236504	55.919411	u54_hrJIDXMJHTDVBFrgOg	880	11	59	3570	EH14 1BN|EH14 1BN|EH14	LINESTRING(-3.2363084901 55.9199307949, -3.236504 55.919411)
881	data/streetview/SV_843_afeTmF56OHBL-C6BgXFKqA.jpg	0.05882353	0.82352941	17	0	NULL	NULL	NULL	NULL	843	-3.232795293	55.9154911887	-3.232255	55.915579	afeTmF56OHBL-C6BgXFKqA	881	253	35	613	EH10 5GA|EH10 5GA|EH10	LINESTRING(-3.232795293 55.9154911887, -3.232255 55.915579)
882	data/streetview/SV_844_OKnzvaW8P1k8gHh1jKvA9w.jpg	0.5	0.5	8	0	NULL	NULL	NULL	NULL	844	-3.2292905339	55.9179787573	-3.229136	55.918315	OKnzvaW8P1k8gHh1jKvA9w	882	194	39	791	EH10|EH10 5XA|EH10	LINESTRING(-3.2292905339 55.9179787573, -3.229136 55.918315)
883	data/streetview/SV_845_a5-CVGGuNIExoPsA3av9GA.jpg	0	1	12	0	NULL	NULL	NULL	NULL	845	-3.2243204774	55.9180850583	-3.22431	55.91797	a5-CVGGuNIExoPsA3av9GA	883	357	13	794	EH10 5XE|EH10 5XE|EH10	LINESTRING(-3.2243204774 55.9180850583, -3.22431 55.91797)
884	data/streetview/SV_846_lf-bdBnHf09KzaVKJ-K5BQ.jpg	0	1	7	0	NULL	NULL	NULL	NULL	846	-3.2163496657	55.917762434	-3.216496	55.917813	lf-bdBnHf09KzaVKJ-K5BQ	884	121	11	760	EH10 5SQ|EH10|EH10 5SQ|EH10	LINESTRING(-3.2163496657 55.917762434, -3.216496 55.917813)
885	data/streetview/SV_847_OfkF0nq0T5afx5IJG76hag.jpg	0	0.83333333	6	0	NULL	NULL	NULL	NULL	847	-3.2142020423	55.9158754504	-3.213438	55.91585	OfkF0nq0T5afx5IJG76hag	885	273	48	869	EH10 6HA|EH10|EH10 6HA|EH10	LINESTRING(-3.2142020423 55.9158754504, -3.213438 55.91585)
886	data/streetview/SV_848_OPXoDx9rbVufzk9WgiJe2w.jpg	1	0	4	0	NULL	NULL	NULL	NULL	848	-3.205805352	55.9156280291	-3.205954	55.915656	OPXoDx9rbVufzk9WgiJe2w	886	108	10	903	EH10 6JX|EH10 6JX|EH10	LINESTRING(-3.205805352 55.9156280291, -3.205954 55.915656)
887	data/streetview/SV_849_-9kfcTeaKSbxJ5hmLXwP0g.jpg	0.2	0.8	5	0	NULL	NULL	NULL	NULL	849	-3.2025039636	55.9178273147	-3.202458	55.917823	-9kfcTeaKSbxJ5hmLXwP0g	887	279	3	907	EH10 6LD|EH10 6LD|EH10	LINESTRING(-3.2025039636 55.9178273147, -3.202458 55.917823)
888	data/streetview/SV_850_cQsCwn1_4P3iu79GuHg_cw.jpg	0.1	0.8	10	0	NULL	NULL	NULL	NULL	850	-3.1959837819	55.9191130271	-3.19599	55.917506	cQsCwn1_4P3iu79GuHg_cw	888	0	179	868	EH10 6GZ|EH10 6GZ|EH10	LINESTRING(-3.1959837819 55.9191130271, -3.19599 55.917506)
889	data/streetview/SV_851_xCRhzzgqp9g2x4iB-Ga8ug.jpg	0	1	12	0	NULL	NULL	NULL	NULL	851	-3.1914586881	55.9202345556	-3.187796	55.922229	xCRhzzgqp9g2x4iB-Ga8ug	889	225	318	868	EH10|EH10 6GZ|EH10	LINESTRING(-3.1914586881 55.9202345556, -3.187796 55.922229)
890	data/streetview/SV_852_nUlnTWn_9o5aEDEAVNRZfg.jpg	0.25	0.5	8	0	NULL	NULL	NULL	NULL	852	-3.1884022466	55.9174424561	-3.188549	55.916578	nUlnTWn_9o5aEDEAVNRZfg	890	5	97	868	EH10 6GZ|EH10 6GZ|EH10	LINESTRING(-3.1884022466 55.9174424561, -3.188549 55.916578)
891	data/streetview/SV_853_2kYhOvJSZgo3CPbbBLhMIA.jpg	0.8	0	5	0	NULL	NULL	NULL	NULL	853	-3.1806609657	55.9175993857	-3.180884	55.918924	2kYhOvJSZgo3CPbbBLhMIA	891	174	148	5793	EH16|EH16 6TR|EH16	LINESTRING(-3.1806609657 55.9175993857, -3.180884 55.918924)
892	data/streetview/SV_854_FXjWJ4cEmf-XQFjfFoSRDw.jpg	0.33333333	0.5	6	0	NULL	NULL	NULL	NULL	854	-3.1778181672	55.9183948818	-3.1782	55.919035	FXjWJ4cEmf-XQFjfFoSRDw	892	161	75	5791	EH16 6TP|EH16	LINESTRING(-3.1778181672 55.9183948818, -3.1782 55.919035)
893	data/streetview/SV_855_90FEHKIKbfot2guZ5YDUOw.jpg	0	0.8	5	0	NULL	NULL	NULL	NULL	855	-3.1710891672	55.9175489439	-3.169398	55.917079	90FEHKIKbfot2guZ5YDUOw	893	296	118	5546	EH16 6AE|EH16 6AF|EH16	LINESTRING(-3.1710891672 55.9175489439, -3.169398 55.917079)
894	data/streetview/SV_856_cNBysjOot1YvgxFLwHBw6w.jpg	0.5	0.5	2	1	2.6667	1.0749677	5	1	856	-3.166406915	55.9201475263	-3.167497	55.920266	cNBysjOot1YvgxFLwHBw6w	894	100	69	5549	EH16 6AJ|EH16 6AJ|EH16	LINESTRING(-3.166406915 55.9201475263, -3.167497 55.920266)
895	data/streetview/SV_857_mdtLieUxNQHp2U68jN-Gcg.jpg	0	1	7	0	NULL	NULL	NULL	NULL	857	-3.1622124483	55.9199025623	-3.16198	55.919766	mdtLieUxNQHp2U68jN-Gcg	895	316	21	5840	EH16 6YL|EH16 6YL|EH16	LINESTRING(-3.1622124483 55.9199025623, -3.16198 55.919766)
896	data/streetview/SV_858_zK4KMpLr_4nPZP6yUoJElg.jpg	0.2	0.8	5	0	NULL	NULL	NULL	NULL	858	-3.1565418936	55.9195862837	-3.156687	55.919628	zK4KMpLr_4nPZP6yUoJElg	896	117	10	5508	EH16 5TJ|EH16 5TJ|EH16	LINESTRING(-3.1565418936 55.9195862837, -3.156687 55.919628)
897	data/streetview/SV_859_vpbduFZKabWSEAOlyP0zMA.jpg	0	0.83333333	6	0	NULL	NULL	NULL	NULL	859	-3.1550303998	55.9177623069	-3.154919	55.917602	vpbduFZKabWSEAOlyP0zMA	897	338	19	5595	EH16 6DU|EH16 6DU|EH16	LINESTRING(-3.1550303998 55.9177623069, -3.154919 55.917602)
898	data/streetview/SV_860_tsjH9jxtgDoh7sfFk52WGQ.jpg	0.8	0	5	0	NULL	NULL	NULL	NULL	860	-3.1459522419	55.917194253	-3.14799	55.918141	tsjH9jxtgDoh7sfFk52WGQ	898	129	165	5525	EH17|EH16 5UJ|EH16	LINESTRING(-3.1459522419 55.917194253, -3.14799 55.918141)
899	data/streetview/SV_861_U5T5DCWRNrewtceVpkLoyg.jpg	0.5	0	2	0	NULL	NULL	NULL	NULL	861	-3.1411756367	55.9198431004	-3.140406	55.920335	U5T5DCWRNrewtceVpkLoyg	899	221	73	5247	EH16 4SX|EH17 7SB|EH17|EH16	LINESTRING(-3.1411756367 55.9198431004, -3.140406 55.920335)
900	data/streetview/SV_862_om2uusLe7k2lv6VbJ4kEog.jpg	0	1	12	0	NULL	NULL	NULL	NULL	862	-3.1397214134	55.9167629552	-3.138662	55.916897	om2uusLe7k2lv6VbJ4kEog	900	257	68	6045	EH17|EH17 7RP|EH17 7RW|EH17	LINESTRING(-3.1397214134 55.9167629552, -3.138662 55.916897)
901	data/streetview/SV_863_eV-hgqkzu5BIbMcsedpDpg.jpg	0	0.83333333	12	0	NULL	NULL	NULL	NULL	863	-3.1341746571	55.9161744466	-3.134063	55.916196	eV-hgqkzu5BIbMcsedpDpg	901	250	7	5994	EH17 7NU|EH17 7NU|EH17	LINESTRING(-3.1341746571 55.9161744466, -3.134063 55.916196)
902	data/streetview/SV_864_XZR7Yvc9UZFlZdv5AzO9QQ.jpg	0	1	3	0	NULL	NULL	NULL	NULL	864	-3.1261909904	55.9153071637	-3.127103	55.914265	XZR7Yvc9UZFlZdv5AzO9QQ	902	26	129	5894	EH17 7DP|EH17 7DP|EH17	LINESTRING(-3.1261909904 55.9153071637, -3.127103 55.914265)
903	data/streetview/SV_865_anPy2fH7RKaR62QKyFxKXQ.jpg	1	0	5	1	3.4667	1.40791414	6	1	865	-3.1233979018	55.9194710508	-3.128449	55.922874	anPy2fH7RKaR62QKyFxKXQ	903	140	492	5257	EH16 4TL|EH16 4SS|EH16	LINESTRING(-3.1233979018 55.9194710508, -3.128449 55.922874)
904	data/streetview/SV_866_KtNFNnrGy7ufgTZ40xWvAQ.jpg	0.125	0.75	8	0	NULL	NULL	NULL	NULL	866	-3.117728384	55.9187150441	-3.115487	55.918119	KtNFNnrGy7ufgTZ40xWvAQ	904	295	155	5238	EH16 4SJ|EH16 4SP|EH16	LINESTRING(-3.117728384 55.9187150441, -3.115487 55.918119)
905	data/streetview/SV_867_NBIff0yUmrPs0hbuZNoEkQ.jpg	0.25	0.5	4	0	NULL	NULL	NULL	NULL	867	-3.1101672448	55.9164311145	-3.110094	55.916513	NBIff0yUmrPs0hbuZNoEkQ	905	206	10	8067	EH22 1QP|EH22|EH22 1QP|EH22|EH22	LINESTRING(-3.1101672448 55.9164311145, -3.110094 55.916513)
906	data/streetview/SV_868_QjYR1eZaSHoFr67KoErVrQ.jpg	0.77777778	0	9	1	5.2	1.42361043	7	3	868	-3.1083431161	55.9195349583	-3.105976	55.920748	QjYR1eZaSHoFr67KoErVrQ	906	227	200	8096	EH22 1SL|EH22 1SL|EH22|EH22	LINESTRING(-3.1083431161 55.9195349583, -3.105976 55.920748)
907	data/streetview/SV_869_fqYlVSlWEydibBDFmhjlBg.jpg	0.22222222	0.66666667	9	0	NULL	NULL	NULL	NULL	869	-3.1007231006	55.9193072818	-3.101159	55.918544	fqYlVSlWEydibBDFmhjlBg	907	17	89	8015	EH22|EH22 1LG|EH22|EH22	LINESTRING(-3.1007231006 55.9193072818, -3.101159 55.918544)
908	data/streetview/SV_870_hE_7-ffnHxOkprpxL_nhEA.jpg	0.28571429	0.57142857	7	1	3.5333	1.25786415	5	1	870	-3.0966169564	55.9187316038	-3.09895	55.917445	hE_7-ffnHxOkprpxL_nhEA	908	45	204	8093	EH22|EH22 1SF|EH22|EH22	LINESTRING(-3.0966169564 55.9187316038, -3.09895 55.917445)
909	data/streetview/SV_871_SZfYXXvIn1z9vI6yvLsHNg.jpg	1	0	5	1	4.0667	1.33998342	7	1	871	-3.091366201	55.9187696493	-3.09121	55.918615	SZfYXXvIn1z9vI6yvLsHNg	909	330	20	8092	EH22 1SE|EH22 1SE|EH22|EH22	LINESTRING(-3.091366201 55.9187696493, -3.09121 55.918615)
910	data/streetview/SV_872_XdS-iTnGdD3rZUGNmDwSVw.jpg	1	0	2	0	NULL	NULL	NULL	NULL	872	-3.0860328124	55.9195276238	-3.088692	55.918529	XdS-iTnGdD3rZUGNmDwSVw	910	56	199	8092	EH22|EH22 1SE|EH22|EH22	LINESTRING(-3.0860328124 55.9195276238, -3.088692 55.918529)
911	data/streetview/SV_873_6tp-FbYzw3ao_yJP8_-NFw.jpg	0.57142857	0.28571429	7	0	NULL	NULL	NULL	NULL	873	-3.0845653432	55.9161464679	-3.088224	55.916188	6tp-FbYzw3ao_yJP8_-NFw	911	91	228	8088	EH22 1RZ|EH22 1SB|EH22|EH22	LINESTRING(-3.0845653432 55.9161464679, -3.088224 55.916188)
912	data/streetview/SV_874_Apo9aDzHQ-ac13xNUeooLg.jpg	0.66666667	0	3	1	3.6667	1.53478192	6	1	874	-3.0793714724	55.916308144	-3.078437	55.915593	Apo9aDzHQ-ac13xNUeooLg	912	323	99	8088	EH22 1RZ|EH22 1RZ|EH22|EH22	LINESTRING(-3.0793714724 55.916308144, -3.078437 55.915593)
913	data/streetview/SV_875_5-szHuFjop86rZ4RF6wVUA.jpg	1	0	4	0	NULL	NULL	NULL	NULL	875	-3.0704526229	55.9164323261	-3.07041	55.916824	5-szHuFjop86rZ4RF6wVUA	913	183	44	8089	EH22 1SA|EH22 1SA|EH22|EH22	LINESTRING(-3.0704526229 55.9164323261, -3.07041 55.916824)
914	data/streetview/SV_876_ZanCtuSsCQpzS6NlbdLoYw.jpg	0	0.5	4	0	NULL	NULL	NULL	NULL	876	-3.0683539947	55.9162760758	-3.070388	55.916878	ZanCtuSsCQpzS6NlbdLoYw	914	117	143	8089	EH22 1SA|EH22 1SA|EH22|EH22	LINESTRING(-3.0683539947 55.9162760758, -3.070388 55.916878)
915	data/streetview/SV_877_yqF-uSrr6vJ15B6EbkpuaA.jpg	0.28571429	0.71428571	7	0	NULL	NULL	NULL	NULL	877	-3.0629997697	55.9178624787	-3.06399	55.918001	yqF-uSrr6vJ15B6EbkpuaA	915	104	64	8089	EH22 1SA|EH22|EH22	LINESTRING(-3.0629997697 55.9178624787, -3.06399 55.918001)
916	data/streetview/SV_886_nPUmsBHk_MWMWp6RKHnG2g.jpg	0	1	3	0	NULL	NULL	NULL	NULL	886	-3.2912352148	55.9145331077	-3.291163	55.91456	nPUmsBHk_MWMWp6RKHnG2g	916	236	5	3988	EH14 2SH|EH14|EH14 2SH|EH14	LINESTRING(-3.2912352148 55.9145331077, -3.291163 55.91456)
917	data/streetview/SV_888_B3Fes4V7dSRPg4mO86w4qg.jpg	0.5	0.5	6	1	2.8	1.3759845	6	1	888	-3.2816169313	55.915091593	-3.281733	55.915289	B3Fes4V7dSRPg4mO86w4qg	917	161	23	4095	EH14 3JH|EH14 2SS|EH14	LINESTRING(-3.2816169313 55.915091593, -3.281733 55.915289)
918	data/streetview/SV_889_1Qrjlj98qA4kfsSsQekQRw.jpg	0	0.85714286	7	0	NULL	NULL	NULL	NULL	889	-3.2784867763	55.9134401714	-3.278215	55.913699	1Qrjlj98qA4kfsSsQekQRw	918	210	33	4018	EH14 3AF|EH14 3AG|EH14|EH14	LINESTRING(-3.2784867763 55.9134401714, -3.278215 55.913699)
919	data/streetview/SV_890_RfhdS-AGTT1tIfvLtZQOUA.jpg	0.14285714	0.71428571	7	0	NULL	NULL	NULL	NULL	890	-3.2717869423	55.9113196892	-3.27177	55.911325	RfhdS-AGTT1tIfvLtZQOUA	919	240	1	4027	EH14 3BL|EH14|EH14 3BL|EH14	LINESTRING(-3.2717869423 55.9113196892, -3.27177 55.911325)
920	data/streetview/SV_891_AT72SuN-0y6N49kGGDd0xg.jpg	0	0.875	8	1	4.4	1.2	7	2	891	-3.2690391987	55.9137247501	-3.270754	55.913243	AT72SuN-0y6N49kGGDd0xg	920	63	120	4068	EH14 3EX|EH14 3EX|EH14	LINESTRING(-3.2690391987 55.9137247501, -3.270754 55.913243)
921	data/streetview/SV_892_1TPiJuwBSfZWzAtSdIOu0g.jpg	0	0	1	0	NULL	NULL	NULL	NULL	892	-3.2602759419	55.9145660023	-3.261175	55.914899	1TPiJuwBSfZWzAtSdIOu0g	921	123	67	3908	EH14 2LL|EH13 0PT|EH14 2LL|EH14	LINESTRING(-3.2602759419 55.9145660023, -3.261175 55.914899)
922	data/streetview/SV_893_Y6XgeDzP76H6P2GhgyP6NA.jpg	0.88888889	0	9	1	6.2667	0.92855922	7	4	893	-3.2567972708	55.9147318125	-3.256672	55.913977	Y6XgeDzP76H6P2GhgyP6NA	922	354	84	3639	EH14 1JF|EH13 0PT|EH14 1JF|EH14	LINESTRING(-3.2567972708 55.9147318125, -3.256672 55.913977)
923	data/streetview/SV_894_O_SbFBwWwHySKbrP3B6_Fw.jpg	0.5	0.5	2	1	5.2	1.10754985	7	3	894	-3.2542032509	55.9109135627	-3.256772	55.909486	O_SbFBwWwHySKbrP3B6_Fw	923	45	225	3345	EH13 0PT|EH13 0PT|EH13 0PT|EH13 0PU|EH13	LINESTRING(-3.2542032509 55.9109135627, -3.256772 55.909486)
924	data/streetview/SV_895_Gdiv6aeZQOYbyjfibcRqJA.jpg	0.72727273	0.09090909	11	1	3.9333	1.48174072	7	1	895	-3.2464155421	55.911474923	-3.247043	55.911824	Gdiv6aeZQOYbyjfibcRqJA	924	134	55	3294	EH13 0LA|EH13|EH13 0PR|EH13	LINESTRING(-3.2464155421 55.911474923, -3.247043 55.911824)
925	data/streetview/SV_896_U08go046babmJ1A13eOjHA.jpg	1	0	4	0	NULL	NULL	NULL	NULL	896	-3.2422042115	55.9143645728	-3.242086	55.914384	U08go046babmJ1A13eOjHA	925	253	8	3592	EH14|EH14 1DS|EH14	LINESTRING(-3.2422042115 55.9143645728, -3.242086 55.914384)
926	data/streetview/SV_897_nLiLmNdlndR0UXkLixFuvw.jpg	0	0.8	10	0	NULL	NULL	NULL	NULL	897	-3.2360950545	55.9108771829	-3.236169	55.910833	nLiLmNdlndR0UXkLixFuvw	926	43	7	3376	EH13 9AQ|EH13|EH13 9AQ|EH13	LINESTRING(-3.2360950545 55.9108771829, -3.236169 55.910833)
927	data/streetview/SV_898_y3dLJ4kJi2037GJMi6T6cg.jpg	0	1	6	0	NULL	NULL	NULL	NULL	898	-3.2302494327	55.9123549107	-3.230351	55.912266	y3dLJ4kJi2037GJMi6T6cg	927	32	12	3432	EH13 9EP|EH13 9EP|EH13	LINESTRING(-3.2302494327 55.9123549107, -3.230351 55.912266)
928	data/streetview/SV_899_mrh5y7Q2reVxwL-TnlluqA.jpg	0	1	8	0	NULL	NULL	NULL	NULL	899	-3.2258545825	55.9148245846	-3.225852	55.914804	mrh5y7Q2reVxwL-TnlluqA	928	355	2	775	EH10 5TL|EH10 5TT|EH10	LINESTRING(-3.2258545825 55.9148245846, -3.225852 55.914804)
929	data/streetview/SV_900_bri0em__1-gg5noVHACX1g.jpg	0.08333333	0.91666667	12	0	NULL	NULL	NULL	NULL	900	-3.2241240686	55.9138710064	-3.224082	55.914125	bri0em__1-gg5noVHACX1g	929	185	28	781	EH10 5TU|EH10 5TU|EH10	LINESTRING(-3.2241240686 55.9138710064, -3.224082 55.914125)
930	data/streetview/SV_901_T6F74paClITxrxuOg7DNFg.jpg	0	1	9	0	NULL	NULL	NULL	NULL	901	-3.2165461691	55.9106089689	-3.216685	55.910596	T6F74paClITxrxuOg7DNFg	930	80	9	931	EH10 6NL|EH10 6NJ|EH10	LINESTRING(-3.2165461691 55.9106089689, -3.216685 55.910596)
931	data/streetview/SV_902_yeW-NnrQ2_ZDeKARfQNAnw.jpg	0	0.83333333	6	0	NULL	NULL	NULL	NULL	902	-3.2104994116	55.9133012465	-3.210418	55.913265	yeW-NnrQ2_ZDeKARfQNAnw	931	308	6	883	EH10 6HT|EH10 6NY|EH10	LINESTRING(-3.2104994116 55.9133012465, -3.210418 55.913265)
932	data/streetview/SV_903_OufijAlYGbv0o4KZWAxvFA.jpg	1	0	14	0	NULL	NULL	NULL	NULL	903	-3.2094437526	55.912273919	-3.210146	55.912156	OufijAlYGbv0o4KZWAxvFA	932	73	46	895	EH10|EH10 6JL|EH10	LINESTRING(-3.2094437526 55.912273919, -3.210146 55.912156)
933	data/streetview/SV_904_s106Pd_6IL26vYk7fDxSPA.jpg	0	1	9	0	NULL	NULL	NULL	NULL	904	-3.2003473322	55.9142241744	-3.204628	55.915082	s106Pd_6IL26vYk7fDxSPA	933	109	283	868	EH10 6GZ|EH10 6JZ|EH10	LINESTRING(-3.2003473322 55.9142241744, -3.204628 55.915082)
934	data/streetview/SV_905_s106Pd_6IL26vYk7fDxSPA.jpg	0	1	12	0	NULL	NULL	NULL	NULL	905	-3.1999154044	55.9134715177	-3.204628	55.915082	s106Pd_6IL26vYk7fDxSPA	934	121	344	868	EH10 6GZ|EH10 6JZ|EH10	LINESTRING(-3.1999154044 55.9134715177, -3.204628 55.915082)
935	data/streetview/SV_906_2CRJbLNif7qeBoFW4UZwYA.jpg	0.33333333	0.55555556	9	0	NULL	NULL	NULL	NULL	906	-3.1913771397	55.9114529309	-3.198059	55.908361	2CRJbLNif7qeBoFW4UZwYA	935	50	540	868	EH10 6GZ|EH10 6TU|EH10	LINESTRING(-3.1913771397 55.9114529309, -3.198059 55.908361)
936	data/streetview/SV_907_NUddltRQnQbnB6IDAb3PZw.jpg	1	0	6	0	NULL	NULL	NULL	NULL	907	-3.1851433525	55.9122825634	-3.182487	55.91543	NUddltRQnQbnB6IDAb3PZw	936	205	387	868	EH10 6GZ|EH16 6TQ|EH16	LINESTRING(-3.1851433525 55.9122825634, -3.182487 55.91543)
937	data/streetview/SV_908_ScQ3YN2jmM3q9eoPc5g7WQ.jpg	0.7	0.3	10	1	4.3333	1.57762128	7	2	908	-3.1810952281	55.9132191832	-3.179761	55.91434	ScQ3YN2jmM3q9eoPc5g7WQ	937	213	150	868	EH10 6GZ|EH16 6TQ|EH16	LINESTRING(-3.1810952281 55.9132191832, -3.179761 55.91434)
938	data/streetview/SV_909_QxVr9D3LHX4gspysbaLtNw.jpg	0	0.875	8	0	NULL	NULL	NULL	NULL	909	-3.1789426022	55.9112747701	-3.177941	55.913354	QxVr9D3LHX4gspysbaLtNw	938	195	239	5706	EH16 6NS|EH16 6NS|EH16	LINESTRING(-3.1789426022 55.9112747701, -3.177941 55.913354)
939	data/streetview/SV_910_lYSxlx7NBC9LZ7OC9izRAA.jpg	0	1	9	0	NULL	NULL	NULL	NULL	910	-3.1714317033	55.9133445568	-3.171484	55.913428	lYSxlx7NBC9LZ7OC9izRAA	939	160	10	5711	EH16 6NY|EH16 6NZ|EH16	LINESTRING(-3.1714317033 55.9133445568, -3.171484 55.913428)
940	data/streetview/SV_911_TjN62tIF8NKELWruchjVBA.jpg	0	1	4	0	NULL	NULL	NULL	NULL	911	-3.1694106318	55.9149211835	-3.169717	55.91423	TjN62tIF8NKELWruchjVBA	940	13	79	5713	EH16 6PA|EH16 6LL|EH16	LINESTRING(-3.1694106318 55.9149211835, -3.169717 55.91423)
941	data/streetview/SV_912_vw_Hn2RhmwlYiIHXHk_qLQ.jpg	0	1	7	0	NULL	NULL	NULL	NULL	912	-3.1650933555	55.9109083306	-3.165813	55.911781	vw_Hn2RhmwlYiIHXHk_qLQ	941	155	107	5701	EH16 6NL|EH16 6NL|EH16	LINESTRING(-3.1650933555 55.9109083306, -3.165813 55.911781)
942	data/streetview/SV_913_pFwPyodd2K6teeAs06TNKw.jpg	0	1	8	0	NULL	NULL	NULL	NULL	913	-3.1563568669	55.9119337393	-3.156268	55.911835	pFwPyodd2K6teeAs06TNKw	942	333	12	5782	EH16 6TA|EH16 6TB|EH16	LINESTRING(-3.1563568669 55.9119337393, -3.156268 55.911835)
943	data/streetview/SV_914_l2SS_LfgAey8_OfYj6QY9Q.jpg	0	1	7	0	NULL	NULL	NULL	NULL	914	-3.1550077703	55.9118234885	-3.155016	55.911828	l2SS_LfgAey8_OfYj6QY9Q	943	134	1	5815	EH16 6WB|EH16 6AN|EH16	LINESTRING(-3.1550077703 55.9118234885, -3.155016 55.911828)
944	data/streetview/SV_915_DyAN3oq6YIRZrLPNW95L_A.jpg	0	1	4	0	NULL	NULL	NULL	NULL	915	-3.1457912345	55.9141090558	-3.145336	55.914018	DyAN3oq6YIRZrLPNW95L_A	944	289	30	6030	EH17 7QU|EH17 7QR|EH17 7QU|EH17	LINESTRING(-3.1457912345 55.9141090558, -3.145336 55.914018)
945	data/streetview/SV_916_AtlD2QBgvkGPECG6wvHJzQ.jpg	0.2	0.4	5	0	NULL	NULL	NULL	NULL	916	-3.1404576467	55.9144753846	-3.140409	55.914459	AtlD2QBgvkGPECG6wvHJzQ	945	301	4	5961	EH17|EH17 7JY|EH17 7JZ|EH17	LINESTRING(-3.1404576467 55.9144753846, -3.140409 55.914459)
946	data/streetview/SV_917_ZoLNjf-zmwNn7SwOri57Vg.jpg	0	0.85714286	7	0	NULL	NULL	NULL	NULL	917	-3.1387765891	55.9103162845	-3.138472	55.91049	ZoLNjf-zmwNn7SwOri57Vg	946	224	27	5969	EH17 7LH|EH17 7LH|EH17	LINESTRING(-3.1387765891 55.9103162845, -3.138472 55.91049)
947	data/streetview/SV_918_3sPDwQkfIjy02zy2F8q_9g.jpg	0.15384615	0.76923077	13	0	NULL	NULL	NULL	NULL	918	-3.1349709183	55.9142223346	-3.134985	55.914412	3sPDwQkfIjy02zy2F8q_9g	947	177	21	6005	EH17 7PH|EH17 7PH|EH17	LINESTRING(-3.1349709183 55.9142223346, -3.134985 55.914412)
948	data/streetview/SV_919_qENdmpTIxtAbsLvs3E40sg.jpg	0.08333333	0.83333333	12	0	NULL	NULL	NULL	NULL	919	-3.1295113751	55.9118541339	-3.129422	55.91177	qENdmpTIxtAbsLvs3E40sg	948	329	11	5937	EH17 7HS|EH17 7HR|EH17	LINESTRING(-3.1295113751 55.9118541339, -3.129422 55.91177)
949	data/streetview/SV_920_z6NhOoECptVo0dZu0HAh3A.jpg	0.6	0	5	0	NULL	NULL	NULL	NULL	920	-3.1223832353	55.913781509	-3.122104	55.912818	z6NhOoECptVo0dZu0HAh3A	949	350	109	5241	EH16 4SP|EH16	LINESTRING(-3.1223832353 55.913781509, -3.122104 55.912818)
950	data/streetview/SV_921_zDuL98rT1dKGgbLgjgSHmw.jpg	0.14285714	0.71428571	7	0	NULL	NULL	NULL	NULL	921	-3.1170989596	55.9117767187	-3.11676	55.913274	zDuL98rT1dKGgbLgjgSHmw	950	187	168	5240	EH16 4SN|EH16 4SW|EH16	LINESTRING(-3.1170989596 55.9117767187, -3.11676 55.913274)
951	data/streetview/SV_922_6g7GnP40K1YGgI_rZGrP3w.jpg	0	0.83333333	6	0	NULL	NULL	NULL	NULL	922	-3.1118187827	55.9143226343	-3.111445	55.914129	6g7GnP40K1YGgI_rZGrP3w	951	312	32	8040	EH22 1NU|EH22|EH22|EH22 1NU|EH22|EH22	LINESTRING(-3.1118187827 55.9143226343, -3.111445 55.914129)
952	data/streetview/SV_923_HLCxrLhsM5bpSpSFMos21w.jpg	0	1	7	0	NULL	NULL	NULL	NULL	923	-3.109031797	55.9136543252	-3.109079	55.91368	HLCxrLhsM5bpSpSFMos21w	952	134	4	8026	EH22 1NB|EH22|EH22|EH22 1NB|EH22|EH22	LINESTRING(-3.109031797 55.9136543252, -3.109079 55.91368)
953	data/streetview/SV_924_GAwnMV-9os95oWhhrIvnUA.jpg	0	0.66666667	3	0	NULL	NULL	NULL	NULL	924	-3.1047959803	55.9131901497	-3.10502	55.913412	GAwnMV-9os95oWhhrIvnUA	953	150	28	8079	EH22 1RD|EH22|EH22|EH22 1RD|EH22|EH22	LINESTRING(-3.1047959803 55.9131901497, -3.10502 55.913412)
954	data/streetview/SV_925_QqyfE9ujbQ2vQeB4Bw8-vg.jpg	0.625	0.25	8	0	NULL	NULL	NULL	NULL	925	-3.0987381148	55.9143929227	-3.098145	55.915425	QqyfE9ujbQ2vQeB4Bw8-vg	954	197	121	8091	EH22 1SD|EH22|EH22 1SD|EH22|EH22	LINESTRING(-3.0987381148 55.9143929227, -3.098145 55.915425)
955	data/streetview/SV_926_W5sPSWy8qGgEJyTN8yx-bQ.jpg	0	1	5	0	NULL	NULL	NULL	NULL	926	-3.0908343932	55.9146080894	-3.09123	55.914238	W5sPSWy8qGgEJyTN8yx-bQ	955	30	48	8103	EH22 1SW|EH22 1SP|EH22|EH22	LINESTRING(-3.0908343932 55.9146080894, -3.09123 55.914238)
956	data/streetview/SV_927_MJRKh0tCWmqElETht17Q3w.jpg	0.28571429	0.71428571	7	0	NULL	NULL	NULL	NULL	927	-3.0880590277	55.9109199728	-3.088158	55.910968	MJRKh0tCWmqElETht17Q3w	956	130	8	8088	EH22 1RZ|EH22|EH22 1RY|EH22|EH22	LINESTRING(-3.0880590277 55.9109199728, -3.088158 55.910968)
957	data/streetview/SV_928_1l06q6kgBLt95A6GSFPzfw.jpg	0.25	0.75	4	0	NULL	NULL	NULL	NULL	928	-3.0805474002	55.9126912438	-3.081879	55.913996	1l06q6kgBLt95A6GSFPzfw	957	150	167	8088	EH22 1RZ|EH22 1RZ|EH22|EH22	LINESTRING(-3.0805474002 55.9126912438, -3.081879 55.913996)
958	data/streetview/SV_929_k5Kaun3tRb0JIKQTqt5N9g.jpg	0.8	0	10	1	4.2	1.3759845	7	2	929	-3.0760476153	55.9149466924	-3.077568	55.915147	k5Kaun3tRb0JIKQTqt5N9g	958	103	97	8088	EH22 1RZ|EH22 1SA|EH22|EH22	LINESTRING(-3.0760476153 55.9149466924, -3.077568 55.915147)
959	data/streetview/SV_930_-dKxcbRsZZZ7yscYXPjK9A.jpg	0.85714286	0	7	0	NULL	NULL	NULL	NULL	930	-3.0748509069	55.91371653	-3.077737	55.915122	-dKxcbRsZZZ7yscYXPjK9A	959	130	238	8088	EH22 1RZ|EH22 1RZ|EH22|EH22	LINESTRING(-3.0748509069 55.91371653, -3.077737 55.915122)
960	data/streetview/SV_931_dPdM9H-xvkGdreX-ThF20w.jpg	1	0	5	0	NULL	NULL	NULL	NULL	931	-3.0697981463	55.9119903046	-3.067977	55.911528	dPdM9H-xvkGdreX-ThF20w	960	294	125	8089	EH22|EH22 1SA|EH22|EH22	LINESTRING(-3.0697981463 55.9119903046, -3.067977 55.911528)
961	data/streetview/SV_945_wKcc8EGhlGpVd2wb5GYIRQ.jpg	0.66666667	0.33333333	3	1	4.7333	1.28927197	7	2	945	-3.2732872597	55.9096738733	-3.273414	55.909895	wKcc8EGhlGpVd2wb5GYIRQ	961	162	26	4021	EH14 3BD|EH14|EH14 3BD|EH14	LINESTRING(-3.2732872597 55.9096738733, -3.273414 55.909895)
962	data/streetview/SV_946_0DuTl4G-Kk6DCPZcsReViw.jpg	0	0.90909091	11	0	NULL	NULL	NULL	NULL	946	-3.2661780456	55.9078879209	-3.266291	55.908122	0DuTl4G-Kk6DCPZcsReViw	962	164	27	3309	EH13|EH13 0LW|EH13 0LP|EH13	LINESTRING(-3.2661780456 55.9078879209, -3.266291 55.908122)
963	data/streetview/SV_947_eJify5YFpOlHuL4AOVPkSQ.jpg	0	1	9	0	NULL	NULL	NULL	NULL	947	-3.2612283741	55.9102160506	-3.261312	55.910034	eJify5YFpOlHuL4AOVPkSQ	963	14	21	3287	EH13|EH13 0JQ|EH13	LINESTRING(-3.2612283741 55.9102160506, -3.261312 55.910034)
964	data/streetview/SV_948_GMSlnRvRHldHdl3Akhl3uQ.jpg	0	0	1	0	NULL	NULL	NULL	NULL	948	-3.2556770316	55.9083915035	-3.255928	55.908641	GMSlnRvRHldHdl3Akhl3uQ	964	150	32	3288	EH13 0JR|EH13	LINESTRING(-3.2556770316 55.9083915035, -3.255928 55.908641)
965	data/streetview/SV_949_ue6lrgKOcP9RtUBVYe0g0A.jpg	0	1	13	0	NULL	NULL	NULL	NULL	949	-3.2531586956	55.907640603	-3.253629	55.908014	ue6lrgKOcP9RtUBVYe0g0A	965	144	51	3198	EH13 0BB|EH13|EH13 0LE|EH13 0LD|EH13	LINESTRING(-3.2531586956 55.907640603, -3.253629 55.908014)
966	data/streetview/SV_950_GtUzw2lByrrUJ_HP0E0ntQ.jpg	0	1	6	0	NULL	NULL	NULL	NULL	950	-3.248285569	55.909473686	-3.249694	55.910186	GtUzw2lByrrUJ_HP0E0ntQ	966	132	118	3294	EH13 0LA|EH13 0LA|EH13	LINESTRING(-3.248285569 55.909473686, -3.249694 55.910186)
967	data/streetview/SV_951_2UsaA59MePwGrj1C8Qz2-w.jpg	0	1	4	0	NULL	NULL	NULL	NULL	951	-3.2424075569	55.9072612996	-3.242444	55.907302	2UsaA59MePwGrj1C8Qz2-w	967	153	5	3188	EH13 0AQ|EH13 0AF|EH13	LINESTRING(-3.2424075569 55.9072612996, -3.242444 55.907302)
968	data/streetview/SV_952_kAtIMsncs2ydwaRzwrSvdA.jpg	0	0.88888889	9	0	NULL	NULL	NULL	NULL	952	-3.2382077416	55.9078323105	-3.238673	55.907684	kAtIMsncs2ydwaRzwrSvdA	968	60	33	3183	EH13 0AH|EH13 0AH|EH13	LINESTRING(-3.2382077416 55.9078323105, -3.238673 55.907684)
969	data/streetview/SV_953_ZAqohqB08BWrLqaWXqa-Bg.jpg	0	1	7	0	NULL	NULL	NULL	NULL	953	-3.2339138628	55.908119057	-3.23428	55.908025	ZAqohqB08BWrLqaWXqa-Bg	969	65	25	3410	EH13 9DL|EH13 9DJ|EH13	LINESTRING(-3.2339138628 55.908119057, -3.23428 55.908025)
970	data/streetview/SV_954_kX9nbB-ORvd1igS1an9FVQ.jpg	0.1	0.6	10	0	NULL	NULL	NULL	NULL	954	-3.2265454866	55.905970968	-3.226639	55.905974	kX9nbB-ORvd1igS1an9FVQ	970	93	6	3532	EH13 9QB|EH13 9QF|EH13	LINESTRING(-3.2265454866 55.905970968, -3.226639 55.905974)
971	data/streetview/SV_955_xHIbvsivtC1CJCeJhmtsVQ.jpg	0.2	0.8	5	0	NULL	NULL	NULL	NULL	955	-3.222027205	55.907494922	-3.222519	55.907444	xHIbvsivtC1CJCeJhmtsVQ	971	79	31	3480	EH13 9LD|EH13 9LD|EH13	LINESTRING(-3.222027205 55.907494922, -3.222519 55.907444)
972	data/streetview/SV_956_idAQfmpIFFOwovV3bKgDPA.jpg	1	0	5	0	NULL	NULL	NULL	NULL	956	-3.2180419404	55.9094994998	-3.218175	55.909511	idAQfmpIFFOwovV3bKgDPA	972	98	8	3465	EH13 9JJ|EH10 6NQ|EH10	LINESTRING(-3.2180419404 55.9094994998, -3.218175 55.909511)
973	data/streetview/SV_957_LgOi89KmO-kznbuyWkNCLg.jpg	0.09090909	0.81818182	11	0	NULL	NULL	NULL	NULL	957	-3.2125131832	55.9072564859	-3.21198	55.907395	LgOi89KmO-kznbuyWkNCLg	973	245	37	971	EH10 6QP|EH10 6PY|EH10	LINESTRING(-3.2125131832 55.9072564859, -3.21198 55.907395)
974	data/streetview/SV_958_D9phV0Qr4-dwZm3qIamqmw.jpg	0	0.83333333	6	0	NULL	NULL	NULL	NULL	958	-3.2062856429	55.9094523929	-3.206339	55.909703	D9phV0Qr4-dwZm3qIamqmw	974	173	28	945	EH10 6PF|EH10|EH10 6PF|EH10	LINESTRING(-3.2062856429 55.9094523929, -3.206339 55.909703)
975	data/streetview/SV_959_uqiHhyhd0-GP505TJUOuRw.jpg	0.42857143	0.57142857	7	0	NULL	NULL	NULL	NULL	959	-3.2012006582	55.9101320866	-3.201312	55.909247	uqiHhyhd0-GP505TJUOuRw	975	4	99	951	EH10 6PP|EH10 6PP|EH10	LINESTRING(-3.2012006582 55.9101320866, -3.201312 55.909247)
976	data/streetview/SV_960_iL7a0AZApxc9MEVNgfa0QQ.jpg	0	1	5	0	NULL	NULL	NULL	NULL	960	-3.1952516376	55.9057133488	-3.195438	55.904964	iL7a0AZApxc9MEVNgfa0QQ	976	7	84	1061	EH10 6XS|EH10|EH10 6XS|EH10	LINESTRING(-3.1952516376 55.9057133488, -3.195438 55.904964)
977	data/streetview/SV_961_2CRJbLNif7qeBoFW4UZwYA.jpg	0	0.83333333	6	0	NULL	NULL	NULL	NULL	961	-3.1944800772	55.9089652891	-3.198059	55.908361	2CRJbLNif7qeBoFW4UZwYA	977	73	233	1032	EH10|EH10 6TU|EH10	LINESTRING(-3.1944800772 55.9089652891, -3.198059 55.908361)
978	data/streetview/SV_962_OlyGo8d-LNW9GUlxS4qHpA.jpg	0	0.8	10	0	NULL	NULL	NULL	NULL	962	-3.1887929752	55.9088019794	-3.196531	55.906592	OlyGo8d-LNW9GUlxS4qHpA	978	62	541	868	EH10 6GZ|EH10 6UY|EH10	LINESTRING(-3.1887929752 55.9088019794, -3.196531 55.906592)
979	data/streetview/SV_963_B20hL_O-ethEEHthtlMYxw.jpg	0	1	13	0	NULL	NULL	NULL	NULL	963	-3.1843087447	55.9085745121	-3.175734	55.906357	B20hL_O-ethEEHthtlMYxw	979	294	589	5787	EH16 6TH|EH16 6TH|EH16	LINESTRING(-3.1843087447 55.9085745121, -3.175734 55.906357)
980	data/streetview/SV_964_pLcDT8keZWDnkugOFlpbgA.jpg	0.11764706	0.76470588	17	0	NULL	NULL	NULL	NULL	964	-3.1770366785	55.9063294934	-3.175886	55.906178	pLcDT8keZWDnkugOFlpbgA	980	283	74	5790	EH16 6TN|EH16 6TN|EH16	LINESTRING(-3.1770366785 55.9063294934, -3.175886 55.906178)
981	data/streetview/SV_965_n984Nu_blkLPfsnnLGdS8Q.jpg	0	0.92857143	14	0	NULL	NULL	NULL	NULL	965	-3.1734537371	55.9062123356	-3.17326	55.905994	n984Nu_blkLPfsnnLGdS8Q	981	333	27	5835	EH16 6YD|EH16 6YD|EH16	LINESTRING(-3.1734537371 55.9062123356, -3.17326 55.905994)
982	data/streetview/SV_966_6ZL6SY2Yla5p3SX1swLNcQ.jpg	0	0.875	16	0	NULL	NULL	NULL	NULL	966	-3.1689724604	55.908917468	-3.16859	55.908949	6ZL6SY2Yla5p3SX1swLNcQ	982	261	24	5836	EH16|EH16 6YE|EH16	LINESTRING(-3.1689724604 55.908917468, -3.16859 55.908949)
983	data/streetview/SV_967_spVhiIb81nu6_i2mz8-K-w.jpg	0	1	2	0	NULL	NULL	NULL	NULL	967	-3.1618619907	55.9097111438	-3.161885	55.90974	spVhiIb81nu6_i2mz8-K-w	983	155	4	5770	EH16|EH16 6SJ|EH16	LINESTRING(-3.1618619907 55.9097111438, -3.161885 55.90974)
984	data/streetview/SV_968_DhrKKRewlsJX1NxsxY_yug.jpg	0	1	6	0	NULL	NULL	NULL	NULL	968	-3.1593113953	55.908029406	-3.159155	55.908034	DhrKKRewlsJX1NxsxY_yug	984	267	10	5605	EH16 6EH|EH16 6EH|EH16	LINESTRING(-3.1593113953 55.908029406, -3.159155 55.908034)
985	data/streetview/SV_969_59plkw-W0o1xcpC3KCS_bg.jpg	0	0.83333333	6	0	NULL	NULL	NULL	NULL	969	-3.1550599319	55.9072645956	-3.15492	55.907277	59plkw-W0o1xcpC3KCS_bg	985	261	9	5590	EH16 6DP|EH16 6DP|EH16	LINESTRING(-3.1550599319 55.9072645956, -3.15492 55.907277)
986	data/streetview/SV_970__6ur6JtoAKfZNET42PqlWg.jpg	0	1	5	0	NULL	NULL	NULL	NULL	970	-3.1456295945	55.9081569501	-3.14594	55.907753	_6ur6JtoAKfZNET42PqlWg	986	23	49	6181	EH17 8JR|EH17 7GZ|EH17	LINESTRING(-3.1456295945 55.9081569501, -3.14594 55.907753)
987	data/streetview/SV_971_JBVl-tqgyJc5taOxBbmbrQ.jpg	0.66666667	0.33333333	3	1	4.6	1.2	7	2	971	-3.1437213247	55.9085888993	-3.143503	55.908445	JBVl-tqgyJc5taOxBbmbrQ	987	319	21	6197	EH17 8LP|EH17 7GZ|EH17	LINESTRING(-3.1437213247 55.9085888993, -3.143503 55.908445)
988	data/streetview/SV_972_N9kT9HQXrZlhn3Wd8PHb5A.jpg	0	0.85714286	7	0	NULL	NULL	NULL	NULL	972	-3.1391261124	55.9079280161	-3.13908	55.907854	N9kT9HQXrZlhn3Wd8PHb5A	988	340	9	5966	EH17|EH17 7LE|EH17	LINESTRING(-3.1391261124 55.9079280161, -3.13908 55.907854)
989	data/streetview/SV_973_matNsHX_KiSwtZaKFkkExg.jpg	0	0.88888889	9	0	NULL	NULL	NULL	NULL	973	-3.1343939461	55.9075044667	-3.134122	55.907381	matNsHX_KiSwtZaKFkkExg	989	309	22	5848	EH17 7AA|EH17 7AB|EH17	LINESTRING(-3.1343939461 55.9075044667, -3.134122 55.907381)
990	data/streetview/SV_974_bApdyX3UagAHdI0cvujO_g.jpg	0	1	6	0	NULL	NULL	NULL	NULL	974	-3.1255296153	55.9100661043	-3.125874	55.909712	bApdyX3UagAHdI0cvujO_g	990	28	45	5912	EH17 7EL|EH17 7EL|EH17	LINESTRING(-3.1255296153 55.9100661043, -3.125874 55.909712)
991	data/streetview/SV_975_bHj5gGAEa6Bq4dmCEkD-dA.jpg	0	0.5	2	0	NULL	NULL	NULL	NULL	975	-3.1234434801	55.9099495207	-3.124996	55.909167	bHj5gGAEa6Bq4dmCEkD-dA	991	48	130	6290	EH17 8TN|EH17 7EL|EH17	LINESTRING(-3.1234434801 55.9099495207, -3.124996 55.909167)
992	data/streetview/SV_976_oESqVgqPpIt6EPHzZBl1Dw.jpg	0.42857143	0.57142857	7	0	NULL	NULL	NULL	NULL	976	-3.1183997953	55.9054020415	-3.121205	55.902169	oESqVgqPpIt6EPHzZBl1Dw	992	25	400	6261	EH17 8RX|EH17 8RX|EH17 8RX|EH17	LINESTRING(-3.1183997953 55.9054020415, -3.121205 55.902169)
993	data/streetview/SV_977_UV-wtW2tdI8hgAidJCezaw.jpg	0	1	5	0	NULL	NULL	NULL	NULL	977	-3.1127801077	55.9077406547	-3.109164	55.909963	UV-wtW2tdI8hgAidJCezaw	993	222	334	5239	EH16 4SL|EH16 4SW|EH16	LINESTRING(-3.1127801077 55.9077406547, -3.109164 55.909963)
994	data/streetview/SV_978_ZcNDuFEwlADno8du_6B66g.jpg	0.5	0.5	2	0	NULL	NULL	NULL	NULL	978	-3.1078793032	55.9081983281	-3.107373	55.908929	ZcNDuFEwlADno8du_6B66g	994	201	87	5246	EH22|EH16 4SW|EH16	LINESTRING(-3.1078793032 55.9081983281, -3.107373 55.908929)
995	data/streetview/SV_979_wcKYOmwiM27mZZlBjv2F2w.jpg	0	0.8	5	0	NULL	NULL	NULL	NULL	979	-3.1001705889	55.9053136345	-3.100261	55.905421	wcKYOmwiM27mZZlBjv2F2w	995	154	13	7979	EH22 1RR|EH22|EH22|EH22 1FF|EH22|EH22	LINESTRING(-3.1001705889 55.9053136345, -3.100261 55.905421)
996	data/streetview/SV_980_T9IyYkQq93jMFtWz_yXx-g.jpg	0.2	0.6	5	1	3.2667	1.18133634	5	1	980	-3.0955610448	55.9054697664	-3.097633	55.906832	T9IyYkQq93jMFtWz_yXx-g	996	139	199	7979	EH22 1FF|EH22 1FF|EH22|EH22	LINESTRING(-3.0955610448 55.9054697664, -3.097633 55.906832)
997	data/streetview/SV_981_hQASOJaQHfc-fcs1Tqj7OA.jpg	1	0	15	0	NULL	NULL	NULL	NULL	981	-3.0916449656	55.9069970681	-3.089187	55.906833	hQASOJaQHfc-fcs1Tqj7OA	997	276	154	8087	EH22 1RY|EH22 1RX|EH22|EH22	LINESTRING(-3.0916449656 55.9069970681, -3.089187 55.906833)
998	data/streetview/SV_982_lRuNyMiyxlmK0H2r4Gwlmw.jpg	0.85714286	0.14285714	14	0	NULL	NULL	NULL	NULL	982	-3.0896511879	55.9062576218	-3.089154	55.906244	lRuNyMiyxlmK0H2r4Gwlmw	998	272	31	8087	EH22 1RY|EH22 1RX|EH22|EH22	LINESTRING(-3.0896511879 55.9062576218, -3.089154 55.906244)
999	data/streetview/SV_983_i9RxsRcxcO4XOwyRo1pj-w.jpg	0	1	6	0	NULL	NULL	NULL	NULL	983	-3.0831853775	55.9076412168	-3.079958	55.905614	i9RxsRcxcO4XOwyRo1pj-w	999	318	302	8086	EH22|EH22 1RX|EH22|EH22	LINESTRING(-3.0831853775 55.9076412168, -3.079958 55.905614)
1000	data/streetview/SV_984_54-lzDTNRx3cyUn8V5xbpA.jpg	0.42857143	0.57142857	7	0	NULL	NULL	NULL	NULL	984	-3.077424452	55.9095121644	-3.075318	55.90783	54-lzDTNRx3cyUn8V5xbpA	1000	324	229	8086	EH22|EH22 1RX|EH22|EH22	LINESTRING(-3.077424452 55.9095121644, -3.075318 55.90783)
1001	data/streetview/SV_1001_JQHU27gnPvtyzK6TI0-hyA.jpg	0	0.88888889	9	0	NULL	NULL	NULL	NULL	1001	-3.2680983238	55.9043930274	-3.268381	55.904115	JQHU27gnPvtyzK6TI0-hyA	1001	29	36	3273	EH13 0HX|EH13 0HX|EH13	LINESTRING(-3.2680983238 55.9043930274, -3.268381 55.904115)
1002	data/streetview/SV_1002_pque9DieWsDLHJ6lGXJJ4Q.jpg	0.75	0	4	1	4.1333	1.25786415	6	2	1002	-3.2644198203	55.9003661898	-3.263804	55.900472	pque9DieWsDLHJ6lGXJJ4Q	1002	252	40	3236	EH13 0EF|EH13 0EF|EH13	LINESTRING(-3.2644198203 55.9003661898, -3.263804 55.900472)
1003	data/streetview/SV_1003__d1xz0_j_9T3HbJlXdxtaQ.jpg	0	1	5	0	NULL	NULL	NULL	NULL	1003	-3.2572290072	55.9011661346	-3.257322	55.901289	_d1xz0_j_9T3HbJlXdxtaQ	1003	157	15	3246	EH13 0ET|EH13 0EU|EH13	LINESTRING(-3.2572290072 55.9011661346, -3.257322 55.901289)
1004	data/streetview/SV_1004_GToTqX_KPPdvq_mEetwEqg.jpg	0	0.75	4	1	2.1333	1.02415277	4	1	1004	-3.2522800518	55.9004618999	-3.252777	55.900568	GToTqX_KPPdvq_mEetwEqg	1004	110	33	3347	EH13 0PY|EH13 0QE|EH13	LINESTRING(-3.2522800518 55.9004618999, -3.252777 55.900568)
1005	data/streetview/SV_1005_Sp6DenuwgWcJmev5uelsRQ.jpg	0.5	0.5	4	0	NULL	NULL	NULL	NULL	1005	-3.2487206837	55.9026995137	-3.248745	55.9034	Sp6DenuwgWcJmev5uelsRQ	1005	178	78	3194	EH13 0AX|EH13 9QW|EH13	LINESTRING(-3.2487206837 55.9026995137, -3.248745 55.9034)
1006	data/streetview/SV_1006_89DnUOCK4_fSGuTlruDAkQ.jpg	0	0.9	10	0	NULL	NULL	NULL	NULL	1006	-3.243377718	55.9033663026	-3.243682	55.904426	89DnUOCK4_fSGuTlruDAkQ	1006	170	119	3191	EH13 0AT|EH13 9QN|EH13	LINESTRING(-3.243377718 55.9033663026, -3.243682 55.904426)
1007	data/streetview/SV_1007_T5jY0V_JyzuA7uK8m8H1Vg.jpg	0.875	0	8	1	5.3333	1.0749677	7	3	1007	-3.2364081172	55.9005642027	-3.235567	55.900677	T5jY0V_JyzuA7uK8m8H1Vg	1007	256	54	3545	EH13|EH13 9QW|EH13	LINESTRING(-3.2364081172 55.9005642027, -3.235567 55.900677)
1008	data/streetview/SV_1008_4hPuQbr77p64JiOFJAo4HA.jpg	0.5	0.5	8	1	4.5333	1.1469767	7	2	1008	-3.2316158306	55.9010740295	-3.231765	55.901086	4hPuQbr77p64JiOFJAo4HA	1008	98	9	3542	EH13 9QR|EH13 9QR|EH13	LINESTRING(-3.2316158306 55.9010740295, -3.231765 55.901086)
1009	data/streetview/SV_1009_LY3vYlZcVgz9gYLhW1QvBw.jpg	0.16666667	0.83333333	6	0	NULL	NULL	NULL	NULL	1009	-3.2289298759	55.9047413982	-3.228958	55.904704	LY3vYlZcVgz9gYLhW1QvBw	1009	22	5	3526	EH13 9PU|EH13 9PU|EH13	LINESTRING(-3.2289298759 55.9047413982, -3.228958 55.904704)
1010	data/streetview/SV_1010_5ljaTD5t5JuLgOXf8NGIEw.jpg	0	0.9	10	0	NULL	NULL	NULL	NULL	1010	-3.2226463981	55.9007248469	-3.222615	55.90066	5ljaTD5t5JuLgOXf8NGIEw	1010	344	7	1146	EH10 7HG|EH10|EH10 7HG|EH10	LINESTRING(-3.2226463981 55.9007248469, -3.222615 55.90066)
1011	data/streetview/SV_1011_2oZ3KcaT2urrsVoLkwoj0A.jpg	0.08333333	0.83333333	12	0	NULL	NULL	NULL	NULL	1011	-3.2199004551	55.9010420592	-3.219863	55.900788	2oZ3KcaT2urrsVoLkwoj0A	1011	355	28	1141	EH10 7HA|EH10|EH10 7HA|EH10	LINESTRING(-3.2199004551 55.9010420592, -3.219863 55.900788)
1012	data/streetview/SV_1012_fkpDpS5t6-PcBTCczX4csA.jpg	0.2	0.8	5	0	NULL	NULL	NULL	NULL	1012	-3.2130265483	55.9019958399	-3.213063	55.902136	fkpDpS5t6-PcBTCczX4csA	1012	171	16	1084	EH10 7BD|EH10|EH10 7DE|EH10	LINESTRING(-3.2130265483 55.9019958399, -3.213063 55.902136)
1013	data/streetview/SV_1013_kyy7hyTW51ul-tLJ2c0c2Q.jpg	0.5	0.5	2	0	NULL	NULL	NULL	NULL	1013	-3.2093550714	55.9025926806	-3.209278	55.902888	kyy7hyTW51ul-tLJ2c0c2Q	1013	188	33	1001	EH10 6SA|EH10 6SA|EH10	LINESTRING(-3.2093550714 55.9025926806, -3.209278 55.902888)
1014	data/streetview/SV_1014_7-1AtLNoK3tpYdjyXVBqjQ.jpg	0	0.85714286	7	0	NULL	NULL	NULL	NULL	1014	-3.2039767021	55.904570902	-3.205408	55.905762	7-1AtLNoK3tpYdjyXVBqjQ	1014	146	160	1057	EH10 6TY|EH10 6UP|EH10 6TY|EH10 6XH|EH10	LINESTRING(-3.2039767021 55.904570902, -3.205408 55.905762)
1015	data/streetview/SV_1015_7DjRJVJIMCMmTNtrqIGogw.jpg	0	0.91666667	12	0	NULL	NULL	NULL	NULL	1015	-3.1952234289	55.905051957	-3.195397	55.904986	7DjRJVJIMCMmTNtrqIGogw	1015	55	13	1061	EH10 6XS|EH10|EH10 6XS|EH10	LINESTRING(-3.1952234289 55.905051957, -3.195397 55.904986)
1016	data/streetview/SV_1016_0FegA-KKJj7v-9D-48aslA.jpg	0	1	9	0	NULL	NULL	NULL	NULL	1016	-3.1949809187	55.9028634469	-3.194988	55.902969	0FegA-KKJj7v-9D-48aslA	1016	177	12	1166	EH10 7JQ|EH10 7JQ|EH10	LINESTRING(-3.1949809187 55.9028634469, -3.194988 55.902969)
1017	data/streetview/SV_1017_Zt2LuvCjFXvyqizs1CWAyw.jpg	1	0	6	0	NULL	NULL	NULL	NULL	1017	-3.1862629315	55.9039136449	-3.189498	55.90203	Zt2LuvCjFXvyqizs1CWAyw	1017	43	291	5788	EH16 6TJ|EH16 6TJ|EH16	LINESTRING(-3.1862629315 55.9039136449, -3.189498 55.90203)
1018	data/streetview/SV_1018_ABvXpyj5kglcJjgUV_2EKQ.jpg	0.7	0.3	10	0	NULL	NULL	NULL	NULL	1018	-3.1802036378	55.9022694673	-3.179478	55.902709	ABvXpyj5kglcJjgUV_2EKQ	1018	222	67	5788	EH16 6TJ|EH16 6TJ|EH16	LINESTRING(-3.1802036378 55.9022694673, -3.179478 55.902709)
1019	data/streetview/SV_1019_RuuuAy1gfWQo3PheYcOctg.jpg	0	0.83333333	12	0	NULL	NULL	NULL	NULL	1019	-3.1776760651	55.9051613265	-3.175967	55.905042	RuuuAy1gfWQo3PheYcOctg	1019	277	107	5838	EH16 6YG|EH16 6YG|EH16	LINESTRING(-3.1776760651 55.9051613265, -3.175967 55.905042)
1020	data/streetview/SV_1020_VG6_Piu6bXvXIp-wGtAB2g.jpg	0	0.92857143	14	0	NULL	NULL	NULL	NULL	1020	-3.1718768245	55.9048887051	-3.172521	55.904919	VG6_Piu6bXvXIp-wGtAB2g	1020	94	40	5834	EH16 6YB|EH16 6YB|EH16	LINESTRING(-3.1718768245 55.9048887051, -3.172521 55.904919)
1021	data/streetview/SV_1021_iCl-eiSrRpziqtqdUcOj2w.jpg	0	0.85714286	7	0	NULL	NULL	NULL	NULL	1021	-3.1696626461	55.9050219013	-3.170015	55.905104	iCl-eiSrRpziqtqdUcOj2w	1021	112	24	5831	EH16 6XY|EH16 6YH|EH16	LINESTRING(-3.1696626461 55.9050219013, -3.170015 55.905104)
1022	data/streetview/SV_1022_UgPFmLlDrbEieEAS_dP5Aw.jpg	0	0.875	8	0	NULL	NULL	NULL	NULL	1022	-3.1621574773	55.9025388742	-3.162114	55.902567	UgPFmLlDrbEieEAS_dP5Aw	1022	220	4	5798	EH16|EH16 6TY|EH16 6PS|EH16	LINESTRING(-3.1621574773 55.9025388742, -3.162114 55.902567)
1023	data/streetview/SV_1023_8LPjkQh4bZ_5UZirlJ1iWQ.jpg	0	1	1	1	1.4	0.61101009	3	1	1023	-3.1552856301	55.903303551	-3.155268	55.903306	8LPjkQh4bZ_5UZirlJ1iWQ	1023	256	1	5753	EH16 6RN|EH16 6RP|EH16	LINESTRING(-3.1552856301 55.903303551, -3.155268 55.903306)
1024	data/streetview/SV_1024_s023w6PnbYq3VDUWHdUXuw.jpg	0	1	7	0	NULL	NULL	NULL	NULL	1024	-3.1545170796	55.9040041769	-3.155054	55.90338	s023w6PnbYq3VDUWHdUXuw	1024	25	77	5753	EH16 6RN|EH17 8QF|EH17	LINESTRING(-3.1545170796 55.9040041769, -3.155054 55.90338)
1025	data/streetview/SV_1025_KvUV1yTzJgZzjcYU5EJsuA.jpg	0	1	5	0	NULL	NULL	NULL	NULL	1025	-3.1451315991	55.9019396533	-3.145202	55.901855	KvUV1yTzJgZzjcYU5EJsuA	1025	24	10	6204	EH17 8LX|EH17 8LX|EH17	LINESTRING(-3.1451315991 55.9019396533, -3.145202 55.901855)
1026	data/streetview/SV_1026_az5zjtcY4nMBxH5EFGN2pg.jpg	0	0.8	5	0	NULL	NULL	NULL	NULL	1026	-3.1441132172	55.9004341612	-3.144243	55.90032	az5zjtcY4nMBxH5EFGN2pg	1026	32	15	6207	EH17 8NA|EH17|EH17 8LA|EH17	LINESTRING(-3.1441132172 55.9004341612, -3.144243 55.90032)
1027	data/streetview/SV_1027_40esxpI0kKkMzdXNkpi45w.jpg	0	0.875	8	1	1.4	0.48989795	2	1	1027	-3.1359005974	55.9036701646	-3.135949	55.903347	40esxpI0kKkMzdXNkpi45w	1027	4	36	6258	EH17 8RR|EH17 8QP|EH17	LINESTRING(-3.1359005974 55.9036701646, -3.135949 55.903347)
1028	data/streetview/SV_1028_267xI-vJVDzc9PrUGNVcpA.jpg	0.25	0.5	4	0	NULL	NULL	NULL	NULL	1028	-3.1341820565	55.9024927422	-3.134426	55.902316	267xI-vJVDzc9PrUGNVcpA	1028	37	25	6239	EH17|EH17 8QR|EH17	LINESTRING(-3.1341820565 55.9024927422, -3.134426 55.902316)
1029	data/streetview/SV_1029_6ztoS50PvqQWzIc-9BzHLQ.jpg	0	0.85714286	7	0	NULL	NULL	NULL	NULL	1029	-3.1257768979	55.9038261881	-3.125891	55.903684	6ztoS50PvqQWzIc-9BzHLQ	1029	24	17	6260	EH17 8RU|EH17 8RU|EH17	LINESTRING(-3.1257768979 55.9038261881, -3.125891 55.903684)
1030	data/streetview/SV_1030_cNKtZ9SC7as5R_qZUTBkIQ.jpg	0.75	0.25	8	0	NULL	NULL	NULL	NULL	1030	-3.1221742461	55.9021492875	-3.121885	55.902364	cNKtZ9SC7as5R_qZUTBkIQ	1030	217	30	6262	EH17 8RY|EH17 8RU|EH17	LINESTRING(-3.1221742461 55.9021492875, -3.121885 55.902364)
1031	data/streetview/SV_1031_ZRGQtAdKlGSRaWrwObrm3w.jpg	1	0	6	1	3.8667	1.08730043	5	1	1031	-3.1160824682	55.9047266849	-3.119088	55.901549	ZRGQtAdKlGSRaWrwObrm3w	1031	27	400	6261	EH17 8RX|EH17 8RX|EH17 8RX|EH17	LINESTRING(-3.1160824682 55.9047266849, -3.119088 55.901549)
1032	data/streetview/SV_1032_Tf3E9bMa_4clVp91FLwwSg.jpg	0.4	0.6	5	1	2.6667	1.24721913	5	1	1032	-3.1126411095	55.9045074169	-3.105903	55.906321	Tf3E9bMa_4clVp91FLwwSg	1032	244	466	6325	EH18 1AS|EH17 8RX|EH17	LINESTRING(-3.1126411095 55.9045074169, -3.105903 55.906321)
1033	data/streetview/SV_1033_HVPsmwH3K1MIKr9GRJXKEg.jpg	0	1	2	0	NULL	NULL	NULL	NULL	1033	-3.106624579	55.9026283415	-3.105973	55.899358	HVPsmwH3K1MIKr9GRJXKEg	1033	353	366	6261	EH17 8RX|EH17	LINESTRING(-3.106624579 55.9026283415, -3.105973 55.899358)
1034	data/streetview/SV_1034_wKKlOSaRR6dDczrKyorPKA.jpg	1	0	5	1	4.2667	1.48174072	7	2	1034	-3.1043710612	55.9013479924	-3.103889	55.899415	wKKlOSaRR6dDczrKyorPKA	1034	352	217	6261	EH17 8RX|EH17	LINESTRING(-3.1043710612 55.9013479924, -3.103889 55.899415)
1035	data/streetview/SV_1035_SOMtFRRBrEgERscFN5XD6g.jpg	0	1	2	0	NULL	NULL	NULL	NULL	1035	-3.0951327754	55.9036590259	-3.095668	55.902855	SOMtFRRBrEgERscFN5XD6g	1035	20	95	8083	EH22 1RS|EH22 1RS|EH22|EH22	LINESTRING(-3.0951327754 55.9036590259, -3.095668 55.902855)
1036	data/streetview/SV_1036_uiGjuIh04liiM7dspmaSMw.jpg	0.33333333	0.66666667	3	0	NULL	NULL	NULL	NULL	1036	-3.0946620075	55.902202554	-3.095176	55.901644	uiGjuIh04liiM7dspmaSMw	1036	27	70	8084	EH22 1RT|EH22 1RS|EH22|EH22	LINESTRING(-3.0946620075 55.902202554, -3.095176 55.901644)
1037	data/streetview/SV_1037_v1t95QAU3JmHINBcWilm6Q.jpg	1	0	9	0	NULL	NULL	NULL	NULL	1037	-3.0862272143	55.9020418639	-3.086414	55.902149	v1t95QAU3JmHINBcWilm6Q	1037	135	17	8085	EH22 1RU|EH22 1RU|EH22|EH22	LINESTRING(-3.0862272143 55.9020418639, -3.086414 55.902149)
1038	data/streetview/SV_1038_W-iy_bB02qhLr6OUVzwvsw.jpg	0	0.85714286	7	0	NULL	NULL	NULL	NULL	1038	-3.083215238	55.9038169995	-3.083261	55.903811	W-iy_bB02qhLr6OUVzwvsw	1038	76	3	8085	EH22 1RU|EH22 1RX|EH22|EH22	LINESTRING(-3.083215238 55.9038169995, -3.083261 55.903811)
1039	data/streetview/SV_1057_zAdy_v-oHW5pujjbgQDarw.jpg	0	1	5	0	NULL	NULL	NULL	NULL	1057	-3.2640253165	55.899332153	-3.264172	55.899192	zAdy_v-oHW5pujjbgQDarw	1039	30	18	3236	EH13|EH13 0EF|EH13	LINESTRING(-3.2640253165 55.899332153, -3.264172 55.899192)
1040	data/streetview/SV_1058_xkdeH76XIQeQf7k9NIEhNQ.jpg	0	0.92857143	14	0	NULL	NULL	NULL	NULL	1058	-3.2574863272	55.8991631294	-3.257241	55.899232	xkdeH76XIQeQf7k9NIEhNQ	1040	243	17	3353	EH13 0QF|EH13 0QD|EH13	LINESTRING(-3.2574863272 55.8991631294, -3.257241 55.899232)
1041	data/streetview/SV_1063_d7kAjt7a0exno4-V7pRbqg.jpg	0.16666667	0.66666667	6	0	NULL	NULL	NULL	NULL	1063	-3.2335235028	55.8993440132	-3.233503	55.899343	d7kAjt7a0exno4-V7pRbqg	1041	275	1	3542	EH13 9QR|EH13 9QR|EH13	LINESTRING(-3.2335235028 55.8993440132, -3.233503 55.899343)
1042	data/streetview/SV_1067_fWKUP1lYFAJRrzvT7x_glg.jpg	0	0.91666667	12	0	NULL	NULL	NULL	NULL	1067	-3.2143987327	55.8991248023	-3.214075	55.899079	fWKUP1lYFAJRrzvT7x_glg	1042	284	21	1157	EH10 7HW|EH10 7HW|EH10	LINESTRING(-3.2143987327 55.8991248023, -3.214075 55.899079)
1043	data/streetview/SV_1068_gfrJJeygL3ukye2rup8eCw.jpg	0.25	0.75	4	0	NULL	NULL	NULL	NULL	1068	-3.2084889155	55.8991389361	-3.208478	55.899472	gfrJJeygL3ukye2rup8eCw	1043	181	37	1090	EH10 7BN|EH10|EH10 7BX|EH10	LINESTRING(-3.2084889155 55.8991389361, -3.208478 55.899472)
1044	data/streetview/SV_1069_GGtxuvaThbz5a2oN4J868Q.jpg	0	0.88888889	9	0	NULL	NULL	NULL	NULL	1069	-3.2014075154	55.8997133806	-3.201992	55.899609	GGtxuvaThbz5a2oN4J868Q	1044	72	38	1075	EH10 7AS|EH10|EH10 7AR|EH10	LINESTRING(-3.2014075154 55.8997133806, -3.201992 55.899609)
1045	data/streetview/SV_1070_PK9ryR2edEYCrQ7HyBd6Mw.jpg	0	1	2	0	NULL	NULL	NULL	NULL	1070	-3.1978455973	55.8992853867	-3.19776	55.899388	PK9ryR2edEYCrQ7HyBd6Mw	1045	205	13	1069	EH10 7AJ|EH10|EH10|EH10 7AH|EH10	LINESTRING(-3.1978455973 55.8992853867, -3.19776 55.899388)
1046	data/streetview/SV_1071_AEqk3-pZfJOFxCCdxtZBNQ.jpg	1	0	12	0	NULL	NULL	NULL	NULL	1071	-3.1926770207	55.8984703904	-3.192431	55.898498	AEqk3-pZfJOFxCCdxtZBNQ	1046	258	16	1069	EH10 7AJ|EH10 7EG|EH10	LINESTRING(-3.1926770207 55.8984703904, -3.192431 55.898498)
1047	data/streetview/SV_1072_JQtH213SqQgx6F6HMkNgTw.jpg	0.66666667	0.33333333	6	1	4.3333	1.34989712	6	2	1072	-3.1852582288	55.8964528469	-3.185424	55.899082	JQtH213SqQgx6F6HMkNgTw	1047	177	293	1113	EH10 7DR|EH10 7DR|EH10	LINESTRING(-3.1852582288 55.8964528469, -3.185424 55.899082)
1048	data/streetview/SV_1073_WLDwwTxh8qIGwyKCdUt-0w.jpg	0.125	0.625	8	0	NULL	NULL	NULL	NULL	1073	-3.1816415583	55.898730664	-3.18156	55.898732	WLDwwTxh8qIGwyKCdUt-0w	1048	268	5	1113	EH10 7DR|EH10 7DR|EH10	LINESTRING(-3.1816415583 55.898730664, -3.18156 55.898732)
1049	data/streetview/SV_1074_hfbch0lCEp5AfxYbL0Z3zg.jpg	1	0	4	0	NULL	NULL	NULL	NULL	1074	-3.1788080678	55.9000142303	-3.178015	55.899346	hfbch0lCEp5AfxYbL0Z3zg	1049	326	89	6259	EH17 8RT|EH17 8BW|EH17	LINESTRING(-3.1788080678 55.9000142303, -3.178015 55.899346)
1050	data/streetview/SV_1075_BcBB8eKCTKloVNaBfxQLNg.jpg	0.86363636	0	22	1	5.3333	1.65998661	7	1	1075	-3.1712808545	55.8983635296	-3.169411	55.897834	BcBB8eKCTKloVNaBfxQLNg	1050	296	131	6275	EH17|EH17 8SR|EH17	LINESTRING(-3.1712808545 55.8983635296, -3.169411 55.897834)
1051	data/streetview/SV_1076_OHy8QYFtSkVjJNJpgrmUDw.jpg	0.71428571	0.14285714	7	0	NULL	NULL	NULL	NULL	1076	-3.1660965124	55.8976808428	-3.168427	55.898647	OHy8QYFtSkVjJNJpgrmUDw	1051	126	181	6065	EH17|EH17 8AB|EH17	LINESTRING(-3.1660965124 55.8976808428, -3.168427 55.898647)
1052	data/streetview/SV_1077_F-2cNsFBBWf0SIMejiVNaw.jpg	0.125	0.75	8	0	NULL	NULL	NULL	NULL	1077	-3.1615318255	55.8989190282	-3.161734	55.898901	F-2cNsFBBWf0SIMejiVNaw	1052	80	13	6067	EH17 8AE|EH17|EH17 8AE|EH17	LINESTRING(-3.1615318255 55.8989190282, -3.161734 55.898901)
1053	data/streetview/SV_1078_u98oQK8UlOCxNOCVssAGCQ.jpg	0	0.85714286	7	0	NULL	NULL	NULL	NULL	1078	-3.1600761801	55.8973680163	-3.159774	55.897379	u98oQK8UlOCxNOCVssAGCQ	1053	266	19	6072	EH17 8AN|EH17|EH17 8AH|EH17	LINESTRING(-3.1600761801 55.8973680163, -3.159774 55.897379)
1054	data/streetview/SV_1079_1dojSz113eVUjRwbLEvswg.jpg	0.66666667	0.33333333	3	0	NULL	NULL	NULL	NULL	1079	-3.154561066	55.8986582576	-3.154452	55.898575	1dojSz113eVUjRwbLEvswg	1054	323	11	6140	EH17 8FJ|EH17 8DN|EH17	LINESTRING(-3.154561066 55.8986582576, -3.154452 55.898575)
1055	data/streetview/SV_1080_rSY00VrPu5iQgOlTvTDW4A.jpg	0	0.91666667	12	0	NULL	NULL	NULL	NULL	1080	-3.1493788946	55.8965726795	-3.149542	55.8966	rSY00VrPu5iQgOlTvTDW4A	1055	106	11	6305	EH17 8UN|EH17 8UN|EH17	LINESTRING(-3.1493788946 55.8965726795, -3.149542 55.8966)
1056	data/streetview/SV_1081_38fS0pMzvN76PhrJUzX6Lw.jpg	0.2	0.6	5	1	2.6	1.08320512	4	1	1081	-3.1438510299	55.8972567919	-3.145627	55.898141	38fS0pMzvN76PhrJUzX6Lw	1056	131	148	6298	EH17 8UD|EH17 8UD|EH17	LINESTRING(-3.1438510299 55.8972567919, -3.145627 55.898141)
1057	data/streetview/SV_1082_qlFC0rcJrdwO2s1fKxtvUQ.jpg	0.85714286	0.04761905	21	1	4.5333	1.54344492	7	1	1082	-3.1364117011	55.8972463266	-3.138099	55.895839	qlFC0rcJrdwO2s1fKxtvUQ	1057	33	189	6266	EH17 8SD|EH17 8SD|EH17	LINESTRING(-3.1364117011 55.8972463266, -3.138099 55.895839)
1058	data/streetview/SV_1083_TKEHatud-tU9yPRNliAGyQ.jpg	0.9	0.1	10	0	NULL	NULL	NULL	NULL	1083	-3.1310311808	55.8999185017	-3.128868	55.898723	TKEHatud-tU9yPRNliAGyQ	1058	314	189	6263	EH17 8RZ|EH17 8RZ|EH17	LINESTRING(-3.1310311808 55.8999185017, -3.128868 55.898723)
1059	data/streetview/SV_1084_xuyKQOOnEB7-FkpGfIPuDQ.jpg	1	0	2	0	NULL	NULL	NULL	NULL	1084	-3.1258369377	55.8965674079	-3.125389	55.895704	xuyKQOOnEB7-FkpGfIPuDQ	1059	343	100	6264	EH17 8SA|EH17	LINESTRING(-3.1258369377 55.8965674079, -3.125389 55.895704)
1060	data/streetview/SV_1085_gLYwN2tHbXEkNW5SflAXeA.jpg	0	1	4	0	NULL	NULL	NULL	NULL	1085	-3.1244585735	55.8991503096	-3.12729	55.90019	gLYwN2tHbXEkNW5SflAXeA	1060	123	211	-1	EH17|EH17	LINESTRING(-3.1244585735 55.8991503096, -3.12729 55.90019)
1061	data/streetview/SV_1086_8OfQueMZlUUrue3AB0zV3A.jpg	1	0	3	0	NULL	NULL	NULL	NULL	1086	-3.119829793	55.8975198803	-3.11971	55.897442	8OfQueMZlUUrue3AB0zV3A	1061	319	11	-1	EH17|EH17	LINESTRING(-3.119829793 55.8975198803, -3.11971 55.897442)
1062	data/streetview/SV_1090_1LhYQ3dK7LdRgzVJS4OGKA.jpg	0.14285714	0.57142857	7	1	2.1333	0.95684667	4	1	1090	-3.0956763865	55.8995683626	-3.095732	55.899584	1LhYQ3dK7LdRgzVJS4OGKA	1062	116	4	6261	EH17 8RX|EH17	LINESTRING(-3.0956763865 55.8995683626, -3.095732 55.899584)
1063	data/streetview/SV_1091_pYIes4Mf5LWnrvsGQF1A2w.jpg	0	1	2	0	NULL	NULL	NULL	NULL	1091	-3.0923198837	55.9001844563	-3.09293	55.900183	pYIes4Mf5LWnrvsGQF1A2w	1063	89	38	8084	EH22 1RT|EH22 1RT|EH22|EH22	LINESTRING(-3.0923198837 55.9001844563, -3.09293 55.900183)
1064	data/streetview/SV_1126_UZCKtjifIuMK3OjRoD9igQ.jpg	0	1	10	0	NULL	NULL	NULL	NULL	1126	-3.1903300449	55.8940721282	-3.191035	55.892817	UZCKtjifIuMK3OjRoD9igQ	1064	17	146	1078	EH10 7AW|EH10	LINESTRING(-3.1903300449 55.8940721282, -3.191035 55.892817)
1065	data/streetview/SV_1127_wHJ1MRveqN5zEe8cWnpwbw.jpg	0.33333333	0.44444444	9	0	NULL	NULL	NULL	NULL	1127	-3.1881409051	55.8941507695	-3.188325	55.892451	wHJ1MRveqN5zEe8cWnpwbw	1065	3	189	1078	EH10 7AW|EH10	LINESTRING(-3.1881409051 55.8941507695, -3.188325 55.892451)
1066	data/streetview/SV_1130_2My34jvEazjiR2by_32AhQ.jpg	0.11111111	0.77777778	9	0	NULL	NULL	NULL	NULL	1130	-3.1743242563	55.8916488442	-3.17431	55.891065	2My34jvEazjiR2by_32AhQ	1066	359	65	6259	EH17 8RT|EH17 8RT|EH17	LINESTRING(-3.1743242563 55.8916488442, -3.17431 55.891065)
1067	data/streetview/SV_1131_R-9LmFH9ahmNh9PFUsrDGw.jpg	0.4	0.6	5	0	NULL	NULL	NULL	NULL	1131	-3.1689916994	55.8911087466	-3.169229	55.890497	R-9LmFH9ahmNh9PFUsrDGw	1067	12	70	6259	EH17|EH17 8RT|EH17	LINESTRING(-3.1689916994 55.8911087466, -3.169229 55.890497)
1068	data/streetview/SV_1132_AA2p_eVHX4Ebdd4NX09ajA.jpg	0	0.875	8	0	NULL	NULL	NULL	NULL	1132	-3.1649683891	55.893447322	-3.162641	55.89316	AA2p_eVHX4Ebdd4NX09ajA	1068	282	149	6090	EH17 8BN|EH17 8BN|EH17	LINESTRING(-3.1649683891 55.893447322, -3.162641 55.89316)
1069	data/streetview/SV_1133_ZGMgr5I31504oFRDWB8oYw.jpg	0.8	0.2	5	0	NULL	NULL	NULL	NULL	1133	-3.1555702848	55.8932175275	-3.15778	55.894235	ZGMgr5I31504oFRDWB8oYw	1069	129	178	6268	EH17 8SF|EH17 8SF|EH17	LINESTRING(-3.1555702848 55.8932175275, -3.15778 55.894235)
1070	data/streetview/SV_1134_9ssIcfWkTfCn7kjZdnA_fw.jpg	0.5	0.25	4	0	NULL	NULL	NULL	NULL	1134	-3.1526178619	55.8945100236	-3.151774	55.895551	9ssIcfWkTfCn7kjZdnA_fw	1070	204	127	6310	EH17 8UT|EH17 8SF|EH17	LINESTRING(-3.1526178619 55.8945100236, -3.151774 55.895551)
1071	data/streetview/SV_1135_08XdWivOobgAmkDWrBbKwQ.jpg	0	1	2	0	NULL	NULL	NULL	NULL	1135	-3.1484930609	55.8929819266	-3.14862	55.893463	08XdWivOobgAmkDWrBbKwQ	1071	171	54	6310	EH17|EH17 8UT|EH17	LINESTRING(-3.1484930609 55.8929819266, -3.14862 55.893463)
1072	data/streetview/SV_1136_-jsdWHPM6J0kb-w6PsJfLQ.jpg	0.66666667	0.22222222	9	0	NULL	NULL	NULL	NULL	1136	-3.1424922229	55.893955272	-3.143829	55.894896	-jsdWHPM6J0kb-w6PsJfLQ	1072	141	134	6266	EH17|EH17 8SD|EH17	LINESTRING(-3.1424922229 55.893955272, -3.143829 55.894896)
1073	data/streetview/SV_1137_M0TvYCScpoIIkMXZfdIt9A.jpg	0.33333333	0.5	6	1	4.6	1.356466	7	2	1137	-3.1365137795	55.8934562727	-3.135203	55.892552	M0TvYCScpoIIkMXZfdIt9A	1073	320	130	6264	EH17 8SA|EH17 8SD|EH17	LINESTRING(-3.1365137795 55.8934562727, -3.135203 55.892552)
1074	data/streetview/SV_1138_YGesQqtdh3fWte4UG4o9zw.jpg	1	0	6	0	NULL	NULL	NULL	NULL	1138	-3.1329265204	55.8922045442	-3.132543	55.892334	YGesQqtdh3fWte4UG4o9zw	1074	238	28	6264	EH17 8SA|EH17 8SA|EH17	LINESTRING(-3.1329265204 55.8922045442, -3.132543 55.892334)
1075	data/streetview/SV_1139_N3ylQIkxhMINg1acLuRHOw.jpg	1	0	11	0	NULL	NULL	NULL	NULL	1139	-3.1266825223	55.8950122884	-3.126781	55.895091	N3ylQIkxhMINg1acLuRHOw	1075	144	11	6264	EH17 8SA|EH17 8SA|EH17	LINESTRING(-3.1266825223 55.8950122884, -3.126781 55.895091)
