# Supplementary material for: Automated Image Sampling and Classification Can Be Used to Explore Perceived Naturalness of Urban Spaces
Source: PLoS One. 2017 Jan 4;12(1):e0169357. doi: 10.1371/journal.pone.0169357 (PMC5215492; doi:10.1371/journal.pone.0169357)
Supplement: S3 File — (TXT) [file pone.0169357.s003.txt]

https://maps.googleapis.com/maps/api/streetview?size=640x640&pano=KN1yNWZoRWPQQzTRwtj3aA&heading=46&key=<API_KEY>
https://maps.googleapis.com/maps/api/streetview?size=640x640&pano=GLDwiKv5_XNdVwYOvZu7Zg&heading=19&key=<API_KEY>
https://maps.googleapis.com/maps/api/streetview?size=640x640&pano=o0aH3jP0vRIhE-GWAK27sw&heading=10&key=<API_KEY>
https://maps.googleapis.com/maps/api/streetview?size=640x640&pano=1_fMbBwExzrN91N-Dfqs-w&heading=19&key=<API_KEY>
https://maps.googleapis.com/maps/api/streetview?size=640x640&pano=8Z5rC_Yqinm02Y-H3L3cbQ&heading=45&key=<API_KEY>
https://maps.googleapis.com/maps/api/streetview?size=640x640&pano=s5uZ83Mni4uha1iPAbdQ_w&heading=65&key=<API_KEY>
https://maps.googleapis.com/maps/api/streetview?size=640x640&pano=Zrwhy_IfudGCGxRz6MbXUg&heading=21&key=<API_KEY>
https://maps.googleapis.com/maps/api/streetview?size=640x640&pano=89VBOm8gmL0nQEdXt5GpKg&heading=354&key=<API_KEY>
https://maps.googleapis.com/maps/api/streetview?size=640x640&pano=0nzveQ77lvmAe7s7a91tzg&heading=358&key=<API_KEY>
https://maps.googleapis.com/maps/api/streetview?size=640x640&pano=orD3q1xSzmgyveqIg23dKg&heading=339&key=<API_KEY>
https://maps.googleapis.com/maps/api/streetview?size=640x640&pano=DbDAkr1rXQxr9ppzuWXyhw&heading=356&key=<API_KEY>
https://maps.googleapis.com/maps/api/streetview?size=640x640&pano=8EKjtW5t47RvCIc85cn6tw&heading=60&key=<API_KEY>
https://maps.googleapis.com/maps/api/streetview?size=640x640&pano=LIDK-mXeVlGowxErk5mn7A&heading=100&key=<API_KEY>
https://maps.googleapis.com/maps/api/streetview?size=640x640&pano=xjYnIikMKJ_Aj5F_mUZDZQ&heading=224&key=<API_KEY>
https://maps.googleapis.com/maps/api/streetview?size=640x640&pano=hM60gpVaHsFUQpK68CoxkA&heading=164&key=<API_KEY>
https://maps.googleapis.com/maps/api/streetview?size=640x640&pano=vX--RtAcLS4AiULxxK3AMw&heading=110&key=<API_KEY>
https://maps.googleapis.com/maps/api/streetview?size=640x640&pano=Y7snJcYSz0iDuaRPSL5NaA&heading=98&key=<API_KEY>
https://maps.googleapis.com/maps/api/streetview?size=640x640&pano=o0aH3jP0vRIhE-GWAK27sw&heading=73&key=<API_KEY>
https://maps.googleapis.com/maps/api/streetview?size=640x640&pano=zYczwDeg3ACBJ3XcldPFTQ&heading=312&key=<API_KEY>
https://maps.googleapis.com/maps/api/streetview?size=640x640&pano=wrNDJFg6yq5Up2S5_SMu6w&heading=31&key=<API_KEY>
https://maps.googleapis.com/maps/api/streetview?size=640x640&pano=Hf8E0lB4PrB_Crvjy206tQ&heading=37&key=<API_KEY>
https://maps.googleapis.com/maps/api/streetview?size=640x640&pano=I4yO0A6Ql6INCpNeLWrt1Q&heading=37&key=<API_KEY>
https://maps.googleapis.com/maps/api/streetview?size=640x640&pano=Zrwhy_IfudGCGxRz6MbXUg&heading=328&key=<API_KEY>
https://maps.googleapis.com/maps/api/streetview?size=640x640&pano=Zrwhy_IfudGCGxRz6MbXUg&heading=78&key=<API_KEY>
https://maps.googleapis.com/maps/api/streetview?size=640x640&pano=29qgiv29jlHp7_nQD3QOsw&heading=23&key=<API_KEY>
https://maps.googleapis.com/maps/api/streetview?size=640x640&pano=29qgiv29jlHp7_nQD3QOsw&heading=21&key=<API_KEY>
https://maps.googleapis.com/maps/api/streetview?size=640x640&pano=K0HxvcrAxyjTJ1BswwtJSg&heading=351&key=<API_KEY>
https://maps.googleapis.com/maps/api/streetview?size=640x640&pano=jYaQ6XWuOtRNgsOt3TpYhw&heading=25&key=<API_KEY>
https://maps.googleapis.com/maps/api/streetview?size=640x640&pano=StEedrz0wBTMXUXcviuE-w&heading=193&key=<API_KEY>
https://maps.googleapis.com/maps/api/streetview?size=640x640&pano=n4K1i_60uhyLJ4jKPb14wQ&heading=204&key=<API_KEY>
https://maps.googleapis.com/maps/api/streetview?size=640x640&pano=-h-uQbQSy32OyBAu6xG81g&heading=181&key=<API_KEY>
https://maps.googleapis.com/maps/api/streetview?size=640x640&pano=0ojZJvrXb_VhxPU9DS_Fcg&heading=346&key=<API_KEY>
https://maps.googleapis.com/maps/api/streetview?size=640x640&pano=4uKJoSFgHp6gwAYpoo_j2w&heading=223&key=<API_KEY>
https://maps.googleapis.com/maps/api/streetview?size=640x640&pano=JMk08ziVLjPIpYF86vVYeA&heading=166&key=<API_KEY>
https://maps.googleapis.com/maps/api/streetview?size=640x640&pano=OYn_Xoi8Z8x-JhDihMLIPA&heading=168&key=<API_KEY>
https://maps.googleapis.com/maps/api/streetview?size=640x640&pano=OpeB2oOIQ-roNwZdxG9NCg&heading=307&key=<API_KEY>
https://maps.googleapis.com/maps/api/streetview?size=640x640&pano=GUZ0MY7IVvDvMOJuhNcjIg&heading=242&key=<API_KEY>
https://maps.googleapis.com/maps/api/streetview?size=640x640&pano=xzfnbm9e50_vVKCMqguCcg&heading=63&key=<API_KEY>
https://maps.googleapis.com/maps/api/streetview?size=640x640&pano=DKV2V11peS0BhCUgwotNoQ&heading=237&key=<API_KEY>
https://maps.googleapis.com/maps/api/streetview?size=640x640&pano=nSaXOHDaADckksAoMKwSAQ&heading=340&key=<API_KEY>
https://maps.googleapis.com/maps/api/streetview?size=640x640&pano=totwUJCD85L71b0A24RUSg&heading=346&key=<API_KEY>
https://maps.googleapis.com/maps/api/streetview?size=640x640&pano=N5OdnLD_-I5Rn2YG8bWMfw&heading=354&key=<API_KEY>
https://maps.googleapis.com/maps/api/streetview?size=640x640&pano=PxzcYEEjEkSuAujaobh6lQ&heading=261&key=<API_KEY>
https://maps.googleapis.com/maps/api/streetview?size=640x640&pano=EEP9ILSPiTU2U12bayp3IA&heading=107&key=<API_KEY>
https://maps.googleapis.com/maps/api/streetview?size=640x640&pano=Ct748zuiQIAS5g6SJK503Q&heading=103&key=<API_KEY>
https://maps.googleapis.com/maps/api/streetview?size=640x640&pano=hVfZzIM22Gz1t7NnNvru3w&heading=261&key=<API_KEY>
https://maps.googleapis.com/maps/api/streetview?size=640x640&pano=UazLINh8621KE1I20huKRA&heading=92&key=<API_KEY>
https://maps.googleapis.com/maps/api/streetview?size=640x640&pano=mj7CHJeKKQG3Udlka4GiVA&heading=335&key=<API_KEY>
https://maps.googleapis.com/maps/api/streetview?size=640x640&pano=hN2yEMpGnbvmenJl-WO7QQ&heading=145&key=<API_KEY>
https://maps.googleapis.com/maps/api/streetview?size=640x640&pano=YE7JuYDSPZ6wIqy1Dgxrxw&heading=232&key=<API_KEY>
https://maps.googleapis.com/maps/api/streetview?size=640x640&pano=D9MBfXb4f_O5qiOjke6Z2w&heading=65&key=<API_KEY>
https://maps.googleapis.com/maps/api/streetview?size=640x640&pano=g1FqpibgsK8Cxy9gQ_GmOQ&heading=47&key=<API_KEY>
https://maps.googleapis.com/maps/api/streetview?size=640x640&pano=EQTbfVHZgkzVKDPthjOqpA&heading=219&key=<API_KEY>
https://maps.googleapis.com/maps/api/streetview?size=640x640&pano=3GUahlm-N_XXQSwIVV2grA&heading=10&key=<API_KEY>
https://maps.googleapis.com/maps/api/streetview?size=640x640&pano=TdVkhlouYP7oqp03-VLL6g&heading=34&key=<API_KEY>
https://maps.googleapis.com/maps/api/streetview?size=640x640&pano=BdUNmAxbyAsglq8vWEgY1Q&heading=299&key=<API_KEY>
https://maps.googleapis.com/maps/api/streetview?size=640x640&pano=K0HxvcrAxyjTJ1BswwtJSg&heading=347&key=<API_KEY>
https://maps.googleapis.com/maps/api/streetview?size=640x640&pano=Foq0Q1uzWvJAE4eoE5bS1w&heading=356&key=<API_KEY>
https://maps.googleapis.com/maps/api/streetview?size=640x640&pano=RquTlPtatDlCMfCA1msJHg&heading=214&key=<API_KEY>
https://maps.googleapis.com/maps/api/streetview?size=640x640&pano=OLlTvPvC9Ap0DpC5Pa-axw&heading=154&key=<API_KEY>
https://maps.googleapis.com/maps/api/streetview?size=640x640&pano=R3k1Esz9Zq0PJ63u7-Tb0Q&heading=45&key=<API_KEY>
https://maps.googleapis.com/maps/api/streetview?size=640x640&pano=2XXIMB-DGxWwD3Dci3VGIg&heading=253&key=<API_KEY>
https://maps.googleapis.com/maps/api/streetview?size=640x640&pano=Q7Y8yxqaPPij5vkKS-VtJg&heading=249&key=<API_KEY>
https://maps.googleapis.com/maps/api/streetview?size=640x640&pano=1-AUeaQS8yEqm8EIAK9jew&heading=123&key=<API_KEY>
https://maps.googleapis.com/maps/api/streetview?size=640x640&pano=YBFEQKzzMU6P2qiSOPUlPA&heading=252&key=<API_KEY>
https://maps.googleapis.com/maps/api/streetview?size=640x640&pano=Rt17Ema5iPUzYHw7EuiuYA&heading=337&key=<API_KEY>
https://maps.googleapis.com/maps/api/streetview?size=640x640&pano=pmMTDM1ZZzVCV1J8q8B4Tw&heading=241&key=<API_KEY>
https://maps.googleapis.com/maps/api/streetview?size=640x640&pano=uyBVYhaCNsSrsQCzXHksGA&heading=344&key=<API_KEY>
https://maps.googleapis.com/maps/api/streetview?size=640x640&pano=xtBR8bGVFMo-oOqepLoTVA&heading=245&key=<API_KEY>
https://maps.googleapis.com/maps/api/streetview?size=640x640&pano=quYZqfGSxHdI1Za6tpQa0g&heading=65&key=<API_KEY>
https://maps.googleapis.com/maps/api/streetview?size=640x640&pano=FdDhkMqIxcu99lsjoF_Lvg&heading=271&key=<API_KEY>
https://maps.googleapis.com/maps/api/streetview?size=640x640&pano=2UvwtPlSMjjCsqdMFupbSw&heading=280&key=<API_KEY>
https://maps.googleapis.com/maps/api/streetview?size=640x640&pano=-Z5E0tvN08CIrNmf9g_XZw&heading=74&key=<API_KEY>
https://maps.googleapis.com/maps/api/streetview?size=640x640&pano=_CG5lqI9lcWldwe81raDsw&heading=256&key=<API_KEY>
https://maps.googleapis.com/maps/api/streetview?size=640x640&pano=olRLAnWdA9SeVCzI_IDLag&heading=311&key=<API_KEY>
https://maps.googleapis.com/maps/api/streetview?size=640x640&pano=iT_HECB9Zs667LNyDCHiBA&heading=184&key=<API_KEY>
https://maps.googleapis.com/maps/api/streetview?size=640x640&pano=VH4YhL5Y1pzG3nSmVaz8JQ&heading=67&key=<API_KEY>
https://maps.googleapis.com/maps/api/streetview?size=640x640&pano=moQLDF41pojPENZAUO72SQ&heading=260&key=<API_KEY>
https://maps.googleapis.com/maps/api/streetview?size=640x640&pano=9X9KkxSjdrH4kt0YAh1QOw&heading=2&key=<API_KEY>
https://maps.googleapis.com/maps/api/streetview?size=640x640&pano=gEKFUwXh8dVA_U7zCDDF6g&heading=257&key=<API_KEY>
https://maps.googleapis.com/maps/api/streetview?size=640x640&pano=3ZnCSVBAXxO_sUSksNhOKw&heading=216&key=<API_KEY>
https://maps.googleapis.com/maps/api/streetview?size=640x640&pano=m4bL1lx2DcgYEIiAQaLkbA&heading=44&key=<API_KEY>
https://maps.googleapis.com/maps/api/streetview?size=640x640&pano=twAOURjO9xgGA4PgGjNrqA&heading=144&key=<API_KEY>
https://maps.googleapis.com/maps/api/streetview?size=640x640&pano=CyHtid1IUgFxbp1g5QPS4g&heading=195&key=<API_KEY>
https://maps.googleapis.com/maps/api/streetview?size=640x640&pano=ggvSuh2DYBqWFqYU4xqcVg&heading=103&key=<API_KEY>
https://maps.googleapis.com/maps/api/streetview?size=640x640&pano=w62MCZpwfqUZpb_NqzG26Q&heading=273&key=<API_KEY>
https://maps.googleapis.com/maps/api/streetview?size=640x640&pano=9pDRjHg-EAyYsPlrIGz6oA&heading=359&key=<API_KEY>
https://maps.googleapis.com/maps/api/streetview?size=640x640&pano=aPi1LERtHVxL4LydJZcQuA&heading=25&key=<API_KEY>
https://maps.googleapis.com/maps/api/streetview?size=640x640&pano=vKKqSwiho1AJ1hYQVgcaWA&heading=237&key=<API_KEY>
https://maps.googleapis.com/maps/api/streetview?size=640x640&pano=McQauAhWURa8JI6fxnMx9g&heading=49&key=<API_KEY>
https://maps.googleapis.com/maps/api/streetview?size=640x640&pano=nJmxX0kh5qHTZAeaJmyBng&heading=167&key=<API_KEY>
https://maps.googleapis.com/maps/api/streetview?size=640x640&pano=KbR72Z70rpLQyn54iu9s4Q&heading=355&key=<API_KEY>
https://maps.googleapis.com/maps/api/streetview?size=640x640&pano=C_1gXunmj0USQ6r_CWhnfA&heading=70&key=<API_KEY>
https://maps.googleapis.com/maps/api/streetview?size=640x640&pano=SfjRG4cr-em_WcBELP3uNQ&heading=38&key=<API_KEY>
https://maps.googleapis.com/maps/api/streetview?size=640x640&pano=lg2uCFTgzWgjygrEF9L_Kg&heading=344&key=<API_KEY>
https://maps.googleapis.com/maps/api/streetview?size=640x640&pano=t0rsxy4jxpoW6P30AwTRdw&heading=258&key=<API_KEY>
https://maps.googleapis.com/maps/api/streetview?size=640x640&pano=s8hAfTmo3pLoH3z1jR5wxg&heading=323&key=<API_KEY>
https://maps.googleapis.com/maps/api/streetview?size=640x640&pano=SsxeaHe45-qd2Tx6jnt6vQ&heading=191&key=<API_KEY>
https://maps.googleapis.com/maps/api/streetview?size=640x640&pano=dJF8Z4b3GvMUXLtG4SJp5A&heading=111&key=<API_KEY>
https://maps.googleapis.com/maps/api/streetview?size=640x640&pano=6PSrQWJDGabehZmqD5sSnQ&heading=177&key=<API_KEY>
https://maps.googleapis.com/maps/api/streetview?size=640x640&pano=0JYvS8wEaFSnosMi8s5Iaw&heading=259&key=<API_KEY>
https://maps.googleapis.com/maps/api/streetview?size=640x640&pano=kWrywlmDqwf25Y4Rl0O3lw&heading=272&key=<API_KEY>
https://maps.googleapis.com/maps/api/streetview?size=640x640&pano=z2Dejn3HhESvTrFZvkdhYA&heading=157&key=<API_KEY>
https://maps.googleapis.com/maps/api/streetview?size=640x640&pano=kBQ3L8p7L5DtGKI9jRac5A&heading=131&key=<API_KEY>
https://maps.googleapis.com/maps/api/streetview?size=640x640&pano=FAcNfoqkKTx2Xn7MJenZhA&heading=313&key=<API_KEY>
https://maps.googleapis.com/maps/api/streetview?size=640x640&pano=FAcNfoqkKTx2Xn7MJenZhA&heading=160&key=<API_KEY>
https://maps.googleapis.com/maps/api/streetview?size=640x640&pano=py9Ft5CxAULILz1Ccvab4w&heading=174&key=<API_KEY>
https://maps.googleapis.com/maps/api/streetview?size=640x640&pano=6M5o4f47aPiAuPITbIKxMA&heading=67&key=<API_KEY>
https://maps.googleapis.com/maps/api/streetview?size=640x640&pano=tGMFbWAibrzo8yrZrY084w&heading=336&key=<API_KEY>
https://maps.googleapis.com/maps/api/streetview?size=640x640&pano=KJV7Au7RU1n07kANkkfcXQ&heading=157&key=<API_KEY>
https://maps.googleapis.com/maps/api/streetview?size=640x640&pano=XDI-wHgHhvRnkFIvh7USsQ&heading=145&key=<API_KEY>
https://maps.googleapis.com/maps/api/streetview?size=640x640&pano=s3PbdbIXRqxBdGkDhTDKzg&heading=247&key=<API_KEY>
https://maps.googleapis.com/maps/api/streetview?size=640x640&pano=Sozb4kppa1MxSMkpIGFAcw&heading=335&key=<API_KEY>
https://maps.googleapis.com/maps/api/streetview?size=640x640&pano=1YQrrkgvx3aVQTViNjKOCQ&heading=237&key=<API_KEY>
https://maps.googleapis.com/maps/api/streetview?size=640x640&pano=PjbIqdgb8gG-HD3F2ybJCA&heading=61&key=<API_KEY>
https://maps.googleapis.com/maps/api/streetview?size=640x640&pano=GtVfd5PYyMw_buNPXrTlQA&heading=345&key=<API_KEY>
https://maps.googleapis.com/maps/api/streetview?size=640x640&pano=WS7rZYLB1DRcbJv7W5EPAA&heading=261&key=<API_KEY>
https://maps.googleapis.com/maps/api/streetview?size=640x640&pano=e2C2TvmQGiPy5ZojSd1oGw&heading=219&key=<API_KEY>
https://maps.googleapis.com/maps/api/streetview?size=640x640&pano=ne6e1aa6A8Hb3LPCqLtPhA&heading=97&key=<API_KEY>
https://maps.googleapis.com/maps/api/streetview?size=640x640&pano=zw49bjq9S8liOz3dCiULeQ&heading=241&key=<API_KEY>
https://maps.googleapis.com/maps/api/streetview?size=640x640&pano=9rmV-ZfHI1dHLeSbPojgxQ&heading=88&key=<API_KEY>
https://maps.googleapis.com/maps/api/streetview?size=640x640&pano=BaUzeEM4ObPn2G_njl0fZw&heading=6&key=<API_KEY>
https://maps.googleapis.com/maps/api/streetview?size=640x640&pano=1gf5TtVYy1eMAmrK6QF0_A&heading=19&key=<API_KEY>
https://maps.googleapis.com/maps/api/streetview?size=640x640&pano=QaNji0tH4EKN1tQBRKGdYQ&heading=274&key=<API_KEY>
https://maps.googleapis.com/maps/api/streetview?size=640x640&pano=dm8iVanlB3O6yd69PZoXAw&heading=18&key=<API_KEY>
https://maps.googleapis.com/maps/api/streetview?size=640x640&pano=fiXqmj-zVUgXXISO2NOYRw&heading=232&key=<API_KEY>
https://maps.googleapis.com/maps/api/streetview?size=640x640&pano=5-tPJAN95KZ4GHHoQYWLMA&heading=52&key=<API_KEY>
https://maps.googleapis.com/maps/api/streetview?size=640x640&pano=ij9EORhm4mC5OAO5zf9VDQ&heading=90&key=<API_KEY>
https://maps.googleapis.com/maps/api/streetview?size=640x640&pano=lIVpfxSl6rT3VhvMkHi5Hg&heading=8&key=<API_KEY>
https://maps.googleapis.com/maps/api/streetview?size=640x640&pano=ouK0raCe4k3yFrvSMW3TfQ&heading=74&key=<API_KEY>
https://maps.googleapis.com/maps/api/streetview?size=640x640&pano=WVVkm_UEN2cCCbNKad1Drg&heading=157&key=<API_KEY>
https://maps.googleapis.com/maps/api/streetview?size=640x640&pano=pLa47dMjpRvKc2sdxAs_yQ&heading=344&key=<API_KEY>
https://maps.googleapis.com/maps/api/streetview?size=640x640&pano=FHVvvWcrgcB_54S8PRLGvA&heading=154&key=<API_KEY>
https://maps.googleapis.com/maps/api/streetview?size=640x640&pano=zH7ROgD6dvtxOfNJRIGIHQ&heading=271&key=<API_KEY>
https://maps.googleapis.com/maps/api/streetview?size=640x640&pano=TUD459TQbSjNYuJchZZi_A&heading=324&key=<API_KEY>
https://maps.googleapis.com/maps/api/streetview?size=640x640&pano=xFxNCaKaGTB62L1DhmdZRA&heading=343&key=<API_KEY>
https://maps.googleapis.com/maps/api/streetview?size=640x640&pano=jGyNidE9DMnqquYUz5_UkQ&heading=76&key=<API_KEY>
https://maps.googleapis.com/maps/api/streetview?size=640x640&pano=wmZ4EWPvDcEexQ8l-BqRug&heading=213&key=<API_KEY>
https://maps.googleapis.com/maps/api/streetview?size=640x640&pano=YC7wlXcW_7W_EUFZHN03zw&heading=125&key=<API_KEY>
https://maps.googleapis.com/maps/api/streetview?size=640x640&pano=xSkXt3XQCekSZq1ov-lDIQ&heading=357&key=<API_KEY>
https://maps.googleapis.com/maps/api/streetview?size=640x640&pano=hsT2QeHjPqt8JEIk-QrikA&heading=21&key=<API_KEY>
https://maps.googleapis.com/maps/api/streetview?size=640x640&pano=Bt4GWPleD6vjSEzquXcHwg&heading=117&key=<API_KEY>
https://maps.googleapis.com/maps/api/streetview?size=640x640&pano=5_dqofDdRcC-o2Zl17NgYg&heading=129&key=<API_KEY>
https://maps.googleapis.com/maps/api/streetview?size=640x640&pano=edVNaGN7FN8rwwBmrsPgQw&heading=292&key=<API_KEY>
https://maps.googleapis.com/maps/api/streetview?size=640x640&pano=t5Za-_UMc_lqhaxyPL8YDQ&heading=17&key=<API_KEY>
https://maps.googleapis.com/maps/api/streetview?size=640x640&pano=Xdi53MCWfQcZTI837l2WYA&heading=308&key=<API_KEY>
https://maps.googleapis.com/maps/api/streetview?size=640x640&pano=5Nq2zQpcqLq2NiuEEQ1K9Q&heading=235&key=<API_KEY>
https://maps.googleapis.com/maps/api/streetview?size=640x640&pano=MPjVod1DE4Jizg-777OF9g&heading=69&key=<API_KEY>
https://maps.googleapis.com/maps/api/streetview?size=640x640&pano=PxwkFT0j5HbdsRSSDNYS8g&heading=82&key=<API_KEY>
https://maps.googleapis.com/maps/api/streetview?size=640x640&pano=L4VRMXfIxA9uXZndpVxF4w&heading=182&key=<API_KEY>
https://maps.googleapis.com/maps/api/streetview?size=640x640&pano=3JqinxJsCn1uKKyqIfq3JA&heading=67&key=<API_KEY>
https://maps.googleapis.com/maps/api/streetview?size=640x640&pano=aeIIBcf_iet9VLNa08goNA&heading=93&key=<API_KEY>
https://maps.googleapis.com/maps/api/streetview?size=640x640&pano=5YofmSPj4x2PFuEspY3sUg&heading=204&key=<API_KEY>
https://maps.googleapis.com/maps/api/streetview?size=640x640&pano=mL8gDL615DDBE84m8lfkBQ&heading=236&key=<API_KEY>
https://maps.googleapis.com/maps/api/streetview?size=640x640&pano=FvW4sMMMXVwKIQ7GkdWpDg&heading=59&key=<API_KEY>
https://maps.googleapis.com/maps/api/streetview?size=640x640&pano=562FLWFOP5I1-sdf5S6lvg&heading=264&key=<API_KEY>
https://maps.googleapis.com/maps/api/streetview?size=640x640&pano=vlgLziXHNhUofAI-yy1CIA&heading=101&key=<API_KEY>
https://maps.googleapis.com/maps/api/streetview?size=640x640&pano=RrqDoyD64wVF7BQClJUotg&heading=304&key=<API_KEY>
https://maps.googleapis.com/maps/api/streetview?size=640x640&pano=04u9fVTNNzNe1UCZuoOXKg&heading=110&key=<API_KEY>
https://maps.googleapis.com/maps/api/streetview?size=640x640&pano=ZAfe4UeUcEixpuGBfl0fNQ&heading=145&key=<API_KEY>
https://maps.googleapis.com/maps/api/streetview?size=640x640&pano=V0X747KGoSs6bizEclfERQ&heading=242&key=<API_KEY>
https://maps.googleapis.com/maps/api/streetview?size=640x640&pano=qthTFmEn0VUvQeJ3BcpVBQ&heading=358&key=<API_KEY>
https://maps.googleapis.com/maps/api/streetview?size=640x640&pano=XnpEQ62dnEaUQf7noin9pw&heading=29&key=<API_KEY>
https://maps.googleapis.com/maps/api/streetview?size=640x640&pano=EGIg_IrM4nGnXuFeeUcbQw&heading=263&key=<API_KEY>
https://maps.googleapis.com/maps/api/streetview?size=640x640&pano=CD1LxLktgiFdjHsLpP6kJg&heading=77&key=<API_KEY>
https://maps.googleapis.com/maps/api/streetview?size=640x640&pano=ycCMLMdid5eryVX4CKAuJQ&heading=61&key=<API_KEY>
https://maps.googleapis.com/maps/api/streetview?size=640x640&pano=y0CbUUkaYLo8QHplkWr9bA&heading=18&key=<API_KEY>
https://maps.googleapis.com/maps/api/streetview?size=640x640&pano=F6zb91XpVlCYA4brDgsMhw&heading=114&key=<API_KEY>
https://maps.googleapis.com/maps/api/streetview?size=640x640&pano=wpMQiVAwDdvHawXViTprfg&heading=298&key=<API_KEY>
https://maps.googleapis.com/maps/api/streetview?size=640x640&pano=mnsxI7afuKHQEDXud-o0AA&heading=259&key=<API_KEY>
https://maps.googleapis.com/maps/api/streetview?size=640x640&pano=Rg37QjtWk1ucqbA800IrOg&heading=94&key=<API_KEY>
https://maps.googleapis.com/maps/api/streetview?size=640x640&pano=cJCW-DhZcNVA7V9kk_kvJA&heading=142&key=<API_KEY>
https://maps.googleapis.com/maps/api/streetview?size=640x640&pano=8VUBGF1Soxaw0Lgg7n8LIA&heading=198&key=<API_KEY>
https://maps.googleapis.com/maps/api/streetview?size=640x640&pano=kt6KHAB5ly_KyA1RW58ZDA&heading=66&key=<API_KEY>
https://maps.googleapis.com/maps/api/streetview?size=640x640&pano=vjxYSBJXKfkCcRVmsrsHiQ&heading=245&key=<API_KEY>
https://maps.googleapis.com/maps/api/streetview?size=640x640&pano=fK9PlDLPVddwiALJzVXcfQ&heading=63&key=<API_KEY>
https://maps.googleapis.com/maps/api/streetview?size=640x640&pano=HE7QqO7Rnezkb6vRiT-RzQ&heading=345&key=<API_KEY>
https://maps.googleapis.com/maps/api/streetview?size=640x640&pano=HJ0afQOXS7mQaAGWyPMrQA&heading=211&key=<API_KEY>
https://maps.googleapis.com/maps/api/streetview?size=640x640&pano=E3aK-rWrCy02Gig4eqE9bA&heading=164&key=<API_KEY>
https://maps.googleapis.com/maps/api/streetview?size=640x640&pano=H1AzOf68aKx8osANaMngYw&heading=314&key=<API_KEY>
https://maps.googleapis.com/maps/api/streetview?size=640x640&pano=lAh6_zvt7-Dt7FoGdLc_iA&heading=253&key=<API_KEY>
https://maps.googleapis.com/maps/api/streetview?size=640x640&pano=BvTzYQ2F74B4RtMo9bNdNg&heading=356&key=<API_KEY>
https://maps.googleapis.com/maps/api/streetview?size=640x640&pano=zrMcpwnB9KTPWwTv0KN-uA&heading=159&key=<API_KEY>
https://maps.googleapis.com/maps/api/streetview?size=640x640&pano=J_eNjMOJTp83sfkesm0i9Q&heading=328&key=<API_KEY>
https://maps.googleapis.com/maps/api/streetview?size=640x640&pano=W7IluXMLX4Qv-jvZwcPVdQ&heading=61&key=<API_KEY>
https://maps.googleapis.com/maps/api/streetview?size=640x640&pano=lGnUpxjOgTptxVherRa39w&heading=259&key=<API_KEY>
https://maps.googleapis.com/maps/api/streetview?size=640x640&pano=LFiC96uI-L4aGBJSb_-exQ&heading=37&key=<API_KEY>
https://maps.googleapis.com/maps/api/streetview?size=640x640&pano=75q_CooDODAhtQmxbWVukw&heading=317&key=<API_KEY>
https://maps.googleapis.com/maps/api/streetview?size=640x640&pano=-47SyflxRXYmirG7Q4egrw&heading=150&key=<API_KEY>
https://maps.googleapis.com/maps/api/streetview?size=640x640&pano=ZXLe4kt1_Zd1eZ2lIPZd_g&heading=137&key=<API_KEY>
https://maps.googleapis.com/maps/api/streetview?size=640x640&pano=2dLU_cwJWhOZx2jXhuI7cw&heading=224&key=<API_KEY>
https://maps.googleapis.com/maps/api/streetview?size=640x640&pano=aHmlQbiiM5645QtdbugfLA&heading=139&key=<API_KEY>
https://maps.googleapis.com/maps/api/streetview?size=640x640&pano=6vKZvglHHSa8mtfootq6cQ&heading=117&key=<API_KEY>
https://maps.googleapis.com/maps/api/streetview?size=640x640&pano=YKEAqJUzY7nqg978K4-oRA&heading=29&key=<API_KEY>
https://maps.googleapis.com/maps/api/streetview?size=640x640&pano=z7fICRfeum7uq7kGXVT1lw&heading=2&key=<API_KEY>
https://maps.googleapis.com/maps/api/streetview?size=640x640&pano=axa4RYdU0E8MT6WVJhP6ug&heading=175&key=<API_KEY>
https://maps.googleapis.com/maps/api/streetview?size=640x640&pano=bBe9jIDhOdb8vYT0uBp8Yw&heading=215&key=<API_KEY>
https://maps.googleapis.com/maps/api/streetview?size=640x640&pano=Po6LjuLky9B_bKNCckSaaw&heading=274&key=<API_KEY>
https://maps.googleapis.com/maps/api/streetview?size=640x640&pano=I6JfZ5kGAWH6k3sTc6vZpQ&heading=26&key=<API_KEY>
https://maps.googleapis.com/maps/api/streetview?size=640x640&pano=MLuyEwVx1hFLv_jN6EH1PQ&heading=113&key=<API_KEY>
https://maps.googleapis.com/maps/api/streetview?size=640x640&pano=fb4ModkbMWZWeAho2HqBcA&heading=328&key=<API_KEY>
https://maps.googleapis.com/maps/api/streetview?size=640x640&pano=xhW_mhhznQoaaqjJHXXogw&heading=269&key=<API_KEY>
https://maps.googleapis.com/maps/api/streetview?size=640x640&pano=s-fBd5uX2YOqfMldRD0_Og&heading=263&key=<API_KEY>
https://maps.googleapis.com/maps/api/streetview?size=640x640&pano=jUZQEmvkQV5NFSQ0ONCSRw&heading=349&key=<API_KEY>
https://maps.googleapis.com/maps/api/streetview?size=640x640&pano=vPPsdk8-DJ0JSGns9Ri6Ig&heading=179&key=<API_KEY>
https://maps.googleapis.com/maps/api/streetview?size=640x640&pano=_yeP5DZnLCSlzagFyGss7g&heading=36&key=<API_KEY>
https://maps.googleapis.com/maps/api/streetview?size=640x640&pano=9H5fLLXa_C_LM6UjH7Gbug&heading=355&key=<API_KEY>
https://maps.googleapis.com/maps/api/streetview?size=640x640&pano=WqH6MapzNtclteYp9V5cJw&heading=294&key=<API_KEY>
https://maps.googleapis.com/maps/api/streetview?size=640x640&pano=pUFebEnNpsiOPD0nsvbXkQ&heading=105&key=<API_KEY>
https://maps.googleapis.com/maps/api/streetview?size=640x640&pano=qym0ouHsKtwEXTqtUz7qNw&heading=260&key=<API_KEY>
https://maps.googleapis.com/maps/api/streetview?size=640x640&pano=Fitaqf-d7T5NfU3QUY0nFg&heading=308&key=<API_KEY>
https://maps.googleapis.com/maps/api/streetview?size=640x640&pano=YY37rrsCIXaKNyB2A_NHSw&heading=351&key=<API_KEY>
https://maps.googleapis.com/maps/api/streetview?size=640x640&pano=LPj3sQD2um9dYWMndIZG1g&heading=272&key=<API_KEY>
https://maps.googleapis.com/maps/api/streetview?size=640x640&pano=VJ2wrIC83gz_0vD_ctq3yA&heading=222&key=<API_KEY>
https://maps.googleapis.com/maps/api/streetview?size=640x640&pano=xqg8v2rzI9JwA50-2VBWeQ&heading=169&key=<API_KEY>
https://maps.googleapis.com/maps/api/streetview?size=640x640&pano=p2maMbmtacsx-Q8YIpv5dg&heading=179&key=<API_KEY>
https://maps.googleapis.com/maps/api/streetview?size=640x640&pano=PokrhQVao3C0GaxAtNFcuQ&heading=249&key=<API_KEY>
https://maps.googleapis.com/maps/api/streetview?size=640x640&pano=jQIaIZIUqQQv1UWAKWcApg&heading=65&key=<API_KEY>
https://maps.googleapis.com/maps/api/streetview?size=640x640&pano=fU4NQDi0vRRwDguCkWZO5g&heading=224&key=<API_KEY>
https://maps.googleapis.com/maps/api/streetview?size=640x640&pano=uz1Fv-OrCLffTXOe2tM3Kg&heading=313&key=<API_KEY>
https://maps.googleapis.com/maps/api/streetview?size=640x640&pano=qRqiThfMXOm5bz-3T3JH7A&heading=90&key=<API_KEY>
https://maps.googleapis.com/maps/api/streetview?size=640x640&pano=8isACX3096tfjwsRjibbrg&heading=176&key=<API_KEY>
https://maps.googleapis.com/maps/api/streetview?size=640x640&pano=rlEV3AaB7Fe3WGuWHD6FvQ&heading=44&key=<API_KEY>
https://maps.googleapis.com/maps/api/streetview?size=640x640&pano=8X75alkqdq-uGhU7zcHHpA&heading=60&key=<API_KEY>
https://maps.googleapis.com/maps/api/streetview?size=640x640&pano=btWRiuS5t7UA9o6sD-rlmw&heading=230&key=<API_KEY>
https://maps.googleapis.com/maps/api/streetview?size=640x640&pano=GAXV0MocMn-CJMcW1v7I-Q&heading=301&key=<API_KEY>
https://maps.googleapis.com/maps/api/streetview?size=640x640&pano=Yr6To5x_C42S554l79b6rA&heading=294&key=<API_KEY>
https://maps.googleapis.com/maps/api/streetview?size=640x640&pano=VCeZqsyzSygz6y03EWQO_Q&heading=153&key=<API_KEY>
https://maps.googleapis.com/maps/api/streetview?size=640x640&pano=4UhzSEyP0dxyv2eHP-hN6w&heading=154&key=<API_KEY>
https://maps.googleapis.com/maps/api/streetview?size=640x640&pano=K8r3NG9VhpwU0enn1w6Cfg&heading=14&key=<API_KEY>
https://maps.googleapis.com/maps/api/streetview?size=640x640&pano=2iK_vo9vMRbyWRwJQpE4vw&heading=25&key=<API_KEY>
https://maps.googleapis.com/maps/api/streetview?size=640x640&pano=B4vlWX16-_vlZjDKqKQoRA&heading=232&key=<API_KEY>
https://maps.googleapis.com/maps/api/streetview?size=640x640&pano=M9bCubTZfg73y935VcrxQw&heading=148&key=<API_KEY>
https://maps.googleapis.com/maps/api/streetview?size=640x640&pano=gf4SURqW4dO3shOQvxifaw&heading=152&key=<API_KEY>
https://maps.googleapis.com/maps/api/streetview?size=640x640&pano=0ebSJxDy3TOz0sKG0O_liw&heading=151&key=<API_KEY>
https://maps.googleapis.com/maps/api/streetview?size=640x640&pano=BpZ0ttsIJ-MTJd-qF7gjag&heading=158&key=<API_KEY>
https://maps.googleapis.com/maps/api/streetview?size=640x640&pano=wlKWzhRshRMKbgQACDxLYQ&heading=173&key=<API_KEY>
https://maps.googleapis.com/maps/api/streetview?size=640x640&pano=IDv-Jz-A0iFreAOz7PtH2w&heading=153&key=<API_KEY>
https://maps.googleapis.com/maps/api/streetview?size=640x640&pano=PLqlfZc22dp0iWHqD3rYQg&heading=165&key=<API_KEY>
https://maps.googleapis.com/maps/api/streetview?size=640x640&pano=5BY1cyX17DPI05_gtNJogQ&heading=51&key=<API_KEY>
https://maps.googleapis.com/maps/api/streetview?size=640x640&pano=eK7SYzpOcJaYKUM7lpEngQ&heading=66&key=<API_KEY>
https://maps.googleapis.com/maps/api/streetview?size=640x640&pano=osimKBNnO61wvUnVBZe9qA&heading=206&key=<API_KEY>
https://maps.googleapis.com/maps/api/streetview?size=640x640&pano=ST3iTS3QmKqfJQqzgvfpug&heading=109&key=<API_KEY>
https://maps.googleapis.com/maps/api/streetview?size=640x640&pano=2lzKS7PinLM8q0OWg6PPGQ&heading=328&key=<API_KEY>
https://maps.googleapis.com/maps/api/streetview?size=640x640&pano=1fAv8UAor6m-6p99aQncgQ&heading=254&key=<API_KEY>
https://maps.googleapis.com/maps/api/streetview?size=640x640&pano=E5YKoKUfH4hXQifO5NsfgQ&heading=294&key=<API_KEY>
https://maps.googleapis.com/maps/api/streetview?size=640x640&pano=GDSIYQMirXvH6TjHMupYBQ&heading=39&key=<API_KEY>
https://maps.googleapis.com/maps/api/streetview?size=640x640&pano=eU9-cQunZkBiF65Tcn8Nag&heading=74&key=<API_KEY>
https://maps.googleapis.com/maps/api/streetview?size=640x640&pano=XbjGPJzkqcGr-geBcd4r1A&heading=202&key=<API_KEY>
https://maps.googleapis.com/maps/api/streetview?size=640x640&pano=p2TcFPu988ywZgNq36uVrw&heading=331&key=<API_KEY>
https://maps.googleapis.com/maps/api/streetview?size=640x640&pano=hFTa_79HCtxItZTb7WbdHg&heading=35&key=<API_KEY>
https://maps.googleapis.com/maps/api/streetview?size=640x640&pano=PD2kW0rzEhb4SHX26o2ayA&heading=110&key=<API_KEY>
https://maps.googleapis.com/maps/api/streetview?size=640x640&pano=1nIt144iXt3DbZfCd9SxVg&heading=123&key=<API_KEY>
https://maps.googleapis.com/maps/api/streetview?size=640x640&pano=C1Efvklp1IpwKy8UDsiblA&heading=29&key=<API_KEY>
https://maps.googleapis.com/maps/api/streetview?size=640x640&pano=3gvIvUysoxi8SZsdCtSPYw&heading=82&key=<API_KEY>
https://maps.googleapis.com/maps/api/streetview?size=640x640&pano=7d26B5dDybnWjtlQOu6Cpw&heading=259&key=<API_KEY>
https://maps.googleapis.com/maps/api/streetview?size=640x640&pano=dTYkhiKyOjL6YGzpCSrv3Q&heading=40&key=<API_KEY>
https://maps.googleapis.com/maps/api/streetview?size=640x640&pano=dTYkhiKyOjL6YGzpCSrv3Q&heading=89&key=<API_KEY>
https://maps.googleapis.com/maps/api/streetview?size=640x640&pano=WAm7E9_cu-gSzIonjZ1Iew&heading=310&key=<API_KEY>
https://maps.googleapis.com/maps/api/streetview?size=640x640&pano=1jxE4_WvdbgWHtOcng4LQQ&heading=237&key=<API_KEY>
https://maps.googleapis.com/maps/api/streetview?size=640x640&pano=wnO01eFtj7GhP96IF48xmw&heading=296&key=<API_KEY>
https://maps.googleapis.com/maps/api/streetview?size=640x640&pano=ii3rsXz4MHs7-BlV98myKw&heading=244&key=<API_KEY>
https://maps.googleapis.com/maps/api/streetview?size=640x640&pano=evnoFgv4COUKMkQf0IQI2Q&heading=246&key=<API_KEY>
https://maps.googleapis.com/maps/api/streetview?size=640x640&pano=mSTDaulipvTEObQlDsrA2A&heading=68&key=<API_KEY>
https://maps.googleapis.com/maps/api/streetview?size=640x640&pano=2ZRhHBhahiiIrXwPMVSqyg&heading=351&key=<API_KEY>
https://maps.googleapis.com/maps/api/streetview?size=640x640&pano=NorNlJOyJj1l5Qm3pOKlcQ&heading=76&key=<API_KEY>
https://maps.googleapis.com/maps/api/streetview?size=640x640&pano=BZgfHEHTLiCXe4AtkWBl4A&heading=76&key=<API_KEY>
https://maps.googleapis.com/maps/api/streetview?size=640x640&pano=1z0_cvnj6e-TyKQw0VdeBw&heading=21&key=<API_KEY>
https://maps.googleapis.com/maps/api/streetview?size=640x640&pano=bCwZNv7bwhi_ESMa-hsPkg&heading=343&key=<API_KEY>
https://maps.googleapis.com/maps/api/streetview?size=640x640&pano=MjuwEHlFtEx0o6ZxPKKQ1Q&heading=258&key=<API_KEY>
https://maps.googleapis.com/maps/api/streetview?size=640x640&pano=nUTn93We4DmENw7ZDvMBPQ&heading=243&key=<API_KEY>
https://maps.googleapis.com/maps/api/streetview?size=640x640&pano=NW8bzzAgsPXqPVsngSdW7g&heading=293&key=<API_KEY>
https://maps.googleapis.com/maps/api/streetview?size=640x640&pano=jXHXttjKe_Ocy6lPzlxchw&heading=238&key=<API_KEY>
https://maps.googleapis.com/maps/api/streetview?size=640x640&pano=tCGVnzwU9j1pLjx7fqRQ5w&heading=71&key=<API_KEY>
https://maps.googleapis.com/maps/api/streetview?size=640x640&pano=QMu5ph2BA0CNM-ArSY0WUw&heading=87&key=<API_KEY>
https://maps.googleapis.com/maps/api/streetview?size=640x640&pano=RiKh1HJxi8IGZxUsKJoD-A&heading=178&key=<API_KEY>
https://maps.googleapis.com/maps/api/streetview?size=640x640&pano=WSw-6XFmOCAnODGYMlVz3Q&heading=140&key=<API_KEY>
https://maps.googleapis.com/maps/api/streetview?size=640x640&pano=SVKBMONtHLnCmIV-CsDcvA&heading=148&key=<API_KEY>
https://maps.googleapis.com/maps/api/streetview?size=640x640&pano=aiQqjNE-5Hw1xD_2QxhEsQ&heading=257&key=<API_KEY>
https://maps.googleapis.com/maps/api/streetview?size=640x640&pano=J5NJGX1tdvHrT_cNxDejdQ&heading=67&key=<API_KEY>
https://maps.googleapis.com/maps/api/streetview?size=640x640&pano=nG3CjfXYYlOEVM8K_AcfAA&heading=250&key=<API_KEY>
https://maps.googleapis.com/maps/api/streetview?size=640x640&pano=5bvljQOAP0wj_b3zQNjgrQ&heading=251&key=<API_KEY>
https://maps.googleapis.com/maps/api/streetview?size=640x640&pano=sZzynEGtxKFt2-qXqOn1xg&heading=75&key=<API_KEY>
https://maps.googleapis.com/maps/api/streetview?size=640x640&pano=ElsIdbeSA_T2zZWiFxfM4A&heading=30&key=<API_KEY>
https://maps.googleapis.com/maps/api/streetview?size=640x640&pano=M7pAbPMjDX8XtSv0vo-98g&heading=165&key=<API_KEY>
https://maps.googleapis.com/maps/api/streetview?size=640x640&pano=Sqc0uH5rHHRLfFRdT1u5fw&heading=269&key=<API_KEY>
https://maps.googleapis.com/maps/api/streetview?size=640x640&pano=Mir9r6KDyfuxKCh4lH2y3g&heading=343&key=<API_KEY>
https://maps.googleapis.com/maps/api/streetview?size=640x640&pano=9kPOiNm_kMHK4mL_vZIJGw&heading=250&key=<API_KEY>
https://maps.googleapis.com/maps/api/streetview?size=640x640&pano=HFA1stltmRRArnarmzT09A&heading=211&key=<API_KEY>
https://maps.googleapis.com/maps/api/streetview?size=640x640&pano=-MQlue_jDCtPQ6UeqWDtag&heading=78&key=<API_KEY>
https://maps.googleapis.com/maps/api/streetview?size=640x640&pano=2lABsms2gPOWEB3G5Zp2Ow&heading=210&key=<API_KEY>
https://maps.googleapis.com/maps/api/streetview?size=640x640&pano=0WBEY7eQFv0pGFy6R9U-PA&heading=246&key=<API_KEY>
https://maps.googleapis.com/maps/api/streetview?size=640x640&pano=UnGY0E0HHtaLgr0LT6ZbOg&heading=10&key=<API_KEY>
https://maps.googleapis.com/maps/api/streetview?size=640x640&pano=m9WIm9GP4O0BPqUdl_DOBw&heading=177&key=<API_KEY>
https://maps.googleapis.com/maps/api/streetview?size=640x640&pano=0EdyR-r-lxMGDOXBJQrznQ&heading=327&key=<API_KEY>
https://maps.googleapis.com/maps/api/streetview?size=640x640&pano=9BuYL5GKqQtM4lEGmbLy7A&heading=354&key=<API_KEY>
https://maps.googleapis.com/maps/api/streetview?size=640x640&pano=vc4dMjyzTrZSr-kRRSvlhw&heading=337&key=<API_KEY>
https://maps.googleapis.com/maps/api/streetview?size=640x640&pano=DuW35D7zLDN3lKK75dO_PQ&heading=298&key=<API_KEY>
https://maps.googleapis.com/maps/api/streetview?size=640x640&pano=8WK0fOrcYSOSCcpNcuxtRA&heading=86&key=<API_KEY>
https://maps.googleapis.com/maps/api/streetview?size=640x640&pano=dX9eA93a-i0Q0_JpFHp8mA&heading=350&key=<API_KEY>
https://maps.googleapis.com/maps/api/streetview?size=640x640&pano=EXDO67GLl4ikB8ObUYt3Cw&heading=132&key=<API_KEY>
https://maps.googleapis.com/maps/api/streetview?size=640x640&pano=U_y94Vbi3yLhqHgRMgA9pA&heading=168&key=<API_KEY>
https://maps.googleapis.com/maps/api/streetview?size=640x640&pano=wqLkkCafrksOUjsASUMRiA&heading=256&key=<API_KEY>
https://maps.googleapis.com/maps/api/streetview?size=640x640&pano=vooWZgCZh8VjWuJNt5UMKQ&heading=261&key=<API_KEY>
https://maps.googleapis.com/maps/api/streetview?size=640x640&pano=tOGhsys87NyHiUNOJB4KpQ&heading=166&key=<API_KEY>
https://maps.googleapis.com/maps/api/streetview?size=640x640&pano=jZW5edz1hyX2ugm2JX0tQA&heading=81&key=<API_KEY>
https://maps.googleapis.com/maps/api/streetview?size=640x640&pano=OFl2hYS2Wfb9I1lArS5_XA&heading=274&key=<API_KEY>
https://maps.googleapis.com/maps/api/streetview?size=640x640&pano=kPpbI8cKneT3jI0E6dfiRw&heading=189&key=<API_KEY>
https://maps.googleapis.com/maps/api/streetview?size=640x640&pano=LYpNhtZCEKs-F58Ot-gw8Q&heading=65&key=<API_KEY>
https://maps.googleapis.com/maps/api/streetview?size=640x640&pano=42ZNmQBvPDlXDDC0tRqBZw&heading=156&key=<API_KEY>
https://maps.googleapis.com/maps/api/streetview?size=640x640&pano=G9e2bMjpTz8gmVfdTuph9Q&heading=250&key=<API_KEY>
https://maps.googleapis.com/maps/api/streetview?size=640x640&pano=Db1oQhApWrJ5HAJWGBVPEw&heading=150&key=<API_KEY>
https://maps.googleapis.com/maps/api/streetview?size=640x640&pano=wwaybMyJLJ6p0mn_LIZN8g&heading=147&key=<API_KEY>
https://maps.googleapis.com/maps/api/streetview?size=640x640&pano=HDGt-f9DRl4uD-TTXPsdHw&heading=167&key=<API_KEY>
https://maps.googleapis.com/maps/api/streetview?size=640x640&pano=kBIqkN9uFhmSfKpbrB1emw&heading=102&key=<API_KEY>
https://maps.googleapis.com/maps/api/streetview?size=640x640&pano=wTKBkON3nNZq-1_FGKSgsw&heading=278&key=<API_KEY>
https://maps.googleapis.com/maps/api/streetview?size=640x640&pano=5CA7eMR8FcKMdEQXhOz7dw&heading=167&key=<API_KEY>
https://maps.googleapis.com/maps/api/streetview?size=640x640&pano=klFo6kbk4cWvyBHgWNOtFA&heading=51&key=<API_KEY>
https://maps.googleapis.com/maps/api/streetview?size=640x640&pano=7cDvKUW5b2qnEbokG9fZww&heading=65&key=<API_KEY>
https://maps.googleapis.com/maps/api/streetview?size=640x640&pano=BRh7tXw7L9287-SCE5dyEA&heading=11&key=<API_KEY>
https://maps.googleapis.com/maps/api/streetview?size=640x640&pano=K8_aM2n50DCeX8K7T789LQ&heading=226&key=<API_KEY>
https://maps.googleapis.com/maps/api/streetview?size=640x640&pano=X8_imjH4OGyMugBoLRFO9A&heading=145&key=<API_KEY>
https://maps.googleapis.com/maps/api/streetview?size=640x640&pano=-tHl1ECrkv53jh8ul7TXoA&heading=280&key=<API_KEY>
https://maps.googleapis.com/maps/api/streetview?size=640x640&pano=rXD_t8LvKOhgzBXZd32Kmg&heading=251&key=<API_KEY>
https://maps.googleapis.com/maps/api/streetview?size=640x640&pano=paBUj1BP6Mj1uSNvrk55GA&heading=164&key=<API_KEY>
https://maps.googleapis.com/maps/api/streetview?size=640x640&pano=pL49gc431BGGrx-kpAAUkQ&heading=312&key=<API_KEY>
https://maps.googleapis.com/maps/api/streetview?size=640x640&pano=cN4Hp7mCfxGAOUNkaobOig&heading=175&key=<API_KEY>
https://maps.googleapis.com/maps/api/streetview?size=640x640&pano=iQmh99hGSqZBHIpA7zrjxQ&heading=200&key=<API_KEY>
https://maps.googleapis.com/maps/api/streetview?size=640x640&pano=I8yhMFSOqMdSRT-WbvE0Xw&heading=273&key=<API_KEY>
https://maps.googleapis.com/maps/api/streetview?size=640x640&pano=0kdDY0Qp0vFRT5OXlwEpQQ&heading=14&key=<API_KEY>
https://maps.googleapis.com/maps/api/streetview?size=640x640&pano=HoHWlAC-I52jd4f7aHrYsQ&heading=239&key=<API_KEY>
https://maps.googleapis.com/maps/api/streetview?size=640x640&pano=0xJQNFD3_0m52B6DAzJd3g&heading=156&key=<API_KEY>
https://maps.googleapis.com/maps/api/streetview?size=640x640&pano=-OgU_AVfp1GqXeEywn29Ng&heading=69&key=<API_KEY>
https://maps.googleapis.com/maps/api/streetview?size=640x640&pano=Ta8J8PmC8bscgOnhfAOWnw&heading=240&key=<API_KEY>
https://maps.googleapis.com/maps/api/streetview?size=640x640&pano=l5SWg15o_9V_Z_CA3bGn4Q&heading=16&key=<API_KEY>
https://maps.googleapis.com/maps/api/streetview?size=640x640&pano=0t_X0KHR2edru-xly785HA&heading=24&key=<API_KEY>
https://maps.googleapis.com/maps/api/streetview?size=640x640&pano=BDyyjTy1p0AL6cfjhw3iyw&heading=172&key=<API_KEY>
https://maps.googleapis.com/maps/api/streetview?size=640x640&pano=wPoszSHZqgl1kXTQNhFNeA&heading=221&key=<API_KEY>
https://maps.googleapis.com/maps/api/streetview?size=640x640&pano=gCKUd65DWZaxHJ3_XVVmyw&heading=318&key=<API_KEY>
https://maps.googleapis.com/maps/api/streetview?size=640x640&pano=h6qLZ_vUExsB_4S9XHF0tA&heading=83&key=<API_KEY>
https://maps.googleapis.com/maps/api/streetview?size=640x640&pano=zotPPG-nZKE6Sqppq1QQoQ&heading=337&key=<API_KEY>
https://maps.googleapis.com/maps/api/streetview?size=640x640&pano=I8GWgHly85DD_RszJHH2cg&heading=2&key=<API_KEY>
https://maps.googleapis.com/maps/api/streetview?size=640x640&pano=ygvQH-1OfLp3HapX-QsRvw&heading=343&key=<API_KEY>
https://maps.googleapis.com/maps/api/streetview?size=640x640&pano=fDvzCoBCd40oZiz5fpX6tg&heading=262&key=<API_KEY>
https://maps.googleapis.com/maps/api/streetview?size=640x640&pano=rJ4mmsWkrWeV_z1hZrA4NQ&heading=164&key=<API_KEY>
https://maps.googleapis.com/maps/api/streetview?size=640x640&pano=R0ElITbpb95GGaw03Ru_sQ&heading=336&key=<API_KEY>
https://maps.googleapis.com/maps/api/streetview?size=640x640&pano=CqIJx5Da2-x4AXb6GVq4GA&heading=175&key=<API_KEY>
https://maps.googleapis.com/maps/api/streetview?size=640x640&pano=fumzdC80WYaUZTH54OWazA&heading=240&key=<API_KEY>
https://maps.googleapis.com/maps/api/streetview?size=640x640&pano=6R-fsUevBeI-qkWihmESqg&heading=156&key=<API_KEY>
https://maps.googleapis.com/maps/api/streetview?size=640x640&pano=q0WxcDwI0cOuXAs9LmvfGw&heading=124&key=<API_KEY>
https://maps.googleapis.com/maps/api/streetview?size=640x640&pano=vO6b4JLc6WCF9kihhjAIuw&heading=25&key=<API_KEY>
https://maps.googleapis.com/maps/api/streetview?size=640x640&pano=w0bsqhnZwkPaas5saRVBLw&heading=336&key=<API_KEY>
https://maps.googleapis.com/maps/api/streetview?size=640x640&pano=_GdV437mrqrx4er3jTQPNg&heading=332&key=<API_KEY>
https://maps.googleapis.com/maps/api/streetview?size=640x640&pano=AbVhSyM1dYcS5Wo1w0KUwg&heading=310&key=<API_KEY>
https://maps.googleapis.com/maps/api/streetview?size=640x640&pano=gkwhTlH6lBn2q45ZZgdiEg&heading=135&key=<API_KEY>
https://maps.googleapis.com/maps/api/streetview?size=640x640&pano=CqOkvfbYOBLcOJMslGNmKw&heading=101&key=<API_KEY>
https://maps.googleapis.com/maps/api/streetview?size=640x640&pano=JqtEzJmcbN5yhXpI77tHnw&heading=169&key=<API_KEY>
https://maps.googleapis.com/maps/api/streetview?size=640x640&pano=3SDXqnpwsxYJlykqgLxASQ&heading=68&key=<API_KEY>
https://maps.googleapis.com/maps/api/streetview?size=640x640&pano=wF6A6IqNpIztqqQ1u1yo1Q&heading=227&key=<API_KEY>
https://maps.googleapis.com/maps/api/streetview?size=640x640&pano=t2M9UUsVJp3owMNj1pAGMQ&heading=334&key=<API_KEY>
https://maps.googleapis.com/maps/api/streetview?size=640x640&pano=j5Lsz5NRWjDF5iLvfbAwsA&heading=260&key=<API_KEY>
https://maps.googleapis.com/maps/api/streetview?size=640x640&pano=6HdOK5wG7UYjur_sF68vbw&heading=54&key=<API_KEY>
https://maps.googleapis.com/maps/api/streetview?size=640x640&pano=VpVv0SXeV1cmYLoz_V6aOQ&heading=158&key=<API_KEY>
https://maps.googleapis.com/maps/api/streetview?size=640x640&pano=1bwteYeH7QRDD9vsAIGEJg&heading=321&key=<API_KEY>
https://maps.googleapis.com/maps/api/streetview?size=640x640&pano=FMi4y5gA3OFSjPdIvQRj4g&heading=343&key=<API_KEY>
https://maps.googleapis.com/maps/api/streetview?size=640x640&pano=PhMf2BhYFcgFSuCG_1oKUQ&heading=304&key=<API_KEY>
https://maps.googleapis.com/maps/api/streetview?size=640x640&pano=mCP7RVB65xBQNKxtA8uTMg&heading=235&key=<API_KEY>
https://maps.googleapis.com/maps/api/streetview?size=640x640&pano=LW8ticrBYryo1oSzhLSMtw&heading=136&key=<API_KEY>
https://maps.googleapis.com/maps/api/streetview?size=640x640&pano=EC0PA2DhvB7ROQ1koO9Oww&heading=16&key=<API_KEY>
https://maps.googleapis.com/maps/api/streetview?size=640x640&pano=XIUYgmVaA3xce5GH48EVtA&heading=13&key=<API_KEY>
https://maps.googleapis.com/maps/api/streetview?size=640x640&pano=1ZpgVRQd4qIK0tZAdrCXhg&heading=127&key=<API_KEY>
https://maps.googleapis.com/maps/api/streetview?size=640x640&pano=ZYjseR1COm8b99vA6Z5CDw&heading=124&key=<API_KEY>
https://maps.googleapis.com/maps/api/streetview?size=640x640&pano=0X9hsVpxBE6D9aEtktu_lg&heading=153&key=<API_KEY>
https://maps.googleapis.com/maps/api/streetview?size=640x640&pano=qO_LMIAVn-5dkCzVz8-MHg&heading=236&key=<API_KEY>
https://maps.googleapis.com/maps/api/streetview?size=640x640&pano=NKj0jpHjmZHTTH1KKM0lsg&heading=134&key=<API_KEY>
https://maps.googleapis.com/maps/api/streetview?size=640x640&pano=aSBbL10-4F8gZfSKhHCeEQ&heading=151&key=<API_KEY>
https://maps.googleapis.com/maps/api/streetview?size=640x640&pano=6vIyg4pWg6FlpWTe2WatgQ&heading=44&key=<API_KEY>
https://maps.googleapis.com/maps/api/streetview?size=640x640&pano=DQnEasPvIHiLfdQB2ZSW4A&heading=251&key=<API_KEY>
https://maps.googleapis.com/maps/api/streetview?size=640x640&pano=0y5vLigYjurAJhrObbYG-A&heading=265&key=<API_KEY>
https://maps.googleapis.com/maps/api/streetview?size=640x640&pano=z_FNHfmXNuCHjmXUvbOc_w&heading=90&key=<API_KEY>
https://maps.googleapis.com/maps/api/streetview?size=640x640&pano=XfbrfrPj42QUT3Y7hiPTMg&heading=333&key=<API_KEY>
https://maps.googleapis.com/maps/api/streetview?size=640x640&pano=LrjHVF9BTYNWDjt5e3Z8bw&heading=79&key=<API_KEY>
https://maps.googleapis.com/maps/api/streetview?size=640x640&pano=JVsOCEGDocTlSlyPcPFLNA&heading=26&key=<API_KEY>
https://maps.googleapis.com/maps/api/streetview?size=640x640&pano=qpJwHpszaRwU6dGDoIQpBA&heading=35&key=<API_KEY>
https://maps.googleapis.com/maps/api/streetview?size=640x640&pano=y_EMWPS9vMhr4iCVtvkwQg&heading=64&key=<API_KEY>
https://maps.googleapis.com/maps/api/streetview?size=640x640&pano=horN1WYhtbsHR_J_SYCUmQ&heading=183&key=<API_KEY>
https://maps.googleapis.com/maps/api/streetview?size=640x640&pano=q-iw2Te9AX6Da5nXe4LNgQ&heading=335&key=<API_KEY>
https://maps.googleapis.com/maps/api/streetview?size=640x640&pano=Nkq3Hkb2bvyI9uBzjrHj7Q&heading=332&key=<API_KEY>
https://maps.googleapis.com/maps/api/streetview?size=640x640&pano=Q3Rh-eo4WRfvrk1dQ389Hg&heading=124&key=<API_KEY>
https://maps.googleapis.com/maps/api/streetview?size=640x640&pano=ek6X_V55J7tBApuAhnSyCw&heading=355&key=<API_KEY>
https://maps.googleapis.com/maps/api/streetview?size=640x640&pano=Y_A2HoIUPOkvtKgJVz5qWQ&heading=15&key=<API_KEY>
https://maps.googleapis.com/maps/api/streetview?size=640x640&pano=e2PgfR40mVSutinOYHhk6w&heading=193&key=<API_KEY>
https://maps.googleapis.com/maps/api/streetview?size=640x640&pano=rx2nIFOOs0jBedyx0_ZiyA&heading=151&key=<API_KEY>
https://maps.googleapis.com/maps/api/streetview?size=640x640&pano=fn4hcmCvh2MRAsGj2_841A&heading=353&key=<API_KEY>
https://maps.googleapis.com/maps/api/streetview?size=640x640&pano=UspaERMQERzbJyxe-jfwPQ&heading=149&key=<API_KEY>
https://maps.googleapis.com/maps/api/streetview?size=640x640&pano=EUQ6sC80bUGCnyJk5rjfEg&heading=256&key=<API_KEY>
https://maps.googleapis.com/maps/api/streetview?size=640x640&pano=zO-NDXZPMBdy8pDuUqrchw&heading=325&key=<API_KEY>
https://maps.googleapis.com/maps/api/streetview?size=640x640&pano=MSULYSIZArRgQjbV3GOWpg&heading=108&key=<API_KEY>
https://maps.googleapis.com/maps/api/streetview?size=640x640&pano=c0F0VVJq1vC_u7PUR9bjaw&heading=332&key=<API_KEY>
https://maps.googleapis.com/maps/api/streetview?size=640x640&pano=x_UkuaB1eTNGNhodoE77YA&heading=179&key=<API_KEY>
https://maps.googleapis.com/maps/api/streetview?size=640x640&pano=nSp5XBZK6FZqsAtLm4xfiA&heading=336&key=<API_KEY>
https://maps.googleapis.com/maps/api/streetview?size=640x640&pano=p-FV99yuDObuIffmBp3mZA&heading=185&key=<API_KEY>
https://maps.googleapis.com/maps/api/streetview?size=640x640&pano=kQYWOCfxpLIKuRb8oT74nA&heading=311&key=<API_KEY>
https://maps.googleapis.com/maps/api/streetview?size=640x640&pano=RWp55lXMEnZokEvzJzpPfQ&heading=193&key=<API_KEY>
https://maps.googleapis.com/maps/api/streetview?size=640x640&pano=PxPwH6l9Uq8aIuncpGf5Vg&heading=227&key=<API_KEY>
https://maps.googleapis.com/maps/api/streetview?size=640x640&pano=1OOZbLyMWZhhtFIPBSpTvw&heading=74&key=<API_KEY>
https://maps.googleapis.com/maps/api/streetview?size=640x640&pano=mz7z_swft6N3UxBKZKLPSw&heading=301&key=<API_KEY>
https://maps.googleapis.com/maps/api/streetview?size=640x640&pano=5zDCUHnnvttevSlh3tJK9w&heading=178&key=<API_KEY>
https://maps.googleapis.com/maps/api/streetview?size=640x640&pano=aIsQ49CNMdg_g8oJSWD3ew&heading=71&key=<API_KEY>
https://maps.googleapis.com/maps/api/streetview?size=640x640&pano=WUs5pQZTGw7RqcMslla8hA&heading=260&key=<API_KEY>
https://maps.googleapis.com/maps/api/streetview?size=640x640&pano=RQYdA_iwUsREGPRLN9q6Zw&heading=196&key=<API_KEY>
https://maps.googleapis.com/maps/api/streetview?size=640x640&pano=QFE-NevdoGxeweflXpUJMA&heading=199&key=<API_KEY>
https://maps.googleapis.com/maps/api/streetview?size=640x640&pano=5eWQsDxty77O9a4DMnFotw&heading=268&key=<API_KEY>
https://maps.googleapis.com/maps/api/streetview?size=640x640&pano=heQnhYzL2HaV3C0kY4wJ6w&heading=108&key=<API_KEY>
https://maps.googleapis.com/maps/api/streetview?size=640x640&pano=U_fFJ-GMjOM4ioq4B21dfA&heading=67&key=<API_KEY>
https://maps.googleapis.com/maps/api/streetview?size=640x640&pano=1y2teiaiLZC1-BeIo2UnKA&heading=68&key=<API_KEY>
https://maps.googleapis.com/maps/api/streetview?size=640x640&pano=0h7w3IO1x_tMOjbAHVOX7w&heading=154&key=<API_KEY>
https://maps.googleapis.com/maps/api/streetview?size=640x640&pano=-kfr_regBI-2lm8PuZdt_g&heading=231&key=<API_KEY>
https://maps.googleapis.com/maps/api/streetview?size=640x640&pano=FL7sF_21ja59AuLWLagHvg&heading=137&key=<API_KEY>
https://maps.googleapis.com/maps/api/streetview?size=640x640&pano=SA7iPHhyxa9YEh3IqY_2ug&heading=349&key=<API_KEY>
https://maps.googleapis.com/maps/api/streetview?size=640x640&pano=zUkaeJIFvFDO6evfwGhOmg&heading=126&key=<API_KEY>
https://maps.googleapis.com/maps/api/streetview?size=640x640&pano=VIh8QDXdN0BU_F0PB9-9lA&heading=293&key=<API_KEY>
https://maps.googleapis.com/maps/api/streetview?size=640x640&pano=1ZvrI7EP8LaObToU4E-vdw&heading=143&key=<API_KEY>
https://maps.googleapis.com/maps/api/streetview?size=640x640&pano=nS0_7I1TJ6cTDaMheQMjow&heading=1&key=<API_KEY>
https://maps.googleapis.com/maps/api/streetview?size=640x640&pano=x4yoAih6E-c8NznZ0F-Ruw&heading=160&key=<API_KEY>
https://maps.googleapis.com/maps/api/streetview?size=640x640&pano=-JL79ENXQWHgJYUYY87Jrg&heading=311&key=<API_KEY>
https://maps.googleapis.com/maps/api/streetview?size=640x640&pano=PwkRYQVkZ00uWDPjllGQpw&heading=351&key=<API_KEY>
https://maps.googleapis.com/maps/api/streetview?size=640x640&pano=s5AFuQxYubAGsgHHI7FC6Q&heading=351&key=<API_KEY>
https://maps.googleapis.com/maps/api/streetview?size=640x640&pano=4yb6PCsshdOPpAZ1BQyruA&heading=359&key=<API_KEY>
https://maps.googleapis.com/maps/api/streetview?size=640x640&pano=2aXGCwsjHhX_SjJm3FuVeA&heading=340&key=<API_KEY>
https://maps.googleapis.com/maps/api/streetview?size=640x640&pano=AkHOBdkvJQVnk2S1VvmvEA&heading=163&key=<API_KEY>
https://maps.googleapis.com/maps/api/streetview?size=640x640&pano=F29noxSIe2iGNZrm9WQpjQ&heading=252&key=<API_KEY>
https://maps.googleapis.com/maps/api/streetview?size=640x640&pano=NdbbKUx-xnhAknMMmPi9wA&heading=348&key=<API_KEY>
https://maps.googleapis.com/maps/api/streetview?size=640x640&pano=stG7hud46letjL0xQzLXdw&heading=162&key=<API_KEY>
https://maps.googleapis.com/maps/api/streetview?size=640x640&pano=BY3s7TnsmYg3YXCBkJwWZg&heading=61&key=<API_KEY>
https://maps.googleapis.com/maps/api/streetview?size=640x640&pano=IyaJQ9t0CW8Ha6Mze4Wnhw&heading=345&key=<API_KEY>
https://maps.googleapis.com/maps/api/streetview?size=640x640&pano=zvnHcA-0rXUc-zo87Uz2CA&heading=49&key=<API_KEY>
https://maps.googleapis.com/maps/api/streetview?size=640x640&pano=x33LjUrsTYSdtFjrHY2FfA&heading=213&key=<API_KEY>
https://maps.googleapis.com/maps/api/streetview?size=640x640&pano=YIya3ZN2hHV0hFQrOzA3bA&heading=279&key=<API_KEY>
https://maps.googleapis.com/maps/api/streetview?size=640x640&pano=hglh0fzhsmXZkVdqJqtoqg&heading=294&key=<API_KEY>
https://maps.googleapis.com/maps/api/streetview?size=640x640&pano=Z0TqJVoypKG4PiUWt6nw5g&heading=129&key=<API_KEY>
https://maps.googleapis.com/maps/api/streetview?size=640x640&pano=CIhUcyI13ZB_9V9QtZCAEQ&heading=147&key=<API_KEY>
https://maps.googleapis.com/maps/api/streetview?size=640x640&pano=gSZnaJGx3pOqmoeCZ067qA&heading=179&key=<API_KEY>
https://maps.googleapis.com/maps/api/streetview?size=640x640&pano=W7zL0QInM8VDjZrHwR3Dbg&heading=162&key=<API_KEY>
https://maps.googleapis.com/maps/api/streetview?size=640x640&pano=iOdvydOHBa5do2unS0htUQ&heading=113&key=<API_KEY>
https://maps.googleapis.com/maps/api/streetview?size=640x640&pano=OAqz6gqgS42Tg8TgZ7Nm5w&heading=251&key=<API_KEY>
https://maps.googleapis.com/maps/api/streetview?size=640x640&pano=hkoCzHp0WuawiAaavuVMvQ&heading=233&key=<API_KEY>
https://maps.googleapis.com/maps/api/streetview?size=640x640&pano=7nipVMs9KJin3iJAqYSAlQ&heading=286&key=<API_KEY>
https://maps.googleapis.com/maps/api/streetview?size=640x640&pano=4fJ_hSm8u4taEfOz_oIzcw&heading=350&key=<API_KEY>
https://maps.googleapis.com/maps/api/streetview?size=640x640&pano=RtkcnOD29ZfETH1R1b10BQ&heading=156&key=<API_KEY>
https://maps.googleapis.com/maps/api/streetview?size=640x640&pano=bTi89TUmK1IUzuhIO-f7_g&heading=213&key=<API_KEY>
https://maps.googleapis.com/maps/api/streetview?size=640x640&pano=SCR22DsK2OWm1NiVmHDfqA&heading=159&key=<API_KEY>
https://maps.googleapis.com/maps/api/streetview?size=640x640&pano=prfDFszhbj_kxEh7M8YlKA&heading=6&key=<API_KEY>
https://maps.googleapis.com/maps/api/streetview?size=640x640&pano=S9GAko1dgIIgDwyuBTk8yQ&heading=120&key=<API_KEY>
https://maps.googleapis.com/maps/api/streetview?size=640x640&pano=1ywrCI9AMwC1TpDC-wj6bQ&heading=206&key=<API_KEY>
https://maps.googleapis.com/maps/api/streetview?size=640x640&pano=Ezkv3DDscFGTh4RCCczI0A&heading=135&key=<API_KEY>
https://maps.googleapis.com/maps/api/streetview?size=640x640&pano=cgVTodUH4tn00wiD21j1qw&heading=15&key=<API_KEY>
https://maps.googleapis.com/maps/api/streetview?size=640x640&pano=ALxW0OVamMHdfBBEDhQLUw&heading=259&key=<API_KEY>
https://maps.googleapis.com/maps/api/streetview?size=640x640&pano=e8YF5surbyaefuHiAbTk0Q&heading=111&key=<API_KEY>
https://maps.googleapis.com/maps/api/streetview?size=640x640&pano=ccnI6yr-NhzxM0eJRn9w5w&heading=1&key=<API_KEY>
https://maps.googleapis.com/maps/api/streetview?size=640x640&pano=Bl_n155RE_8BPtHgmBjLVQ&heading=79&key=<API_KEY>
https://maps.googleapis.com/maps/api/streetview?size=640x640&pano=vmqgrK4YH--YimXEevREYA&heading=167&key=<API_KEY>
https://maps.googleapis.com/maps/api/streetview?size=640x640&pano=KXRTFd4snCHvL25bbwfxWA&heading=129&key=<API_KEY>
https://maps.googleapis.com/maps/api/streetview?size=640x640&pano=arAJxQPlBGiLBniKZHWeyw&heading=341&key=<API_KEY>
https://maps.googleapis.com/maps/api/streetview?size=640x640&pano=gQNtH9cPz33YVaJzRTQMCA&heading=72&key=<API_KEY>
https://maps.googleapis.com/maps/api/streetview?size=640x640&pano=h0249MDQSldqMzknCUGEWQ&heading=295&key=<API_KEY>
https://maps.googleapis.com/maps/api/streetview?size=640x640&pano=Vju40IoNyBZt9r3fBq9mnA&heading=164&key=<API_KEY>
https://maps.googleapis.com/maps/api/streetview?size=640x640&pano=-nCLPPob-nbgsFVyZNj0vw&heading=8&key=<API_KEY>
https://maps.googleapis.com/maps/api/streetview?size=640x640&pano=Q-uNZgOiw8YRmGMnlXMBRQ&heading=209&key=<API_KEY>
https://maps.googleapis.com/maps/api/streetview?size=640x640&pano=QXkz0Vy_uOnAo3DSTLTQHA&heading=39&key=<API_KEY>
https://maps.googleapis.com/maps/api/streetview?size=640x640&pano=hMzmB6eaXKSipZ-GcWvOCg&heading=27&key=<API_KEY>
https://maps.googleapis.com/maps/api/streetview?size=640x640&pano=ll4Z_0RsRgj7lK5un9s2qQ&heading=353&key=<API_KEY>
https://maps.googleapis.com/maps/api/streetview?size=640x640&pano=xzUPdbrbZHwFbBjjaIGpjg&heading=57&key=<API_KEY>
https://maps.googleapis.com/maps/api/streetview?size=640x640&pano=-qpodp41vT8VC7X2gkKHyQ&heading=329&key=<API_KEY>
https://maps.googleapis.com/maps/api/streetview?size=640x640&pano=HwVse-Bq6bKdiFxdZ5Usrw&heading=41&key=<API_KEY>
https://maps.googleapis.com/maps/api/streetview?size=640x640&pano=hFKB2aegSpxOHjO7Q8lwJQ&heading=84&key=<API_KEY>
https://maps.googleapis.com/maps/api/streetview?size=640x640&pano=wgDI8Tg_4URhrxRo7Va3-w&heading=253&key=<API_KEY>
https://maps.googleapis.com/maps/api/streetview?size=640x640&pano=cSnB_81G2sRPn1zeZDg7Rw&heading=65&key=<API_KEY>
https://maps.googleapis.com/maps/api/streetview?size=640x640&pano=cPHU1E22Ecsv0VEqlYXAIg&heading=353&key=<API_KEY>
https://maps.googleapis.com/maps/api/streetview?size=640x640&pano=GxMokzLGHdpqeYJsqEFKgA&heading=98&key=<API_KEY>
https://maps.googleapis.com/maps/api/streetview?size=640x640&pano=Y96a7KXu4ujUJ-t9dQmpRw&heading=92&key=<API_KEY>
https://maps.googleapis.com/maps/api/streetview?size=640x640&pano=RBbDgPBxtUW_EisTUH-hfg&heading=112&key=<API_KEY>
https://maps.googleapis.com/maps/api/streetview?size=640x640&pano=owN3eARV_fJL5DsEvRPU3w&heading=347&key=<API_KEY>
https://maps.googleapis.com/maps/api/streetview?size=640x640&pano=3gOVDR46qFIILow9ITSw4Q&heading=153&key=<API_KEY>
https://maps.googleapis.com/maps/api/streetview?size=640x640&pano=JOr5NTC5qfZ4hi97fmHYlw&heading=191&key=<API_KEY>
https://maps.googleapis.com/maps/api/streetview?size=640x640&pano=vuZyrgfjawpb43Vqr9xTFg&heading=333&key=<API_KEY>
https://maps.googleapis.com/maps/api/streetview?size=640x640&pano=vz10i-PRDk39tvhgjK7AAg&heading=321&key=<API_KEY>
https://maps.googleapis.com/maps/api/streetview?size=640x640&pano=3tBLCfA37VJsOO19XRGowg&heading=206&key=<API_KEY>
https://maps.googleapis.com/maps/api/streetview?size=640x640&pano=aLwTIA-CwAV9xV1XY9yDnw&heading=52&key=<API_KEY>
https://maps.googleapis.com/maps/api/streetview?size=640x640&pano=aTVqbl6WCCYh9U9GXYODVQ&heading=307&key=<API_KEY>
https://maps.googleapis.com/maps/api/streetview?size=640x640&pano=IdyBwgvx9cZVkXZlyff85g&heading=224&key=<API_KEY>
https://maps.googleapis.com/maps/api/streetview?size=640x640&pano=KCl48L0d3tBEUAAvYKs22Q&heading=257&key=<API_KEY>
https://maps.googleapis.com/maps/api/streetview?size=640x640&pano=iQ4s7_dVU2OiJf3Icvibzg&heading=88&key=<API_KEY>
https://maps.googleapis.com/maps/api/streetview?size=640x640&pano=62qZMPUNVqivo8hRyiNsPQ&heading=54&key=<API_KEY>
https://maps.googleapis.com/maps/api/streetview?size=640x640&pano=UKGb1aWSwOPtjxgDE4rRYw&heading=210&key=<API_KEY>
https://maps.googleapis.com/maps/api/streetview?size=640x640&pano=g4jJ3oxnW4uG3ilDChSeSw&heading=266&key=<API_KEY>
https://maps.googleapis.com/maps/api/streetview?size=640x640&pano=BCwTSUf9C00Cr9nH_bgIKA&heading=352&key=<API_KEY>
https://maps.googleapis.com/maps/api/streetview?size=640x640&pano=TAmasdwr5H5qSCf46ZM-9A&heading=269&key=<API_KEY>
https://maps.googleapis.com/maps/api/streetview?size=640x640&pano=FndS2XiEvSljLs8PLgmIrQ&heading=169&key=<API_KEY>
https://maps.googleapis.com/maps/api/streetview?size=640x640&pano=Gd2BQD6x20I_S8tXJJKhiw&heading=351&key=<API_KEY>
https://maps.googleapis.com/maps/api/streetview?size=640x640&pano=7_08XmcpKrxlJOOfC3y41A&heading=219&key=<API_KEY>
https://maps.googleapis.com/maps/api/streetview?size=640x640&pano=eGe_x-yK7dcPUOqp_V3EMA&heading=172&key=<API_KEY>
https://maps.googleapis.com/maps/api/streetview?size=640x640&pano=EAZ6KhilVrrIFs40pVPVLQ&heading=167&key=<API_KEY>
https://maps.googleapis.com/maps/api/streetview?size=640x640&pano=nUXq4nOZIdKf1iP9fGXTnA&heading=137&key=<API_KEY>
https://maps.googleapis.com/maps/api/streetview?size=640x640&pano=7z40S6lPwAmyeNWkgf2efg&heading=219&key=<API_KEY>
https://maps.googleapis.com/maps/api/streetview?size=640x640&pano=_8cOMuriHN3FMZ4ufQLRWA&heading=200&key=<API_KEY>
https://maps.googleapis.com/maps/api/streetview?size=640x640&pano=bvcKjL-H-0MIGNOJtpK-ag&heading=208&key=<API_KEY>
https://maps.googleapis.com/maps/api/streetview?size=640x640&pano=XAINKdMdjPFaIseDqNaN3g&heading=120&key=<API_KEY>
https://maps.googleapis.com/maps/api/streetview?size=640x640&pano=1Vkj69QPpty2FBUD4hjUQQ&heading=212&key=<API_KEY>
https://maps.googleapis.com/maps/api/streetview?size=640x640&pano=xSj-6pJYxxogZ5Y4ct6I5Q&heading=251&key=<API_KEY>
https://maps.googleapis.com/maps/api/streetview?size=640x640&pano=2WAsNHYMB7WQQlqeAZ_6wg&heading=353&key=<API_KEY>
https://maps.googleapis.com/maps/api/streetview?size=640x640&pano=R-oFrV3GSYXjslBRYibJkw&heading=0&key=<API_KEY>
https://maps.googleapis.com/maps/api/streetview?size=640x640&pano=Pl4Xrh5T0CgqGOQXt2HQEw&heading=148&key=<API_KEY>
https://maps.googleapis.com/maps/api/streetview?size=640x640&pano=bqygG85GeWt8sqJxH1LjvA&heading=344&key=<API_KEY>
https://maps.googleapis.com/maps/api/streetview?size=640x640&pano=vRiFnmI_CRArAPzHOfbZcA&heading=252&key=<API_KEY>
https://maps.googleapis.com/maps/api/streetview?size=640x640&pano=dbVfgeM6Niw6v8FTY33mbA&heading=212&key=<API_KEY>
https://maps.googleapis.com/maps/api/streetview?size=640x640&pano=7iSzo-Chp1-s72WrK3UqFQ&heading=169&key=<API_KEY>
https://maps.googleapis.com/maps/api/streetview?size=640x640&pano=3yx3QQOEz09yrhNuHEO1ag&heading=341&key=<API_KEY>
https://maps.googleapis.com/maps/api/streetview?size=640x640&pano=7M_KN7SpNV5N7my8RQivxA&heading=159&key=<API_KEY>
https://maps.googleapis.com/maps/api/streetview?size=640x640&pano=6kR4e5U3mdJ_ofIVpnT8bg&heading=29&key=<API_KEY>
https://maps.googleapis.com/maps/api/streetview?size=640x640&pano=4cpF1qRDRyzT3Yzob_af7w&heading=196&key=<API_KEY>
https://maps.googleapis.com/maps/api/streetview?size=640x640&pano=XtGmaoEQFCUqmwz3yeyylA&heading=323&key=<API_KEY>
https://maps.googleapis.com/maps/api/streetview?size=640x640&pano=v5C0jBLzm-oitJC2bdrKEA&heading=242&key=<API_KEY>
https://maps.googleapis.com/maps/api/streetview?size=640x640&pano=YPNNpZ62AUCmun4xpbuLyw&heading=111&key=<API_KEY>
https://maps.googleapis.com/maps/api/streetview?size=640x640&pano=ZZcq-JhXisCFLUN72To9Gg&heading=194&key=<API_KEY>
https://maps.googleapis.com/maps/api/streetview?size=640x640&pano=FRI0yY1Q7bp43IWDtR3eHw&heading=257&key=<API_KEY>
https://maps.googleapis.com/maps/api/streetview?size=640x640&pano=-8deQ5X4Mf-BEAaDO5jhRg&heading=171&key=<API_KEY>
https://maps.googleapis.com/maps/api/streetview?size=640x640&pano=uT57ckYbv3fSozOuQqNnrA&heading=62&key=<API_KEY>
https://maps.googleapis.com/maps/api/streetview?size=640x640&pano=ryxpVLA6wbl6ILjJ-cOuiQ&heading=75&key=<API_KEY>
https://maps.googleapis.com/maps/api/streetview?size=640x640&pano=cjPrg0lppjWEz_zlFRxMKQ&heading=310&key=<API_KEY>
https://maps.googleapis.com/maps/api/streetview?size=640x640&pano=9t0rqih9hl68pDTSqCbf_A&heading=77&key=<API_KEY>
https://maps.googleapis.com/maps/api/streetview?size=640x640&pano=y7ozg86bje38ZwugjOmcUQ&heading=173&key=<API_KEY>
https://maps.googleapis.com/maps/api/streetview?size=640x640&pano=B7t8LTbwPrZMqido3Th3yw&heading=169&key=<API_KEY>
https://maps.googleapis.com/maps/api/streetview?size=640x640&pano=xCRhzzgqp9g2x4iB-Ga8ug&heading=245&key=<API_KEY>
https://maps.googleapis.com/maps/api/streetview?size=640x640&pano=uLViyybukghnJqp5VLGO4Q&heading=226&key=<API_KEY>
https://maps.googleapis.com/maps/api/streetview?size=640x640&pano=0qVkY3hCBf68YwdJ4Eq-mA&heading=212&key=<API_KEY>
https://maps.googleapis.com/maps/api/streetview?size=640x640&pano=WOKsWBdmxV_HcQYODW5dQw&heading=178&key=<API_KEY>
https://maps.googleapis.com/maps/api/streetview?size=640x640&pano=ws67olJLyIdG9733P7JkuQ&heading=244&key=<API_KEY>
https://maps.googleapis.com/maps/api/streetview?size=640x640&pano=D__LngJZhuo8bWnKri1P_A&heading=87&key=<API_KEY>
https://maps.googleapis.com/maps/api/streetview?size=640x640&pano=kikgoOPNKpHkjYsG8-toAQ&heading=122&key=<API_KEY>
https://maps.googleapis.com/maps/api/streetview?size=640x640&pano=L2StgLModtdKX02SdFAtHw&heading=259&key=<API_KEY>
https://maps.googleapis.com/maps/api/streetview?size=640x640&pano=DwKbcWxjBjSq7NtVdc5Rdg&heading=146&key=<API_KEY>
https://maps.googleapis.com/maps/api/streetview?size=640x640&pano=QhhKLKd-KeXuYyrBpRUTBw&heading=124&key=<API_KEY>
https://maps.googleapis.com/maps/api/streetview?size=640x640&pano=pFu7aGUn0wXOgUbf7Amc4Q&heading=299&key=<API_KEY>
https://maps.googleapis.com/maps/api/streetview?size=640x640&pano=zqB407mSwiyqkqULh2b8aA&heading=129&key=<API_KEY>
https://maps.googleapis.com/maps/api/streetview?size=640x640&pano=anPy2fH7RKaR62QKyFxKXQ&heading=333&key=<API_KEY>
https://maps.googleapis.com/maps/api/streetview?size=640x640&pano=baQMa-dyPY6Y6xJBMCgb3Q&heading=127&key=<API_KEY>
https://maps.googleapis.com/maps/api/streetview?size=640x640&pano=zJDd60Q8vw_ogzstJglq5g&heading=223&key=<API_KEY>
https://maps.googleapis.com/maps/api/streetview?size=640x640&pano=wrqPy0swyV4twHnzGl7lbQ&heading=200&key=<API_KEY>
https://maps.googleapis.com/maps/api/streetview?size=640x640&pano=Wadz3tsHvrNEGDM0iLNz0g&heading=120&key=<API_KEY>
https://maps.googleapis.com/maps/api/streetview?size=640x640&pano=1l9POMTgw43eOqGDqFC7bw&heading=246&key=<API_KEY>
https://maps.googleapis.com/maps/api/streetview?size=640x640&pano=iHqPd6UCTZmt7AHARf688w&heading=256&key=<API_KEY>
https://maps.googleapis.com/maps/api/streetview?size=640x640&pano=2U0nHjCgnkXKGnKx37raNA&heading=320&key=<API_KEY>
https://maps.googleapis.com/maps/api/streetview?size=640x640&pano=Uggpk5M3NQFxhdHTz43soQ&heading=338&key=<API_KEY>
https://maps.googleapis.com/maps/api/streetview?size=640x640&pano=E7b3sGQP_PXq0j2zSQGOWQ&heading=96&key=<API_KEY>
https://maps.googleapis.com/maps/api/streetview?size=640x640&pano=XdS-iTnGdD3rZUGNmDwSVw&heading=48&key=<API_KEY>
https://maps.googleapis.com/maps/api/streetview?size=640x640&pano=7z40S6lPwAmyeNWkgf2efg&heading=205&key=<API_KEY>
https://maps.googleapis.com/maps/api/streetview?size=640x640&pano=lZfBgyThJG6suRWcuf9KDg&heading=291&key=<API_KEY>
https://maps.googleapis.com/maps/api/streetview?size=640x640&pano=lZfBgyThJG6suRWcuf9KDg&heading=310&key=<API_KEY>
https://maps.googleapis.com/maps/api/streetview?size=640x640&pano=M5l0CvP0HHlJM4YDc36bzw&heading=113&key=<API_KEY>
https://maps.googleapis.com/maps/api/streetview?size=640x640&pano=csy-3d-zxgMjPaIw3iwYhw&heading=48&key=<API_KEY>
https://maps.googleapis.com/maps/api/streetview?size=640x640&pano=NlkdjMJSXHwTlAj4JFGcxA&heading=169&key=<API_KEY>
https://maps.googleapis.com/maps/api/streetview?size=640x640&pano=1ZzTW2bNXav6VM1wp2-pfA&heading=265&key=<API_KEY>
https://maps.googleapis.com/maps/api/streetview?size=640x640&pano=D8disjcgdMhS4nEUN3TIiQ&heading=200&key=<API_KEY>
https://maps.googleapis.com/maps/api/streetview?size=640x640&pano=jDx6VRBwENZzTIt2nyO8eA&heading=104&key=<API_KEY>
https://maps.googleapis.com/maps/api/streetview?size=640x640&pano=eMV5I-W9JKK93DD8pXo6rg&heading=169&key=<API_KEY>
https://maps.googleapis.com/maps/api/streetview?size=640x640&pano=DYZNY6hIEbBufZpFDmkhvA&heading=296&key=<API_KEY>
https://maps.googleapis.com/maps/api/streetview?size=640x640&pano=8pHataP2e8r4Zv9DUso8Uw&heading=224&key=<API_KEY>
https://maps.googleapis.com/maps/api/streetview?size=640x640&pano=yoL6iCzKyDZA9M19daXJvQ&heading=167&key=<API_KEY>
https://maps.googleapis.com/maps/api/streetview?size=640x640&pano=yoL6iCzKyDZA9M19daXJvQ&heading=71&key=<API_KEY>
https://maps.googleapis.com/maps/api/streetview?size=640x640&pano=KK3NuMnFaKqAEhKNr5nDQw&heading=240&key=<API_KEY>
https://maps.googleapis.com/maps/api/streetview?size=640x640&pano=4f5ge6gGZQ8zsZm7mq-Fsg&heading=1&key=<API_KEY>
https://maps.googleapis.com/maps/api/streetview?size=640x640&pano=u54_hrJIDXMJHTDVBFrgOg&heading=11&key=<API_KEY>
https://maps.googleapis.com/maps/api/streetview?size=640x640&pano=afeTmF56OHBL-C6BgXFKqA&heading=253&key=<API_KEY>
https://maps.googleapis.com/maps/api/streetview?size=640x640&pano=OKnzvaW8P1k8gHh1jKvA9w&heading=194&key=<API_KEY>
https://maps.googleapis.com/maps/api/streetview?size=640x640&pano=a5-CVGGuNIExoPsA3av9GA&heading=357&key=<API_KEY>
https://maps.googleapis.com/maps/api/streetview?size=640x640&pano=lf-bdBnHf09KzaVKJ-K5BQ&heading=121&key=<API_KEY>
https://maps.googleapis.com/maps/api/streetview?size=640x640&pano=OfkF0nq0T5afx5IJG76hag&heading=273&key=<API_KEY>
https://maps.googleapis.com/maps/api/streetview?size=640x640&pano=OPXoDx9rbVufzk9WgiJe2w&heading=108&key=<API_KEY>
https://maps.googleapis.com/maps/api/streetview?size=640x640&pano=-9kfcTeaKSbxJ5hmLXwP0g&heading=279&key=<API_KEY>
https://maps.googleapis.com/maps/api/streetview?size=640x640&pano=cQsCwn1_4P3iu79GuHg_cw&heading=0&key=<API_KEY>
https://maps.googleapis.com/maps/api/streetview?size=640x640&pano=xCRhzzgqp9g2x4iB-Ga8ug&heading=225&key=<API_KEY>
https://maps.googleapis.com/maps/api/streetview?size=640x640&pano=nUlnTWn_9o5aEDEAVNRZfg&heading=5&key=<API_KEY>
https://maps.googleapis.com/maps/api/streetview?size=640x640&pano=2kYhOvJSZgo3CPbbBLhMIA&heading=174&key=<API_KEY>
https://maps.googleapis.com/maps/api/streetview?size=640x640&pano=FXjWJ4cEmf-XQFjfFoSRDw&heading=161&key=<API_KEY>
https://maps.googleapis.com/maps/api/streetview?size=640x640&pano=90FEHKIKbfot2guZ5YDUOw&heading=296&key=<API_KEY>
https://maps.googleapis.com/maps/api/streetview?size=640x640&pano=cNBysjOot1YvgxFLwHBw6w&heading=100&key=<API_KEY>
https://maps.googleapis.com/maps/api/streetview?size=640x640&pano=mdtLieUxNQHp2U68jN-Gcg&heading=316&key=<API_KEY>
https://maps.googleapis.com/maps/api/streetview?size=640x640&pano=zK4KMpLr_4nPZP6yUoJElg&heading=117&key=<API_KEY>
https://maps.googleapis.com/maps/api/streetview?size=640x640&pano=vpbduFZKabWSEAOlyP0zMA&heading=338&key=<API_KEY>
https://maps.googleapis.com/maps/api/streetview?size=640x640&pano=tsjH9jxtgDoh7sfFk52WGQ&heading=129&key=<API_KEY>
https://maps.googleapis.com/maps/api/streetview?size=640x640&pano=U5T5DCWRNrewtceVpkLoyg&heading=221&key=<API_KEY>
https://maps.googleapis.com/maps/api/streetview?size=640x640&pano=om2uusLe7k2lv6VbJ4kEog&heading=257&key=<API_KEY>
https://maps.googleapis.com/maps/api/streetview?size=640x640&pano=eV-hgqkzu5BIbMcsedpDpg&heading=250&key=<API_KEY>
https://maps.googleapis.com/maps/api/streetview?size=640x640&pano=XZR7Yvc9UZFlZdv5AzO9QQ&heading=26&key=<API_KEY>
https://maps.googleapis.com/maps/api/streetview?size=640x640&pano=anPy2fH7RKaR62QKyFxKXQ&heading=140&key=<API_KEY>
https://maps.googleapis.com/maps/api/streetview?size=640x640&pano=KtNFNnrGy7ufgTZ40xWvAQ&heading=295&key=<API_KEY>
https://maps.googleapis.com/maps/api/streetview?size=640x640&pano=NBIff0yUmrPs0hbuZNoEkQ&heading=206&key=<API_KEY>
https://maps.googleapis.com/maps/api/streetview?size=640x640&pano=QjYR1eZaSHoFr67KoErVrQ&heading=227&key=<API_KEY>
https://maps.googleapis.com/maps/api/streetview?size=640x640&pano=fqYlVSlWEydibBDFmhjlBg&heading=17&key=<API_KEY>
https://maps.googleapis.com/maps/api/streetview?size=640x640&pano=hE_7-ffnHxOkprpxL_nhEA&heading=45&key=<API_KEY>
https://maps.googleapis.com/maps/api/streetview?size=640x640&pano=SZfYXXvIn1z9vI6yvLsHNg&heading=330&key=<API_KEY>
https://maps.googleapis.com/maps/api/streetview?size=640x640&pano=XdS-iTnGdD3rZUGNmDwSVw&heading=56&key=<API_KEY>
https://maps.googleapis.com/maps/api/streetview?size=640x640&pano=6tp-FbYzw3ao_yJP8_-NFw&heading=91&key=<API_KEY>
https://maps.googleapis.com/maps/api/streetview?size=640x640&pano=Apo9aDzHQ-ac13xNUeooLg&heading=323&key=<API_KEY>
https://maps.googleapis.com/maps/api/streetview?size=640x640&pano=5-szHuFjop86rZ4RF6wVUA&heading=183&key=<API_KEY>
https://maps.googleapis.com/maps/api/streetview?size=640x640&pano=ZanCtuSsCQpzS6NlbdLoYw&heading=117&key=<API_KEY>
https://maps.googleapis.com/maps/api/streetview?size=640x640&pano=yqF-uSrr6vJ15B6EbkpuaA&heading=104&key=<API_KEY>
https://maps.googleapis.com/maps/api/streetview?size=640x640&pano=nPUmsBHk_MWMWp6RKHnG2g&heading=236&key=<API_KEY>
https://maps.googleapis.com/maps/api/streetview?size=640x640&pano=B3Fes4V7dSRPg4mO86w4qg&heading=161&key=<API_KEY>
https://maps.googleapis.com/maps/api/streetview?size=640x640&pano=1Qrjlj98qA4kfsSsQekQRw&heading=210&key=<API_KEY>
https://maps.googleapis.com/maps/api/streetview?size=640x640&pano=RfhdS-AGTT1tIfvLtZQOUA&heading=240&key=<API_KEY>
https://maps.googleapis.com/maps/api/streetview?size=640x640&pano=AT72SuN-0y6N49kGGDd0xg&heading=63&key=<API_KEY>
https://maps.googleapis.com/maps/api/streetview?size=640x640&pano=1TPiJuwBSfZWzAtSdIOu0g&heading=123&key=<API_KEY>
https://maps.googleapis.com/maps/api/streetview?size=640x640&pano=Y6XgeDzP76H6P2GhgyP6NA&heading=354&key=<API_KEY>
https://maps.googleapis.com/maps/api/streetview?size=640x640&pano=O_SbFBwWwHySKbrP3B6_Fw&heading=45&key=<API_KEY>
https://maps.googleapis.com/maps/api/streetview?size=640x640&pano=Gdiv6aeZQOYbyjfibcRqJA&heading=134&key=<API_KEY>
https://maps.googleapis.com/maps/api/streetview?size=640x640&pano=U08go046babmJ1A13eOjHA&heading=253&key=<API_KEY>
https://maps.googleapis.com/maps/api/streetview?size=640x640&pano=nLiLmNdlndR0UXkLixFuvw&heading=43&key=<API_KEY>
https://maps.googleapis.com/maps/api/streetview?size=640x640&pano=y3dLJ4kJi2037GJMi6T6cg&heading=32&key=<API_KEY>
https://maps.googleapis.com/maps/api/streetview?size=640x640&pano=mrh5y7Q2reVxwL-TnlluqA&heading=355&key=<API_KEY>
https://maps.googleapis.com/maps/api/streetview?size=640x640&pano=bri0em__1-gg5noVHACX1g&heading=185&key=<API_KEY>
https://maps.googleapis.com/maps/api/streetview?size=640x640&pano=T6F74paClITxrxuOg7DNFg&heading=80&key=<API_KEY>
https://maps.googleapis.com/maps/api/streetview?size=640x640&pano=yeW-NnrQ2_ZDeKARfQNAnw&heading=308&key=<API_KEY>
https://maps.googleapis.com/maps/api/streetview?size=640x640&pano=OufijAlYGbv0o4KZWAxvFA&heading=73&key=<API_KEY>
https://maps.googleapis.com/maps/api/streetview?size=640x640&pano=s106Pd_6IL26vYk7fDxSPA&heading=109&key=<API_KEY>
https://maps.googleapis.com/maps/api/streetview?size=640x640&pano=s106Pd_6IL26vYk7fDxSPA&heading=121&key=<API_KEY>
https://maps.googleapis.com/maps/api/streetview?size=640x640&pano=2CRJbLNif7qeBoFW4UZwYA&heading=50&key=<API_KEY>
https://maps.googleapis.com/maps/api/streetview?size=640x640&pano=NUddltRQnQbnB6IDAb3PZw&heading=205&key=<API_KEY>
https://maps.googleapis.com/maps/api/streetview?size=640x640&pano=ScQ3YN2jmM3q9eoPc5g7WQ&heading=213&key=<API_KEY>
https://maps.googleapis.com/maps/api/streetview?size=640x640&pano=QxVr9D3LHX4gspysbaLtNw&heading=195&key=<API_KEY>
https://maps.googleapis.com/maps/api/streetview?size=640x640&pano=lYSxlx7NBC9LZ7OC9izRAA&heading=160&key=<API_KEY>
https://maps.googleapis.com/maps/api/streetview?size=640x640&pano=TjN62tIF8NKELWruchjVBA&heading=13&key=<API_KEY>
https://maps.googleapis.com/maps/api/streetview?size=640x640&pano=vw_Hn2RhmwlYiIHXHk_qLQ&heading=155&key=<API_KEY>
https://maps.googleapis.com/maps/api/streetview?size=640x640&pano=pFwPyodd2K6teeAs06TNKw&heading=333&key=<API_KEY>
https://maps.googleapis.com/maps/api/streetview?size=640x640&pano=l2SS_LfgAey8_OfYj6QY9Q&heading=134&key=<API_KEY>
https://maps.googleapis.com/maps/api/streetview?size=640x640&pano=DyAN3oq6YIRZrLPNW95L_A&heading=289&key=<API_KEY>
https://maps.googleapis.com/maps/api/streetview?size=640x640&pano=AtlD2QBgvkGPECG6wvHJzQ&heading=301&key=<API_KEY>
https://maps.googleapis.com/maps/api/streetview?size=640x640&pano=ZoLNjf-zmwNn7SwOri57Vg&heading=224&key=<API_KEY>
https://maps.googleapis.com/maps/api/streetview?size=640x640&pano=3sPDwQkfIjy02zy2F8q_9g&heading=177&key=<API_KEY>
https://maps.googleapis.com/maps/api/streetview?size=640x640&pano=qENdmpTIxtAbsLvs3E40sg&heading=329&key=<API_KEY>
https://maps.googleapis.com/maps/api/streetview?size=640x640&pano=z6NhOoECptVo0dZu0HAh3A&heading=350&key=<API_KEY>
https://maps.googleapis.com/maps/api/streetview?size=640x640&pano=zDuL98rT1dKGgbLgjgSHmw&heading=187&key=<API_KEY>
https://maps.googleapis.com/maps/api/streetview?size=640x640&pano=6g7GnP40K1YGgI_rZGrP3w&heading=312&key=<API_KEY>
https://maps.googleapis.com/maps/api/streetview?size=640x640&pano=HLCxrLhsM5bpSpSFMos21w&heading=134&key=<API_KEY>
https://maps.googleapis.com/maps/api/streetview?size=640x640&pano=GAwnMV-9os95oWhhrIvnUA&heading=150&key=<API_KEY>
https://maps.googleapis.com/maps/api/streetview?size=640x640&pano=QqyfE9ujbQ2vQeB4Bw8-vg&heading=197&key=<API_KEY>
https://maps.googleapis.com/maps/api/streetview?size=640x640&pano=W5sPSWy8qGgEJyTN8yx-bQ&heading=30&key=<API_KEY>
https://maps.googleapis.com/maps/api/streetview?size=640x640&pano=MJRKh0tCWmqElETht17Q3w&heading=130&key=<API_KEY>
https://maps.googleapis.com/maps/api/streetview?size=640x640&pano=1l06q6kgBLt95A6GSFPzfw&heading=150&key=<API_KEY>
https://maps.googleapis.com/maps/api/streetview?size=640x640&pano=k5Kaun3tRb0JIKQTqt5N9g&heading=103&key=<API_KEY>
https://maps.googleapis.com/maps/api/streetview?size=640x640&pano=-dKxcbRsZZZ7yscYXPjK9A&heading=130&key=<API_KEY>
https://maps.googleapis.com/maps/api/streetview?size=640x640&pano=dPdM9H-xvkGdreX-ThF20w&heading=294&key=<API_KEY>
https://maps.googleapis.com/maps/api/streetview?size=640x640&pano=wKcc8EGhlGpVd2wb5GYIRQ&heading=162&key=<API_KEY>
https://maps.googleapis.com/maps/api/streetview?size=640x640&pano=0DuTl4G-Kk6DCPZcsReViw&heading=164&key=<API_KEY>
https://maps.googleapis.com/maps/api/streetview?size=640x640&pano=eJify5YFpOlHuL4AOVPkSQ&heading=14&key=<API_KEY>
https://maps.googleapis.com/maps/api/streetview?size=640x640&pano=GMSlnRvRHldHdl3Akhl3uQ&heading=150&key=<API_KEY>
https://maps.googleapis.com/maps/api/streetview?size=640x640&pano=ue6lrgKOcP9RtUBVYe0g0A&heading=144&key=<API_KEY>
https://maps.googleapis.com/maps/api/streetview?size=640x640&pano=GtUzw2lByrrUJ_HP0E0ntQ&heading=132&key=<API_KEY>
https://maps.googleapis.com/maps/api/streetview?size=640x640&pano=2UsaA59MePwGrj1C8Qz2-w&heading=153&key=<API_KEY>
https://maps.googleapis.com/maps/api/streetview?size=640x640&pano=kAtIMsncs2ydwaRzwrSvdA&heading=60&key=<API_KEY>
https://maps.googleapis.com/maps/api/streetview?size=640x640&pano=ZAqohqB08BWrLqaWXqa-Bg&heading=65&key=<API_KEY>
https://maps.googleapis.com/maps/api/streetview?size=640x640&pano=kX9nbB-ORvd1igS1an9FVQ&heading=93&key=<API_KEY>
https://maps.googleapis.com/maps/api/streetview?size=640x640&pano=xHIbvsivtC1CJCeJhmtsVQ&heading=79&key=<API_KEY>
https://maps.googleapis.com/maps/api/streetview?size=640x640&pano=idAQfmpIFFOwovV3bKgDPA&heading=98&key=<API_KEY>
https://maps.googleapis.com/maps/api/streetview?size=640x640&pano=LgOi89KmO-kznbuyWkNCLg&heading=245&key=<API_KEY>
https://maps.googleapis.com/maps/api/streetview?size=640x640&pano=D9phV0Qr4-dwZm3qIamqmw&heading=173&key=<API_KEY>
https://maps.googleapis.com/maps/api/streetview?size=640x640&pano=uqiHhyhd0-GP505TJUOuRw&heading=4&key=<API_KEY>
https://maps.googleapis.com/maps/api/streetview?size=640x640&pano=iL7a0AZApxc9MEVNgfa0QQ&heading=7&key=<API_KEY>
https://maps.googleapis.com/maps/api/streetview?size=640x640&pano=2CRJbLNif7qeBoFW4UZwYA&heading=73&key=<API_KEY>
https://maps.googleapis.com/maps/api/streetview?size=640x640&pano=OlyGo8d-LNW9GUlxS4qHpA&heading=62&key=<API_KEY>
https://maps.googleapis.com/maps/api/streetview?size=640x640&pano=B20hL_O-ethEEHthtlMYxw&heading=294&key=<API_KEY>
https://maps.googleapis.com/maps/api/streetview?size=640x640&pano=pLcDT8keZWDnkugOFlpbgA&heading=283&key=<API_KEY>
https://maps.googleapis.com/maps/api/streetview?size=640x640&pano=n984Nu_blkLPfsnnLGdS8Q&heading=333&key=<API_KEY>
https://maps.googleapis.com/maps/api/streetview?size=640x640&pano=6ZL6SY2Yla5p3SX1swLNcQ&heading=261&key=<API_KEY>
https://maps.googleapis.com/maps/api/streetview?size=640x640&pano=spVhiIb81nu6_i2mz8-K-w&heading=155&key=<API_KEY>
https://maps.googleapis.com/maps/api/streetview?size=640x640&pano=DhrKKRewlsJX1NxsxY_yug&heading=267&key=<API_KEY>
https://maps.googleapis.com/maps/api/streetview?size=640x640&pano=59plkw-W0o1xcpC3KCS_bg&heading=261&key=<API_KEY>
https://maps.googleapis.com/maps/api/streetview?size=640x640&pano=_6ur6JtoAKfZNET42PqlWg&heading=23&key=<API_KEY>
https://maps.googleapis.com/maps/api/streetview?size=640x640&pano=JBVl-tqgyJc5taOxBbmbrQ&heading=319&key=<API_KEY>
https://maps.googleapis.com/maps/api/streetview?size=640x640&pano=N9kT9HQXrZlhn3Wd8PHb5A&heading=340&key=<API_KEY>
https://maps.googleapis.com/maps/api/streetview?size=640x640&pano=matNsHX_KiSwtZaKFkkExg&heading=309&key=<API_KEY>
https://maps.googleapis.com/maps/api/streetview?size=640x640&pano=bApdyX3UagAHdI0cvujO_g&heading=28&key=<API_KEY>
https://maps.googleapis.com/maps/api/streetview?size=640x640&pano=bHj5gGAEa6Bq4dmCEkD-dA&heading=48&key=<API_KEY>
https://maps.googleapis.com/maps/api/streetview?size=640x640&pano=oESqVgqPpIt6EPHzZBl1Dw&heading=25&key=<API_KEY>
https://maps.googleapis.com/maps/api/streetview?size=640x640&pano=UV-wtW2tdI8hgAidJCezaw&heading=222&key=<API_KEY>
https://maps.googleapis.com/maps/api/streetview?size=640x640&pano=ZcNDuFEwlADno8du_6B66g&heading=201&key=<API_KEY>
https://maps.googleapis.com/maps/api/streetview?size=640x640&pano=wcKYOmwiM27mZZlBjv2F2w&heading=154&key=<API_KEY>
https://maps.googleapis.com/maps/api/streetview?size=640x640&pano=T9IyYkQq93jMFtWz_yXx-g&heading=139&key=<API_KEY>
https://maps.googleapis.com/maps/api/streetview?size=640x640&pano=hQASOJaQHfc-fcs1Tqj7OA&heading=276&key=<API_KEY>
https://maps.googleapis.com/maps/api/streetview?size=640x640&pano=lRuNyMiyxlmK0H2r4Gwlmw&heading=272&key=<API_KEY>
https://maps.googleapis.com/maps/api/streetview?size=640x640&pano=i9RxsRcxcO4XOwyRo1pj-w&heading=318&key=<API_KEY>
https://maps.googleapis.com/maps/api/streetview?size=640x640&pano=54-lzDTNRx3cyUn8V5xbpA&heading=324&key=<API_KEY>
https://maps.googleapis.com/maps/api/streetview?size=640x640&pano=JQHU27gnPvtyzK6TI0-hyA&heading=29&key=<API_KEY>
https://maps.googleapis.com/maps/api/streetview?size=640x640&pano=pque9DieWsDLHJ6lGXJJ4Q&heading=252&key=<API_KEY>
https://maps.googleapis.com/maps/api/streetview?size=640x640&pano=_d1xz0_j_9T3HbJlXdxtaQ&heading=157&key=<API_KEY>
https://maps.googleapis.com/maps/api/streetview?size=640x640&pano=GToTqX_KPPdvq_mEetwEqg&heading=110&key=<API_KEY>
https://maps.googleapis.com/maps/api/streetview?size=640x640&pano=Sp6DenuwgWcJmev5uelsRQ&heading=178&key=<API_KEY>
https://maps.googleapis.com/maps/api/streetview?size=640x640&pano=89DnUOCK4_fSGuTlruDAkQ&heading=170&key=<API_KEY>
https://maps.googleapis.com/maps/api/streetview?size=640x640&pano=T5jY0V_JyzuA7uK8m8H1Vg&heading=256&key=<API_KEY>
https://maps.googleapis.com/maps/api/streetview?size=640x640&pano=4hPuQbr77p64JiOFJAo4HA&heading=98&key=<API_KEY>
https://maps.googleapis.com/maps/api/streetview?size=640x640&pano=LY3vYlZcVgz9gYLhW1QvBw&heading=22&key=<API_KEY>
https://maps.googleapis.com/maps/api/streetview?size=640x640&pano=5ljaTD5t5JuLgOXf8NGIEw&heading=344&key=<API_KEY>
https://maps.googleapis.com/maps/api/streetview?size=640x640&pano=2oZ3KcaT2urrsVoLkwoj0A&heading=355&key=<API_KEY>
https://maps.googleapis.com/maps/api/streetview?size=640x640&pano=fkpDpS5t6-PcBTCczX4csA&heading=171&key=<API_KEY>
https://maps.googleapis.com/maps/api/streetview?size=640x640&pano=kyy7hyTW51ul-tLJ2c0c2Q&heading=188&key=<API_KEY>
https://maps.googleapis.com/maps/api/streetview?size=640x640&pano=7-1AtLNoK3tpYdjyXVBqjQ&heading=146&key=<API_KEY>
https://maps.googleapis.com/maps/api/streetview?size=640x640&pano=7DjRJVJIMCMmTNtrqIGogw&heading=55&key=<API_KEY>
https://maps.googleapis.com/maps/api/streetview?size=640x640&pano=0FegA-KKJj7v-9D-48aslA&heading=177&key=<API_KEY>
https://maps.googleapis.com/maps/api/streetview?size=640x640&pano=Zt2LuvCjFXvyqizs1CWAyw&heading=43&key=<API_KEY>
https://maps.googleapis.com/maps/api/streetview?size=640x640&pano=ABvXpyj5kglcJjgUV_2EKQ&heading=222&key=<API_KEY>
https://maps.googleapis.com/maps/api/streetview?size=640x640&pano=RuuuAy1gfWQo3PheYcOctg&heading=277&key=<API_KEY>
https://maps.googleapis.com/maps/api/streetview?size=640x640&pano=VG6_Piu6bXvXIp-wGtAB2g&heading=94&key=<API_KEY>
https://maps.googleapis.com/maps/api/streetview?size=640x640&pano=iCl-eiSrRpziqtqdUcOj2w&heading=112&key=<API_KEY>
https://maps.googleapis.com/maps/api/streetview?size=640x640&pano=UgPFmLlDrbEieEAS_dP5Aw&heading=220&key=<API_KEY>
https://maps.googleapis.com/maps/api/streetview?size=640x640&pano=8LPjkQh4bZ_5UZirlJ1iWQ&heading=256&key=<API_KEY>
https://maps.googleapis.com/maps/api/streetview?size=640x640&pano=s023w6PnbYq3VDUWHdUXuw&heading=25&key=<API_KEY>
https://maps.googleapis.com/maps/api/streetview?size=640x640&pano=KvUV1yTzJgZzjcYU5EJsuA&heading=24&key=<API_KEY>
https://maps.googleapis.com/maps/api/streetview?size=640x640&pano=az5zjtcY4nMBxH5EFGN2pg&heading=32&key=<API_KEY>
https://maps.googleapis.com/maps/api/streetview?size=640x640&pano=40esxpI0kKkMzdXNkpi45w&heading=4&key=<API_KEY>
https://maps.googleapis.com/maps/api/streetview?size=640x640&pano=267xI-vJVDzc9PrUGNVcpA&heading=37&key=<API_KEY>
https://maps.googleapis.com/maps/api/streetview?size=640x640&pano=6ztoS50PvqQWzIc-9BzHLQ&heading=24&key=<API_KEY>
https://maps.googleapis.com/maps/api/streetview?size=640x640&pano=cNKtZ9SC7as5R_qZUTBkIQ&heading=217&key=<API_KEY>
https://maps.googleapis.com/maps/api/streetview?size=640x640&pano=ZRGQtAdKlGSRaWrwObrm3w&heading=27&key=<API_KEY>
https://maps.googleapis.com/maps/api/streetview?size=640x640&pano=Tf3E9bMa_4clVp91FLwwSg&heading=244&key=<API_KEY>
https://maps.googleapis.com/maps/api/streetview?size=640x640&pano=HVPsmwH3K1MIKr9GRJXKEg&heading=353&key=<API_KEY>
https://maps.googleapis.com/maps/api/streetview?size=640x640&pano=wKKlOSaRR6dDczrKyorPKA&heading=352&key=<API_KEY>
https://maps.googleapis.com/maps/api/streetview?size=640x640&pano=SOMtFRRBrEgERscFN5XD6g&heading=20&key=<API_KEY>
https://maps.googleapis.com/maps/api/streetview?size=640x640&pano=uiGjuIh04liiM7dspmaSMw&heading=27&key=<API_KEY>
https://maps.googleapis.com/maps/api/streetview?size=640x640&pano=v1t95QAU3JmHINBcWilm6Q&heading=135&key=<API_KEY>
https://maps.googleapis.com/maps/api/streetview?size=640x640&pano=W-iy_bB02qhLr6OUVzwvsw&heading=76&key=<API_KEY>
https://maps.googleapis.com/maps/api/streetview?size=640x640&pano=zAdy_v-oHW5pujjbgQDarw&heading=30&key=<API_KEY>
https://maps.googleapis.com/maps/api/streetview?size=640x640&pano=xkdeH76XIQeQf7k9NIEhNQ&heading=243&key=<API_KEY>
https://maps.googleapis.com/maps/api/streetview?size=640x640&pano=d7kAjt7a0exno4-V7pRbqg&heading=275&key=<API_KEY>
https://maps.googleapis.com/maps/api/streetview?size=640x640&pano=fWKUP1lYFAJRrzvT7x_glg&heading=284&key=<API_KEY>
https://maps.googleapis.com/maps/api/streetview?size=640x640&pano=gfrJJeygL3ukye2rup8eCw&heading=181&key=<API_KEY>
https://maps.googleapis.com/maps/api/streetview?size=640x640&pano=GGtxuvaThbz5a2oN4J868Q&heading=72&key=<API_KEY>
https://maps.googleapis.com/maps/api/streetview?size=640x640&pano=PK9ryR2edEYCrQ7HyBd6Mw&heading=205&key=<API_KEY>
https://maps.googleapis.com/maps/api/streetview?size=640x640&pano=AEqk3-pZfJOFxCCdxtZBNQ&heading=258&key=<API_KEY>
https://maps.googleapis.com/maps/api/streetview?size=640x640&pano=JQtH213SqQgx6F6HMkNgTw&heading=177&key=<API_KEY>
https://maps.googleapis.com/maps/api/streetview?size=640x640&pano=WLDwwTxh8qIGwyKCdUt-0w&heading=268&key=<API_KEY>
https://maps.googleapis.com/maps/api/streetview?size=640x640&pano=hfbch0lCEp5AfxYbL0Z3zg&heading=326&key=<API_KEY>
https://maps.googleapis.com/maps/api/streetview?size=640x640&pano=BcBB8eKCTKloVNaBfxQLNg&heading=296&key=<API_KEY>
https://maps.googleapis.com/maps/api/streetview?size=640x640&pano=OHy8QYFtSkVjJNJpgrmUDw&heading=126&key=<API_KEY>
https://maps.googleapis.com/maps/api/streetview?size=640x640&pano=F-2cNsFBBWf0SIMejiVNaw&heading=80&key=<API_KEY>
https://maps.googleapis.com/maps/api/streetview?size=640x640&pano=u98oQK8UlOCxNOCVssAGCQ&heading=266&key=<API_KEY>
https://maps.googleapis.com/maps/api/streetview?size=640x640&pano=1dojSz113eVUjRwbLEvswg&heading=323&key=<API_KEY>
https://maps.googleapis.com/maps/api/streetview?size=640x640&pano=rSY00VrPu5iQgOlTvTDW4A&heading=106&key=<API_KEY>
https://maps.googleapis.com/maps/api/streetview?size=640x640&pano=38fS0pMzvN76PhrJUzX6Lw&heading=131&key=<API_KEY>
https://maps.googleapis.com/maps/api/streetview?size=640x640&pano=qlFC0rcJrdwO2s1fKxtvUQ&heading=33&key=<API_KEY>
https://maps.googleapis.com/maps/api/streetview?size=640x640&pano=TKEHatud-tU9yPRNliAGyQ&heading=314&key=<API_KEY>
https://maps.googleapis.com/maps/api/streetview?size=640x640&pano=xuyKQOOnEB7-FkpGfIPuDQ&heading=343&key=<API_KEY>
https://maps.googleapis.com/maps/api/streetview?size=640x640&pano=gLYwN2tHbXEkNW5SflAXeA&heading=123&key=<API_KEY>
https://maps.googleapis.com/maps/api/streetview?size=640x640&pano=8OfQueMZlUUrue3AB0zV3A&heading=319&key=<API_KEY>
https://maps.googleapis.com/maps/api/streetview?size=640x640&pano=1LhYQ3dK7LdRgzVJS4OGKA&heading=116&key=<API_KEY>
https://maps.googleapis.com/maps/api/streetview?size=640x640&pano=pYIes4Mf5LWnrvsGQF1A2w&heading=89&key=<API_KEY>
https://maps.googleapis.com/maps/api/streetview?size=640x640&pano=UZCKtjifIuMK3OjRoD9igQ&heading=17&key=<API_KEY>
https://maps.googleapis.com/maps/api/streetview?size=640x640&pano=wHJ1MRveqN5zEe8cWnpwbw&heading=3&key=<API_KEY>
https://maps.googleapis.com/maps/api/streetview?size=640x640&pano=2My34jvEazjiR2by_32AhQ&heading=359&key=<API_KEY>
https://maps.googleapis.com/maps/api/streetview?size=640x640&pano=R-9LmFH9ahmNh9PFUsrDGw&heading=12&key=<API_KEY>
https://maps.googleapis.com/maps/api/streetview?size=640x640&pano=AA2p_eVHX4Ebdd4NX09ajA&heading=282&key=<API_KEY>
https://maps.googleapis.com/maps/api/streetview?size=640x640&pano=ZGMgr5I31504oFRDWB8oYw&heading=129&key=<API_KEY>
https://maps.googleapis.com/maps/api/streetview?size=640x640&pano=9ssIcfWkTfCn7kjZdnA_fw&heading=204&key=<API_KEY>
https://maps.googleapis.com/maps/api/streetview?size=640x640&pano=08XdWivOobgAmkDWrBbKwQ&heading=171&key=<API_KEY>
https://maps.googleapis.com/maps/api/streetview?size=640x640&pano=-jsdWHPM6J0kb-w6PsJfLQ&heading=141&key=<API_KEY>
https://maps.googleapis.com/maps/api/streetview?size=640x640&pano=M0TvYCScpoIIkMXZfdIt9A&heading=320&key=<API_KEY>
https://maps.googleapis.com/maps/api/streetview?size=640x640&pano=YGesQqtdh3fWte4UG4o9zw&heading=238&key=<API_KEY>
https://maps.googleapis.com/maps/api/streetview?size=640x640&pano=N3ylQIkxhMINg1acLuRHOw&heading=144&key=<API_KEY>
