# Supplementary material for: Automated Image Sampling and Classification Can Be Used to Explore Perceived Naturalness of Urban Spaces
Source: PLoS One. 2017 Jan 4;12(1):e0169357. doi: 10.1371/journal.pone.0169357 (PMC5215492; doi:10.1371/journal.pone.0169357)
Supplement: S4 File — (CSV) [file pone.0169357.s004.csv]

id	description	uri	naturalness
1	residential area	/m/02nfxt	-1
2	neighbourhood	/m/0180xr	0
3	estate	/m/038t8_	-1
4	plaza	/m/01klb9	-1
5	property	/m/05wrt	-1
6	walkway	/m/01jm2n	-1
7	real estate	/m/023907r	-1
8	town	/m/0dx1j	-1
9	courtyard	/m/0lf0n	-1
10	condominium	/m/020ys5	-1
11	flooring	/m/01c34b	-1
12	villa	/m/01y8xw	-1
13	shore	/m/02fm9k	1
14	vehicle	/m/07yv9	-1
15	flower	/m/0c9ph5	1
16	boat	/m/019jd	-1
17	sea	/m/06npx	1
18	boating	/m/03m4wn	-1
19	watercraft	/m/01rzcn	-1
20	lake	/m/04h4w	1
21	house	/m/03jm5	-1
22	mansion	/m/02pvbb	-1
23	garden	/m/0bl0l	1
24	yard	/m/049_3v	1
25	lawn	/m/01v327	1
26	memorial	/m/02q3d5	-1
27	backyard	/m/0hrcj2p	1
28	grass	/m/08t9c_	1
29	cottage	/m/03nxtz	-1
30	tree	/m/07j7r	1
31	shrub	/m/0gqbt	1
32	landscaping	/m/025sv9y	1
33	waterway	/m/017m8l	1
34	river	/m/06cnp	1
35	subway	/m/0b_hy9	-1
36	farm	/m/0g8p9	0
37	transport	/m/07bsy	-1
38	green	/m/038hg	1
39	park	/m/0166ls	1
40	forest	/m/02zr8	1
41	spring	/m/01ty0n	1
42	wall	/m/09qqq	-1
43	driveway	/m/04w8xt	-1
44	structure	/m/0n68_	-1
45	pergola	/m/04z_y4	1
46	outdoor structure	/m/0h8lhsd	0
47	color	/m/01sdr	0
48	yellow	/m/088fh	0
49	leaf	/m/09t49	1
50	swimming pool	/m/0b_rs	-1
51	amusement park	/m/010jjr	-1
52	water park	/m/01wt5r	-1
53	community	/m/01qls	-1
54	plant	/m/05s2s	1
55	herb	/m/03gq1	1
56	watercourse	/m/03kj4q	1
57	stream	/m/0j6m2	1
58	body of water	/m/03ktm1	1
59	rock	/m/01cbzq	1
60	water feature	/m/090j23	1
61	bedrock	/m/0308t8	1
62	stream bed	/m/01rsdb	1
63	landscape	/m/025s3q0	1
64	pond	/m/0184rb	1
65	stone wall	/m/0bysjw	0
66	city	/m/01n32	-1
67	road	/m/06gfj	-1
68	street	/m/01c8br	-1
69	town square	/m/01wkk9	-1
70	panorama	/m/017rtb	0
71	reservoir	/m/093shy	1
72	cityscape	/m/034z7h	-1
73	downtown	/m/01l7t2	-1
74	urban area	/m/039jbq	-1
75	village	/m/0f0q9	-1
76	architecture	/m/03nfmq	-1
77	building	/m/0cgh4	-1
78	habitat	/m/05fblh	1
79	pasture	/m/01gd91	1
80	meadow	/m/025st_8	1
81	mound	/m/07bn8z	0
82	wood	/m/083vt	1
83	reflection	/m/02l215	0
84	porch	/m/04m6gz	-1
85	home	/m/01l0mw	-1
86	picket fence	/m/0874qq	-1
87	fence	/m/0blz9	-1
88	brickwork	/m/01__sk	-1
89	flagstone	/m/03nsfg	-1
90	labyrinth	/m/04msr	-1
91	amphitheatre	/m/0f48p	-1
92	race track	/m/01r_pn	-1
93	soil	/m/09dv7	1
94	daylily	/m/01ngsj	1
95	construction	/m/01jnzj	-1
96	reflecting pool	/m/02yq2x	1
97	handrail	/m/07p_zw	-1
98	facade	/m/01x314	-1
99	clematis	/m/0l2mx	1
100	purple	/m/09ggk	0
101	flora	/m/03bmqb	1
102	flowering plant	/m/04sjm	1
103	viola	/m/014sg5	1
104	bellflower family	/m/03h6l4	1
105	arch	/m/0dpvm	0
106	woodland	/m/0hnc1	1
107	autumn	/m/0134l	1
108	season	/m/0754v	1
109	light	/m/04k84	0
110	phenomenon	/m/0gjyk	0
111	sunlight	/m/06z0n	1
112	morning	/m/02_ktj	1
113	path	/m/02zh30	0
114	natural environment	/m/02py09	1
115	maple tree	/m/0cffdh	1
116	hacienda	/m/01rlnn	-1
117	gate	/m/03c79	-1
118	gazebo	/m/02y8mg	1
119	deck	/m/03q13l	0
120	rolling stock	/m/025s53m	-1
121	furniture	/m/0c_jw	-1
122	shed	/m/01n6fd	-1
123	statue	/m/013_1c	-1
124	monument	/m/02ljgl	-1
125	cloud	/m/0csby	1
126	chapel	/m/0173tc	-1
127	farmhouse	/m/080sjd	-1
128	ranch	/m/08w8zl	-1
129	area	/m/0n0j	0
130	resort	/m/02dkrm	0
131	signage	/m/0bkqqh	-1
132	roof	/m/06hyd	-1
133	playground	/m/01h_1n	-1
134	outdoor play equipment	/m/0h8jmzl	-1
135	play	/m/06wtgq	0
136	outdoor recreation	/m/05b0n7k	-1
137	vacation	/m/02jwqh	0
138	rainforest	/m/0d8cn	1
139	jungle	/m/01y3fy	1
140	landscape lighting	/m/090pbr	0
141	spring	/m/01txr2	1
142	circle	/m/01vkl	0
143	road surface	/m/01k0mv	-1
144	suburb	/m/0750y	-1
145	campus	/m/01_x9	-1
146	bicycle	/m/0199g	-1
147	sports equipment	/m/05y5lj	-1
148	sculpture	/m/06msq	-1
149	grazing	/m/03hh2k	1
150	sport venue	/m/0bmgjqz	-1
151	tile	/m/021w6f	-1
152	wilderness	/m/023bbt	1
153	old growth forest	/m/042g2h	1
154	brick	/m/01g0g	-1
155	cobblestone	/m/02t2zd	-1
156	snow	/m/06_dn	1
157	winter	/m/086mh	1
158	weather	/m/0866r	1
159	hut	/m/08yp1s	-1
160	blizzard	/m/01g81	1
161	geological phenomenon	/m/07sn5gn	1
162	nature	/m/05h0n	1
163	vegetation	/m/01fnns	1
164	bridge	/m/015kr	-1
165	asphalt	/m/0hr8	-1
166	trail	/m/0hm03	1
167	aisle	/m/01rd5z	-1
168	hydrangeaceae	/m/01ls_1	1
169	home appliance	/m/019dx1	-1
170	shrine	/m/02cwf_	0
171	ancient history	/m/0djmp	0
172	ruins	/m/03d1rd	0
173	produce	/m/036qh8	0
174	rural area	/m/01f4td	1
175	vegetable	/m/0f4s2w	1
176	food	/m/02wbm	1
177	fruit	/m/02xwb	1
178	humulus lupulus	/m/025s187	1
179	hardy kiwi	/m/0bqhkk	1
180	agriculture	/m/0hkf	1
181	runner bean	/m/02gv5f	1
182	temperate broadleaf and mixed forest	/m/01cv98	1
183	courthouse	/m/0g02q	-1
184	headquarters	/m/037rzs	-1
185	education	/m/02jfc	-1
186	school	/m/06zdj	-1
187	toy	/m/0138tl	-1
188	boardwalk	/m/03y3sg	-1
189	cemetery	/m/0h36z	-1
190	grave	/m/01vw0_	-1
191	headstone	/m/02vk6x	-1
192	water	/m/0838f	1
193	overpass	/m/02500f	-1
194	baseball field	/m/03v7tf	-1
195	soccer specific stadium	/m/0404y4	-1
196	stadium	/m/019cfy	-1
197	crop	/m/0263lr1	1
198	totem pole	/m/0jt7c	-1
199	field	/m/0brn2d	1
200	wetland	/m/0pvlz	1
201	swamp	/m/0lvlk	1
202	marsh	/m/016nsr	1
203	arthropod	/m/0zkm	1
204	spider web	/m/01tksn	1
205	spider	/m/09kmb	1
206	natural material	/m/07sx2n	1
207	coast	/m/01lxd	1
208	headland	/m/04gv79h	1
209	landform	/m/01l56l	1
210	ocean	/m/05kq4	1
211	promontory	/m/02r3_7_	1
212	bay	/m/04ggh49	1
213	beach	/m/0b3yr	1
214	cove	/m/01p468	1
215	cliff	/m/018vpr	1
216	skerry	/m/03bqt1	1
217	conifer	/m/0hv3g	1
218	pink	/m/01fklc	0
219	pinkladies	/m/06m8v4	1
220	narrow leaved sundrops	/m/0661qgr	1
221	pink evening primrose	/m/03c5g7m	1
222	blue	/m/01g5v	0
223	loch	/m/04p25	1
224	sand	/m/099fz	1
225	floodplain	/m/0j6jq	1
226	mountain	/m/09d_r	1
227	mountain range	/m/04wxr	1
228	ridge	/m/0355cw	1
229	shrubland	/m/06w1j5	1
230	berry	/m/0dxb5	1
231	ravine	/m/025s35_	1
232	grassland	/m/01c7cq	1
233	steppe	/m/0f45l	1
234	plain	/m/05sm1	1
235	tundra	/m/07k3c	1
236	prairie	/m/0hkvx	1
237	valley	/m/07yxk	1
238	bog	/m/012v8q	1
239	fish pond	/m/05qb9l1	1
240	atmospheric phenomenon	/m/07pw27b	1
241	shoal	/m/01r3xn	1
242	trunk	/m/02tcwp	1
243	tree stump	/m/0d9wys	1
244	root	/m/0flg6	1
245	creek	/m/03ybsm	1
246	valdivian temperate rain forest	/m/02jvk3	1
247	waterfall	/m/0j2kx	1
248	bank	/m/05t0z3q	1
249	rapid	/m/06gl1	1
250	riparian zone	/m/096xlh	1
251	lagoon	/m/0l154	1
252	cape	/m/080byt0	1
253	peninsula	/m/05sl2	1
254	hill station	/m/040h04	-1
255	tarn	/m/02ntq6	1
256	wind	/m/03m9d0z	1
257	branch	/m/0b5gs	1
258	storm	/m/0z71l	1
259	overhead power line	/m/04w7nv	-1
260	night	/m/01d74z	1
261	dusk	/m/01b3l7	1
262	traffic	/m/0btp2	-1
263	lighting	/m/019sc6	-1
264	taxi	/m/0pg52	-1
265	skyline	/m/0204fg	0
266	skyscraper	/m/079cl	-1
267	siding	/m/037cyw	-1
268	mural	/m/04rd7	-1
269	business	/m/09s1f	-1
270	advertising	/m/011s0	-1
271	lane	/m/033j3c	0
272	sidewalk	/m/0dnhy	-1
273	parking	/m/01jp76	-1
274	retail store	/m/0191_7	-1
275	car park	/m/02jxn5	-1
276	car dealership	/m/07n7lk	-1
277	highway	/m/0cz_0	-1
278	automobile	/m/0k4j	-1
279	commercial building	/m/05hg54	-1
280	tower block	/m/0vlys	-1
281	crowd	/m/03qtwd	-1
282	pedestrian	/m/017r8p	1
283	horizon	/m/0d1n2	0
284	track	/m/01vk9q	0
285	cable car	/m/07s6bqg	-1
286	street sign	/m/04jph85	-1
287	traffic sign	/m/01mqdt	-1
288	tower	/m/01fdzj	-1
289	haze	/m/03xxq7	1
290	landmark	/m/05_5t0l	0
291	metropolitan area	/m/0j_s4	-1
292	red	/m/06fvc	0
293	spire	/m/01c6yl	-1
294	sport utility vehicle	/m/0ctrp	-1
295	land vehicle	/m/01prls	-1
296	mode of transport	/m/079bkr	-1
297	sports car	/m/012mq4	-1
298	coupé	/m/01d1dj	-1
299	wheel	/m/083wq	-1
300	sedan	/m/021mp2	-1
301	controlled access highway	/m/0335j	-1
302	estuary	/m/0kh77	1
303	sky	/m/01bqvp	1
304	mudflat	/m/02p4bv	1
305	family car	/m/088l6h	-1
306	race car	/m/0ncqpsr	-1
307	lobby	/m/027dwg0	-1
308	street light	/m/033rq4	-1
309	scaffolding	/m/01b958	-1
310	arena	/m/018lrm	-1
311	long distance running	/m/0m931	-1
312	savanna	/m/01c7d3	1
313	mountain bike	/m/0_mjp	-1
314	executive car	/m/0crtnw	-1
315	supercar	/m/014f__	-1
316	hangar	/m/03z1rt	-1
317	minivan	/m/057gn	-1
318	mid size car	/m/03vnt4	-1
319	hyundai i10	/m/03cr3jl	-1
320	mercedes benz w212	/m/0c82_3	-1
321	compact car	/m/02swz_	-1
322	pier	/m/01phq4	-1
323	mesh	/m/0413y3	-1
324	wire fencing	/m/0h8xdq1	-1
325	audi a5	/m/02zykd	-1
326	white	/m/083jv	0
327	recreational vehicle	/m/01lgkm	-1
328	window	/m/0d4v4	-1
329	door	/m/02dgv	-1
330	sports sedan	/m/05sxvp	-1
331	bmw m5	/m/04dvgq	-1
332	hedge	/m/01xxn0	1
333	auditorium	/m/039l3v	-1
334	yorkshire terrier	/m/01_gx_	0
335	black	/m/019sc	0
336	engine	/m/02mk9	-1
337	snapshot	/m/06pg22	-1
338	restaurant	/m/06l8d	-1
339	hot hatch	/m/0215_s	-1
340	runway	/m/015zzv	-1
341	apartment	/m/01nblt	-1
342	jet aircraft	/m/015y8h	-1
343	jeep	/m/03_qm	-1
344	moat	/m/0142t_	0
345	pc game	/m/04tr8s	-1
346	fortification	/m/01czv3	-1
347	factory	/m/0168g6	-1
348	soldier	/m/099md	-1
349	tram	/m/07kfm	-1
350	double decker bus	/m/03n9vx	-1
351	room	/m/06ht1	-1
352	hill	/m/04_5sg	1
353	nissan micra	/m/081t56	-1
354	airport	/m/09cjl	-1
355	mulberry	/m/016gq4	1
356	bentley continental flying spur	/m/04_9s6	-1
357	public transport	/m/05zdp	-1
358	fell	/m/0280nh	1
359	lupin	/m/01sh8v	1
360	lavender	/m/04gth	1
361	alfa romeo mito	/m/02pmvg7	-1
362	third generation fiat punto	/m/03gq5vv	-1
363	warehouse	/m/02nzw0	-1
364	hall	/m/0d4vn	-1
365	monastery	/m/0cfkj	-1
366	castle	/m/0d5gx	-1
367	flight	/m/01515d	-1
368	takeoff	/m/015z_b	-1
369	daylighting	/m/0k2n5	1
370	classic car	/m/01xsb3	-1
371	adventure	/m/0h_m	0
372	gliding	/m/039r_	0
373	sash window	/m/0bbbgt	-1
374	professional	/m/01qkbx	-1
375	tour bus service	/m/02w11w8	-1
376	truck	/m/07r04	-1
377	hurdle	/m/0410w_v	0
378	maserati granturismo	/m/02pm5qq	-1
379	sports	/m/06ntj	-1
380	auto racing	/m/0ltv	-1
381	motorsport	/m/0410tth	-1
382	racing	/m/0dfbw	-1
383	mercedes benz a class	/m/03w98r	-1
384	bar	/m/01nz0z	-1
385	tavern	/m/01nz0l	-1
386	mountain pass	/m/020wcz	1
387	photography	/m/05wkw	-1
388	convenience store	/m/0crjs	-1
389	dormitory	/m/01t_yc	-1
390	human action	/m/07p82rh	-1
391	physical exercise	/m/019w6h	0
392	running	/m/06h7j	0
393	honda insight	/m/02ddy8	-1
394	airport apron	/m/0bbmgb	-1
395	world rally championship	/m/01j0xm	-1
396	motorcycle	/m/04_sv	-1
397	loft	/m/04vmpm	-1
398	van	/m/0h2r6	-1
399	minibus	/m/045jsc	-1
400	blossom	/m/0j7ty	1
401	cherry blossom	/m/01wh_8	1
402	rose family	/m/06dmh	1
403	demolition	/m/02zrvn	-1
404	levee	/m/0btcr	-1
405	seat altea	/m/0423lt	-1
406	fiat bravo	/m/05c0kwy	-1
407	polder	/m/0cws7	1
408	commercial vehicle	/m/0fkwjg	-1
409	fiat palio	/m/0372vm	-1
410	elderberry	/m/01c2vn	1
411	hawthorn	/m/016x87	1
412	paddy field	/m/02n7rn	1
413	dirt road	/m/06nmjv	0
414	canal	/m/01pvk	0
415	shadbush	/m/016_bh	1
416	birch	/m/0hpx4	1
417	train	/m/07jdr	-1
418	locomotive	/m/04h5c	-1
419	rallying	/m/0dr19	-1
420	ferrari spa	/m/02_kt	-1
421	bmw 3 series e90	/m/03lftc	-1
422	bmw m3	/m/03v0xl	-1
423	wind farm	/m/03j5zb	-1
424	machine	/m/0dkw5	-1
425	transmission tower	/m/03fcmz	-1
426	electricity	/m/02lts	-1
427	freight transport	/m/070qm	-1
428	shoulder	/m/02mgm6	0
429	cumulus	/m/0csh5	1
430	brassica	/m/0qmh4	1
