# Supplementary material for: Automated Image Sampling and Classification Can Be Used to Explore Perceived Naturalness of Urban Spaces
Source: PLoS One. 2017 Jan 4;12(1):e0169357. doi: 10.1371/journal.pone.0169357 (PMC5215492; doi:10.1371/journal.pone.0169357)
Supplement: S5 File — (TXT) [file pone.0169357.s005.txt]

***********************************
 S1_Data_Matrix
***********************************

image_id = Unique id for the image.

image_path = Storage path for image. The path will contain "berman" or "streetview" depending on which experiment the image was used in.

L_* = Columns starting with L_ are the labels returned by Google Image API with the value of 1 for present and 0 for absent for the image.

naturalness = number of natural labels / label_count

artificialness = number of artificial labels / label_count 

n.b. Calculated Semantic Naturalness is naturalness - artificialness and doesn't appear in the matrix directly

label_count = total labels found in image

evaluation_avg = average of Perceived Naturalness score from the panel in Experiment 2
evaluation_min = minimum value of Perceived Naturalness score from the panel in Experiment 2
evaluation_max = maximum value of Perceived Naturalness score from the panel in Experiment 2
evaluation_sd = standard value of Perceived Naturalness score from the panel in Experiment 2

B_* = Columns starting with B_ are from the Berman et al (2014) study.

reverse_geocoding = Postcodes discovered during geocoding the sample point for this image

SIMD_* = data from the Scottish Index of Multiple Deprivation

************************************
 S2_Sample_Points
************************************

id = unique image id
path = image path as image_path in Data_Matix.csv
calc_naturalness = number of natural labels / label_count
calc_artificialness = number of artificial labels / label_count 
label_count = total labels found in image

evaluation = 1 for images included in Perceived Naturalness evaluation
evaluation_avg = average of Perceived Naturalness score from the panel in Experiment 2
evaluation_min = minimum value of Perceived Naturalness score from the panel in Experiment 2
evaluation_max = maximum value of Perceived Naturalness score from the panel in Experiment 2
evaluation_sd = standard value of Perceived Naturalness score from the panel in Experiment 2

id = unique sample point id
sample_lon = Sample point longitude
sample_lat = Sample point latitude
view_lon = Longitude of Street View panorama
view_lat = Latitude of Street View panorama
pano_id = Google's unique id for Street View panorama
image_id = repeat of first id
heading = direction in degrees from Street View panorama to sample point
distance = distance in metres from Street View panorama to sample point
simd_id = id in Scottish Index of Multiple Deprivation data
postcodes = Postcodes discovered during geocoding the sample point for this image
point_line = a WKT describing the line from the Street View panorama to the sample point

*****************************************
 S3_Street_View_URIs.txt
*****************************************

Google do not license the redistribution Street View images.
This is so they can honour take down requests from individuals who's privacy has been infringed.
Images can however be freely downloaded from their servers with a valid API key.
This file contains the 768 URIs to call to get the same views from the same panoramas as were used in this study.
If you wish to use them you must replace the string "<API_KEY>" with an API key available for free from Google.

*****************************************
 S4_Google_Labels.txt
*****************************************

id = Primary key for row
description = Label text
uri = Google Knowlege Grap ID. Can be resolved to entry by prepending http://g.co/kg
naturalness = Semantic category it was scored to (-1 = unnatural, 0 = ambiguous, 1 = natural)
